# Supplementary material for: Melatonin Priming Alleviates Aging-Induced Germination Inhibition by Regulating β-oxidation, Protein Translation, and Antioxidant Metabolism in Oat (Avena sativa L.) Seeds
Source: Int J Mol Sci. 2020 Mar 10;21(5):1898. doi: 10.3390/ijms21051898 (PMC7084597; doi:10.3390/ijms21051898)
Supplement: Supplementary file 1 [file ijms-21-01898-s001.zip]

Archive with 10 entries (9 files):
- Supplementary Materials/
- Supplementary Materials/Legends of supplementary materials.docx
- Supplementary Materials/Supplementary Figures.docx
- Supplementary Materials/Table S1.xlsx
- Supplementary Materials/Table S2.xlsx
- Supplementary Materials/Table S3.xlsx
- Supplementary Materials/Table S4.xlsx
- Supplementary Materials/Table S5.xlsx
- Supplementary Materials/Table S6.xlsx
- Supplementary Materials/Table S7.xlsx
