# Supplementary material for: Melatonin Priming Alleviates Aging-Induced Germination Inhibition by Regulating β-oxidation, Protein Translation, and Antioxidant Metabolism in Oat (Avena sativa L.) Seeds
Source: Int J Mol Sci. 2020 Mar 10;21(5):1898. doi: 10.3390/ijms21051898 (PMC7084597; doi:10.3390/ijms21051898)
Supplement: Supplementary file 1 [file ijms-21-01898-s001.zip › Supplementary Materials/Table S1.xlsx]

## Sheet: Table S1
Table S1. Total identified proteins by the iTRAQ-based quantitative proteome.
								C2 vs C1		M200 vs C2		M1000 vs C2		M1000 vs M200
Accession	Description	Coverage	Peptides	PSMs	Unique Peptides	MW [kDa]	calc. pI	FC	P-value	FC	P-value	FC	P-value	FC	P-value
F2E4C2	Predicted protein OS=Hordeum vulgare subsp. vulgare PE=2 SV=1	22.6788	17	274	6	71.86	5.25	1.008	0.986	1.215	0.0027	1.088	0.4255	0.896	0.2373
P12615	12S seed storage globulin 1 OS=Avena sativa PE=2 SV=1	25.4826	14	274	13	58.508	8.53	1.615	0.3306	1.21	0.025	1.245	0.3577	1.03	0.9592
F2CRR4	Predicted protein OS=Hordeum vulgare subsp. vulgare PE=2 SV=1	25.9777	24	251	5	81.74	5.03	1.063	0.3332	0.963	0.3707	1.233	0.2544	1.286	0.1986
F2CSK4	Predicted protein OS=Hordeum vulgare subsp. vulgare PE=2 SV=1	21.6138	9	214	8	37.492	9.11	1.079	0.8827	1.343	0.1647	1.377	0.3095	1.036	0.961
K7MVD3	Uncharacterized protein OS=Glycine max GN=LOC100789485 PE=3 SV=1	18.7017	13	199	1	70.795	5.21	0.878	0.3881	0.694	0.2251	0.596	0.0844	1.171	0.9138
F2E1V5	Predicted protein OS=Hordeum vulgare subsp. vulgare PE=2 SV=1	29.2576	23	196	4	100.846	6.24	1.133	0.0242	1.113	0.2186	0.793	0.2377	0.72	0.1499
F2DYT5	Predicted protein OS=Hordeum vulgare subsp. vulgare PE=2 SV=1	20.8333	14	174	2	70.972	5.25	1.772	0.0063	1.672	0.0141	1.698	0.3413	1.024	0.7209
S8D135	Uncharacterized protein (Fragment) OS=Genlisea aurea GN=M569_01646 PE=4 SV=1	36.3057	4	162	1	17.899	9.82	1.371	0.9493	1.418	0.8501	1.484	0.8481	1.486	0.5846
Q9SPH4	Heat shock protein 101 OS=Triticum aestivum GN=HSP101c PE=2 SV=1	26.287	22	151	3	100.835	6.34	1.108	0.732	1.527	0.0744	NA	NA	NA	NA
A0A0D3FGV3	Uncharacterized protein OS=Oryza barthii PE=3 SV=1	17.7642	12	148	2	71.559	5.43	1.038	0.9874	1.505	0.987	NA	NA	NA	NA
B7U6L4	Globulin 3 OS=Triticum aestivum GN=glo-3A PE=4 SV=1	5.27211	2	147	2	66.31	7.88	0.783	0.013	1.137	0.1802	1.017	0.6628	0.906	0.206
Q8GV37	Chloroplast low molecular weight heat shock protein HSP26.8 OS=Agrostis stolonifera var. palustris PE=3 SV=1	25.2066	8	147	6	26.795	6.32	3.876	0.0567	0.382	0.041	0.529	0.0259	1.79	0.2565
A0A1D5SCJ1	ATP synthase subunit beta OS=Triticum aestivum PE=3 SV=1	39.7112	15	146	7	59.254	6.2	0.688	0.0352	1.511	0.0342	1.632	0.0738	1.081	0.7039
Q5QHT4	70 kDa heat shock cognate protein 1 OS=Vigna radiata PE=2 SV=1	18.3359	12	144	1	70.972	5.21	NA	NA	1.638	0.0001	3.581	0.006	2.188	0.0258
K3YC38	Uncharacterized protein OS=Setaria italica GN=LOC101764267 PE=4 SV=1	31.3187	4	139	1	20.669	10.05	NA	NA	NA	NA	NA	NA	NA	NA
A0A078IKL8	BnaA01g30490D protein OS=Brassica napus GN=BnaA01g30490D PE=3 SV=1	14.3077	11	135	2	71.241	5.22	NA	NA	NA	NA	NA	NA	1.484	NA
A0A078GZ20	BnaA05g08370D protein OS=Brassica napus GN=BnaA05g08370D PE=4 SV=1	36.0759	5	135	2	17.512	6.05	0.93	0.5289	1.477	0.1173	1.084	0.7601	0.744	0.0216
K3YGH8	Uncharacterized protein OS=Setaria italica GN=LOC101760053 PE=3 SV=1	20.9169	15	134	1	80.208	5.03	0.884	0.1097	1.01	0.733	0.236	0.0093	0.234	NA
P80356	Avenin-3 OS=Avena sativa PE=1 SV=1	18.1818	3	133	3	25.259	7.09	11.535	0.0005	1.215	0.7374	2.122	0.0035	3.853	0.1879
A0A0A7LU49	Heat shock protein 83 OS=Albuca bracteata GN=HSP83-2 PE=2 SV=1	20.2568	17	133	2	80.395	5.07	0.594	0.0006	1.235	0.1164	1.869	0.0955	1.514	0.5481
K4A6U5	Uncharacterized protein OS=Setaria italica GN=LOC101765676 PE=3 SV=1	13.5385	10	130	2	71.367	5.34	NA	NA	0.305	NA	NA	NA	NA	NA
A0A0D3H1U1	Uncharacterized protein OS=Oryza barthii PE=3 SV=1	20.1717	15	126	1	80.144	5.07	1.438	0.3689	0.245	0.107	1.113	0.8049	4.549	NA
F2DX25	Predicted protein OS=Hordeum vulgare subsp. vulgare PE=2 SV=1	18.8571	15	122	4	80.383	5.06	0.563	0.0695	1.318	0.2725	1.206	0.8906	0.931	0.5145
E1Z5I7	Uncharacterized protein OS=Chlorella variabilis GN=CHLNCDRAFT_48528 PE=4 SV=1	27.5109	4	120	2	25.622	6.83	NA	NA	NA	NA	NA	NA	NA	NA
A0A0D3G8W5	Uncharacterized protein OS=Oryza barthii PE=4 SV=1	29.5265	10	119	2	40.238	7.4	0.92	0.0418	0.925	0.0729	0.972	0.6394	1.051	0.5704
Q43320	Aldose reductase-related protein OS=Avena fatua PE=2 SV=1	40.4389	11	118	5	35.755	6.76	0.935	0.0726	0.968	0.4535	0.874	0.0092	0.907	0.1007
K3XEB5	Uncharacterized protein OS=Setaria italica GN=LOC101763543 PE=3 SV=1	23.523	16	114	2	101.031	6.19	0.656	0.0146	1.384	0.1406	0.947	0.6923	0.72	0.3619
F2CWX1	Predicted protein OS=Hordeum vulgare subsp. vulgare PE=2 SV=1	15.4653	11	112	2	85.087	6.1	12.123	0.5182	0.615	0.2765	0.587	0.3463	1.01	0.7626
A0A1Q3BU01	HSP70 domain-containing protein OS=Cephalotus follicularis GN=CFOL_v3_14950 PE=3 SV=1	12.1575	8	107	0	64.449	5.5	NA	NA	NA	NA	NA	NA	NA	NA
D3DF43	ATP synthase subunit alpha OS=Oryza sativa subsp. indica GN=atp1 PE=3 SV=1	15.5206	7	103	1	55.247	6.1	NA	NA	1.097	0.8317	1.154	0.8681	1.053	NA
A0A218XZ87	Uncharacterized protein OS=Punica granatum GN=CDL15_Pgr014679 PE=3 SV=1	14.8515	11	103	1	100.783	6.15	1.034	0.8528	0.636	0.1493	1.301	0.3114	2.458	0.0506
Q8GV35	Chloroplast low molecular weight heat shock protein HSP26.7b OS=Agrostis stolonifera var. palustris PE=3 SV=1	22.6337	6	102	4	26.684	6.32	15.6	0.1155	1.179	0.4909	1.517	0.6136	4.109	0.9056
K3XEI1	Uncharacterized protein OS=Setaria italica GN=LOC101767476 PE=4 SV=1	14.2349	11	101	2	93.85	6.27	0.949	0.574	1.201	0.2842	1.445	0.0574	1.216	0.0834
P04264	Keratin, type II cytoskeletal 1 OS=Homo sapiens GN=KRT1 PE=1 SV=6	20.4969	12	101	12	65.999	8.12	1.022	0.9166	1.164	0.3085	0.624	0.0513	0.552	0.0401
F2DXQ5	Predicted protein OS=Hordeum vulgare subsp. vulgare PE=2 SV=1	26.875	9	101	1	35.784	6.99	NA	NA	NA	NA	NA	NA	0.872	0.6865
A0A0D3F0N2	Uncharacterized protein OS=Oryza barthii PE=3 SV=1	16.3993	9	99	6	63.557	9.09	1.089	0.9329	1.098	0.7221	0.694	0.2452	0.886	0.4036
A0A176WEL9	Uncharacterized protein OS=Marchantia polymorpha subsp. ruderalis GN=AXG93_3384s1240 PE=3 SV=1	12.0666	8	99	1	79.675	5.72	NA	NA	NA	NA	NA	NA	NA	NA
M8CN15	Uncharacterized protein OS=Aegilops tauschii GN=F775_43833 PE=4 SV=1	40.8602	4	99	2	10.042	5.6	0.789	0.1321	0.462	0.0023	0.429	0.0002	0.945	0.4464
A9U8G5	Alcohol dehydrogenase ADH1D OS=Triticum aestivum PE=2 SV=1	26.3852	10	98	4	40.989	6.46	1.302	0.0183	0.563	0.0547	0.925	0.4206	1.856	0.0927
B6SK46	Cupin family protein OS=Zea mays GN=100280650 PE=2 SV=1	8.04598	3	97	3	56.491	6.49	0.907	0.5056	0.552	0.0005	0.98	0.7146	1.78	0.0892
I1NFS4	ATP synthase subunit beta OS=Glycine max GN=LOC100789705 PE=3 SV=1	23.2558	10	96	2	59.809	6.15	NA	NA	NA	NA	NA	NA	0.789	NA
S8D2V7	Uncharacterized protein (Fragment) OS=Genlisea aurea GN=M569_01026 PE=3 SV=1	11.9649	9	95	2	101.068	6.05	2.465	0.194	0.426	0.0497	0.164	0.0006	0.494	0.0711
P24067	Luminal-binding protein 2 OS=Zea mays GN=BIPE2 PE=1 SV=3	15.5354	10	94	3	73.04	5.21	2.005	0.6551	2.86	0.5491	2.157	0.7418	1.135	0.6869
A0A140GYL3	Uncharacterized protein OS=Paspalum vaginatum PE=2 SV=1	17.7215	7	92	1	52.008	5.52	2.111	0.1634	1.219	0.753	0.963	0.5567	1.379	0.8959
K3Z7E9	Uncharacterized protein OS=Setaria italica GN=LOC101776037 PE=4 SV=1	6.44258	2	90	1	38.32	9.63	NA	NA	NA	NA	NA	NA	1.797	0.0161
A0A1D6ABM2	Glyceraldehyde-3-phosphate dehydrogenase OS=Triticum aestivum PE=3 SV=1	26.9755	8	87	3	39.757	7.97	1.117	0.3351	1.04	0.983	0.868	0.0662	0.895	0.4249
A0A0A7LUH5	ATP synthase subunit alpha OS=Ornithogalum saundersiae GN=Atp1 PE=2 SV=1	14.9901	7	85	1	55.141	6.1	0.756	0.1415	0.828	0.0306	1.657	0.0295	2.015	0.0145
F2EL23	Predicted protein OS=Hordeum vulgare subsp. vulgare PE=2 SV=1	19.4342	13	85	2	90.113	5.29	2.742	0.0579	0.392	0.068	0.449	0.0455	1.815	0.5989
F2DP48	Histone H2B OS=Hordeum vulgare subsp. vulgare PE=2 SV=1	10.6707	3	84	3	35.805	10.62	0.828	0.2074	1.35	0.171	1.073	0.872	0.804	0.13
K3YYJ7	Peptidyl-prolyl cis-trans isomerase OS=Setaria italica GN=LOC101767890 PE=3 SV=1	11.1969	2	83	2	27.803	10.3	1.051	0.9161	1.225	0.6304	1.223	0.3579	1.123	0.861
A0A1D5SLI4	40S ribosomal protein S4 OS=Triticum aestivum PE=3 SV=1	31.3208	9	79	9	29.931	10.15	3.377	0.3328	0.751	0.2404	0.918	0.5073	1.478	0.4481
A0A078I219	BnaA05g32480D protein OS=Brassica napus GN=BnaA05g32480D PE=4 SV=1	20.7232	7	79	1	79.19	6.16	NA	NA	NA	NA	NA	NA	NA	NA
E0A9F0	Methionine aminopeptiase OS=Hordeum vulgare PE=2 SV=1	17.7665	6	78	6	43.347	7.03	1.463	0.5656	1.088	0.8087	1.183	0.962	1.155	0.5205
M8AD47	Luminal-binding protein 3 OS=Triticum urartu GN=TRIUR3_32340 PE=3 SV=1	12.2708	8	77	1	77.408	5.19	0.787	0.6096	1.813	0.3907	NA	NA	NA	NA
A0A176W1B4	Uncharacterized protein OS=Marchantia polymorpha subsp. ruderalis GN=AXG93_131s1130 PE=4 SV=1	2.60304	2	77	2	100.902	9.03	0.949	0.6065	1.16	0.814	1.057	0.9153	0.925	0.3818
B6F2D2	Alcohol dehydrogenase 1 OS=Oryza officinalis GN=ADH1 PE=3 SV=1	17.942	7	77	2	40.97	6.65	0.391	0.3699	2.857	0.3218	9.193	NA	4.135	0.2397
F2D7B8	Predicted protein (Fragment) OS=Hordeum vulgare subsp. vulgare PE=2 SV=1	19.7059	13	77	1	72.742	5.45	1.481	0.85	1.296	0.906	2.378	0.4631	1.836	0.0243
A0A0C4MLF7	Uncharacterized protein OS=Zoysia matrella GN=SS5 PE=2 SV=1	18.9723	4	76	1	27.054	5.72	2.028	0.0022	1.048	0.886	0.867	0.2398	0.871	0.3664
F2D4W6	Malate dehydrogenase OS=Hordeum vulgare subsp. vulgare PE=2 SV=1	24.3243	8	76	8	35.578	5.88	0.661	0.1084	2.982	0.4485	1.141	0.6828	1.085	0.4045
A0A0D3FCX7	Uncharacterized protein OS=Oryza barthii PE=3 SV=1	20.4142	15	75	4	72.505	5.88	0.964	0.6706	1.039	0.9153	0.774	0.0652	0.821	0.2694
K3XL78	Uncharacterized protein OS=Setaria italica GN=LOC101778953 PE=3 SV=1	18.9723	4	74	1	27.05	5.49	NA	NA	NA	NA	NA	NA	NA	NA
A0A1D5YQY9	Clathrin heavy chain OS=Triticum aestivum PE=3 SV=1	14.1101	21	73	2	193.356	5.36	0.752	0.0957	1.022	0.937	1.032	0.7847	1.08	0.8369
B1P767	Cytosolic glyceraldehydes-3-phophate dehydrogenase (Fragment) OS=Lolium temulentum GN=GPC3 PE=2 SV=1	38.1679	8	71	2	28.233	6.42	NA	NA	0.422	0.0175	0.484	0.1095	1.15	0.8962
K3Z679	Tubulin beta chain OS=Setaria italica GN=LOC101776854 PE=3 SV=1	30.7175	12	71	3	50.044	4.88	1.463	0.2253	0.957	0.6358	0.945	0.5919	1	0.8721
A0A078JFE6	Fructose-bisphosphate aldolase OS=Brassica napus GN=BnaCnng50220D PE=3 SV=1	13.6872	3	70	2	38.467	6.73	3.036	0.0539	1.289	0.0211	1.097	0.5506	0.852	0.1733
D0PRB4	Peroxiredoxin OS=Triticum aestivum PE=2 SV=1	35.7798	7	70	7	23.962	6.79	1.177	0.3053	0.873	0.1979	0.765	0.0427	0.896	0.3424
Q9XET6	Puroindoline OS=Avena fatua PE=2 SV=1	38.0952	6	69	6	17.021	6.29	0.774	0.305	1.117	0.8756	1.557	0.0868	1.612	0.2739
A2XCL6	AAA-ATPase OS=Oryza sativa subsp. indica GN=cdc48 PE=2 SV=1	14.7095	11	68	1	89.688	5.26	1.328	NA	0.732	0.4983	NA	NA	NA	NA
A0A218VR30	Uncharacterized protein OS=Punica granatum GN=CDL15_Pgr020097 PE=3 SV=1	15.4514	9	67	2	61.28	6.93	2.295	0.0538	0.647	0.1641	1.034	0.9403	2.101	0.2063
D9YMC4	Glyceraldehyde-3-phosphate dehydrogenase OS=Pennisetum americanum GN=GAPDH PE=2 SV=1	26.5517	6	67	1	31.123	7.56	1.059	0.7627	1.776	NA	NA	NA	NA	NA
A0A1D6BRM9	Glyceraldehyde-3-phosphate dehydrogenase OS=Triticum aestivum PE=3 SV=1	22.3188	6	66	2	37.345	7.66	NA	NA	NA	NA	NA	NA	0.34	0.2276
Q09072	Avenin OS=Avena sativa PE=2 SV=1	12.1622	2	65	2	25.455	7.88	1.272	0.2976	2.153	0.0226	3.514	0.0061	1.645	0.0115
F2CQP8	Predicted protein OS=Hordeum vulgare subsp. vulgare PE=2 SV=1	20.9622	7	65	3	32.525	5.49	6.597	0.0892	0.678	0.1447	0.41	0.1128	0.608	0.2077
F2EE28	Predicted protein OS=Hordeum vulgare subsp. vulgare PE=2 SV=1	22.9965	11	64	5	60.995	5.55	1.607	0.0233	0.837	0.1648	0.444	0.013	0.53	0.012
I0J3E8	Early-responsive to dehydration 2 OS=Arabidopsis halleri subsp. halleri PE=3 SV=1	12.5402	8	64	6	68.864	5.3	0.834	0.3811	0.747	0.2813	0.752	0.275	1.159	0.8037
N1QPE2	Uncharacterized protein OS=Aegilops tauschii GN=F775_28708 PE=4 SV=1	36.1702	4	63	2	9.962	5.29	1.067	0.0762	0.315	0.001	0.273	0	0.887	0.2503
A0A0U2L8J6	Heat shock protein 17 OS=Agrostis stolonifera PE=2 SV=1	28.4768	4	61	2	16.945	6.23	0.64	0.2244	2.311	0.9943	2.127	0.6063	2.074	0.6032
B6U4A3	Heat shock 70 kDa protein OS=Zea mays PE=2 SV=1	16.8142	11	61	4	72.704	5.77	0.848	0.3491	1.124	0.9415	1.443	0.1555	1.564	0.2744
I1L8Z3	Uncharacterized protein OS=Glycine max GN=LOC100806067 PE=3 SV=1	16.8512	11	61	1	89.969	5.29	NA	NA	NA	NA	NA	NA	NA	NA
Q10P35	Enolase 2, putative, expressed OS=Oryza sativa subsp. japonica GN=Os03g0248600 PE=2 SV=1	31.9101	8	61	2	47.942	5.47	0.855	0.3441	7.78	0.0195	1.743	0.1994	0.293	0.0229
I1JPP3	Uncharacterized protein OS=Glycine max GN=LOC100791603 PE=4 SV=1	16.9554	11	61	1	89.625	5.26	NA	NA	NA	NA	NA	NA	NA	NA
A0A1D5TUK5	40S ribosomal protein S8 OS=Triticum aestivum PE=3 SV=1	28.8889	7	60	7	25.248	10.45	0.638	0.1758	1.064	0.3995	1.834	0.0341	1.739	0.0501
Q6L5L7	Embryonic abundant protein OS=Bromus inermis GN=BiEm2 PE=2 SV=1	24.183	4	60	1	16.864	5.6	0.27	0.0625	0.858	0.2289	1.067	0.9107	1.253	0.2774
F2EBF9	Predicted protein OS=Hordeum vulgare subsp. vulgare PE=2 SV=1	28.629	6	60	5	27.654	8	0.989	0.8131	0.531	0.0176	0.754	0.0124	1.502	0.0855
A7U440	Tryptophanin OS=Avena sativa PE=2 SV=1	19.7183	2	59	2	15.891	8	2.128	0.0746	1.482	0.043	2.732	0.0341	1.905	0.1344
W5G5W2	Aconitate hydratase OS=Triticum aestivum PE=3 SV=1	16.1885	12	59	3	106.137	6.87	1.028	0.9338	0.914	0.5134	1.127	0.2637	1.623	0.354
F2DRC5	Predicted protein OS=Hordeum vulgare subsp. vulgare PE=2 SV=1	24.5714	11	59	5	57.301	5.92	0.7	0.0633	1.248	0.0479	1.406	0.0605	1.133	0.3933
O64459	UTP--glucose-1-phosphate uridylyltransferase OS=Pyrus pyrifolia PE=2 SV=1	9.76645	3	58	1	51.813	6.39	2.419	0.4166	1.039	0.4824	0.673	0.0718	0.648	0.3347
E9NZ46	Heat shock protein 90 OS=Nicotiana tabacum GN=HSP90 PE=2 SV=1	13.7339	11	58	0	80.143	5.01	NA	NA	NA	NA	NA	NA	NA	NA
F2EHF8	Predicted protein OS=Hordeum vulgare subsp. vulgare PE=2 SV=1	14.2292	3	58	1	26.762	5.47	0.595	NA	1.119	0.5812	1.354	NA	1.232	0.3758
A0A1D5UKX4	Adenosylhomocysteinase OS=Triticum aestivum PE=3 SV=1	18.9691	8	57	2	53.221	5.9	1.235	0.8183	1.585	0.4053	0.763	0.2496	0.612	0.1557
A0A1J0A0R3	Tubulin beta chain OS=Rhododendron molle GN=Tub PE=2 SV=1	22.0751	8	57	1	50.958	4.83	1.073	NA	0.701	NA	2.262	0.137	3.225	0.0957
A0A080YU48	Peroxidase OS=Triticum aestivum GN=TRAES_3BF072500040CFD_c1 PE=3 SV=1	6.80628	3	56	2	40.899	7.4	1.889	0.2197	0.584	0.0062	0.423	0.0008	0.735	0.0405
F2D4A4	Predicted protein OS=Hordeum vulgare subsp. vulgare PE=2 SV=1	20.5446	7	56	1	44.15	10.58	0.886	0.0572	1.053	0.3616	1.482	0.0585	1.411	0.0801
A0A1D5RP81	Uncharacterized protein OS=Triticum aestivum PE=4 SV=1	12	5	55	4	67.365	6.77	0.668	0.0704	1.719	0.0494	1.206	0.4467	0.702	0.0085
F2E2M4	Predicted protein OS=Hordeum vulgare subsp. vulgare PE=2 SV=1	11.6708	9	55	3	91.659	5.29	0.963	0.5003	1.101	0.7001	0.992	0.4406	1.014	0.5324
Q6T725	Glutelin OS=Oryza sativa subsp. japonica GN=GluB PE=2 SV=1	2.42424	2	55	2	56.54	7.93	3.924	0.6306	5.808	0.1162	9.355	0.0605	1.613	0.0151
K3XLG9	Uncharacterized protein OS=Setaria italica GN=LOC101776375 PE=4 SV=1	21.0084	5	54	2	26.27	6.13	1.694	0.3376	0.906	0.4974	0.451	0.0316	0.564	0.0545
F2DMV0	Aminopeptidase OS=Hordeum vulgare subsp. vulgare PE=2 SV=1	12.2867	9	54	7	98.38	5.63	0.612	0.1651	1.095	0.6505	0.831	0.3494	1.104	0.5658
A8JD64	Peptidyl-prolyl cis-trans isomerase OS=Chlamydomonas reinhardtii GN=CYN19-2 PE=3 SV=1	8.13953	1	52	1	18.368	7.78	1.365	0.929	1.283	0.8209	0.432	NA	0.42	0.2905
A0A1D5XRD6	Clathrin heavy chain OS=Triticum aestivum PE=3 SV=1	13.3606	20	52	4	193.797	5.34	0.8	NA	0.915	0.7423	0.319	NA	0.388	0.205
K4A651	Uncharacterized protein OS=Setaria italica GN=LOC101764597 PE=3 SV=1	8.78113	5	52	2	82.681	8.21	0.495	0.0117	1.957	0.0272	2.374	0.0157	1.24	0.2523
F2D6N2	Predicted protein OS=Hordeum vulgare subsp. vulgare PE=2 SV=1	11.497	9	52	5	92.672	5.15	2.002	0.1512	0.847	0.3924	1.35	0.5227	1.649	0.0198
I1KD00	Uncharacterized protein OS=Glycine max GN=LOC100797673 PE=3 SV=2	13.8114	8	51	1	83.341	6.61	NA	NA	NA	NA	NA	NA	NA	NA
P26301	Enolase 1 OS=Zea mays GN=ENO1 PE=2 SV=1	17.0404	5	51	1	48.033	5.33	0.158	0.1599	0.956	NA	5.517	NA	5.769	NA
K4AA03	Tubulin beta chain OS=Setaria italica GN=LOC101780256 PE=3 SV=1	30.7865	12	51	1	49.845	4.87	4.285	0.0289	1.409	0.2488	1.361	0.3641	0.972	0.7008
Q07760	60S ribosomal protein L23 OS=Nicotiana tabacum GN=RPL23 PE=2 SV=1	33.5714	5	51	1	14.979	10.48	1.053	0.9029	0.848	0.3969	1.138	0.4592	1.671	0.2461
A0A0A7H9F7	Tubulin beta chain OS=Marchantia polymorpha GN=TUB2 PE=3 SV=1	28.8939	11	50	1	49.639	4.87	NA	NA	NA	NA	NA	NA	NA	NA
B4FFZ9	Oil body-associated protein 1A OS=Zea mays GN=OBAP1A PE=2 SV=1	13.8655	4	50	1	26.207	6.3	0.921	0.4133	1.213	0.2044	0.552	0.0675	0.455	NA
A0A078H495	Tubulin beta chain OS=Brassica napus GN=BnaA05g09090D PE=3 SV=1	26.1261	10	50	1	49.834	4.83	1.531	0.0025	0.899	0.4736	0.708	0.0321	1.187	0.9174
B6UGJ0	Globulin-1 S allele OS=Zea mays PE=2 SV=1	2.21729	1	49	1	49.933	6.61	0.892	0.193	1.359	0.2641	0.803	0.0656	0.649	0.0809
A0A1D6AGT9	Phosphoglycerate kinase OS=Triticum aestivum PE=3 SV=1	26.4339	10	49	4	42.148	5.86	0.242	0.0126	1.436	0.5966	2.582	0.062	1.974	0.0385
B6SK79	60S ribosomal protein L4 OS=Zea mays PE=2 SV=1	23.2673	7	49	1	44.414	10.51	NA	NA	NA	NA	NA	NA	NA	NA
A0A1D5RX10	Pyruvate, phosphate dikinase OS=Triticum aestivum PE=3 SV=1	15.5485	11	49	11	101.796	5.91	1.119	0.8803	0.556	0.1676	0.253	0.0209	0.907	0.4113
Q7XKB5	Pyruvate kinase OS=Oryza sativa subsp. japonica GN=Os04g0677500 PE=2 SV=2	13.6986	6	48	2	55.191	7.91	1.499	0.6489	0.541	0.3786	0.722	0.2675	1.335	0.9235
W5A4Z8	Uncharacterized protein OS=Triticum aestivum PE=4 SV=1	17.6471	3	48	2	16.868	5.71	6.978	0.0628	1.305	0.7024	0.556	0.1693	0.467	0.1224
F2CX32	Pyruvate kinase OS=Hordeum vulgare subsp. vulgare PE=2 SV=1	30.74	11	48	8	57.4	6.95	1.188	0.7441	0.919	0.5309	0.631	0.2238	0.781	0.304
B4FK49	Nucleoside diphosphate kinase OS=Zea mays GN=100217209 PE=2 SV=1	25.5034	5	48	5	16.531	6.8	1.223	0.18	0.425	0.1272	0.784	0.16	5.989	0.1884
K3XZH3	Uncharacterized protein OS=Setaria italica GN=LOC101772541 PE=4 SV=1	30	5	47	4	21.447	9.64	0.605	0.0434	2.02	0.026	1.748	0.0486	0.867	0.0143
F2DLK4	Predicted protein OS=Hordeum vulgare subsp. vulgare PE=2 SV=1	19.4892	11	47	3	80.222	6.79	0.997	0.7042	0.873	0.416	1.188	0.3424	2.603	0.313
T1LXG9	Uncharacterized protein OS=Triticum urartu PE=3 SV=1	4.00782	4	47	1	113.886	6.64	1.535	0.2629	0.716	0.1495	0.431	0.006	0.664	0.1019
Q05191	Late embryogenesis abundant protein B19.4 OS=Hordeum vulgare GN=B19.4 PE=2 SV=1	24.8366	4	47	1	16.886	5.71	NA	NA	0.6	NA	0.446	NA	0.744	NA
A0A0D3GX51	Uncharacterized protein OS=Oryza barthii PE=4 SV=1	16.4948	5	47	1	32.533	5.67	NA	NA	1.648	NA	1.036	NA	0.629	NA
B4F976	17.4 kDa class I heat shock protein OS=Zea mays GN=100191552 PE=2 SV=1	44.0252	8	47	2	17.869	7.5	1.421	0.4645	0.728	0.0029	0.243	0.0001	0.335	0.0002
F2DTH4	Predicted protein OS=Hordeum vulgare subsp. vulgare PE=2 SV=1	23.6515	6	46	2	26.249	7.81	0.743	0.1511	2.251	0.0127	1.315	0.55	0.604	0.1036
Q93XQ6	Peptidyl-prolyl cis-trans isomerase OS=Triticum aestivum GN=CyP2 PE=2 SV=1	16.9591	2	46	2	18.367	8.25	0.644	0.0001	1.831	0.0024	1.606	0.0117	0.887	0.2804
A0A078I733	BnaA02g04630D protein OS=Brassica napus GN=BnaA02g04630D PE=4 SV=1	14.2857	8	46	8	81.264	8.5	0.831	0.0084	1.199	0.0017	1.13	0.1272	0.943	0.3313
P42210	Phytepsin OS=Hordeum vulgare PE=1 SV=1	9.84252	3	46	3	54.191	5.36	1.177	0.6568	1.09	0.8807	0.831	0.3055	0.768	0.0395
M7ZGA5	Sucrose synthase OS=Triticum urartu GN=TRIUR3_31258 PE=3 SV=1	10.6538	8	46	3	94.79	6.57	0.963	0.5208	1.064	0.6936	1.432	0.0974	1.378	0.1649
K3XWW9	Uncharacterized protein OS=Setaria italica GN=LOC101769604 PE=3 SV=1	22.4215	6	46	2	47.9	5.31	1.054	0.9586	1.262	0.4907	1.269	0.5659	1.047	0.9548
K3XJB9	Uncharacterized protein OS=Setaria italica GN=LOC101786472 PE=4 SV=1	14.2061	4	46	2	39.37	9.36	1.482	0.7601	0.497	0.0166	0.834	0.3794	1.793	0.6684
K3YPM2	Uncharacterized protein OS=Setaria italica GN=LOC101786618 PE=3 SV=1	8.39232	9	46	2	109.352	6.65	0.267	0.0048	1.083	0.7172	2.417	0.6464	2.325	0.7002
A0A0H4LXI0	Catalase OS=Triticum aestivum GN=Cat3-A1 PE=2 SV=1	14.2276	5	45	4	56.382	7.25	1.079	0.7947	0.358	0.0459	1.065	0.7872	3.752	0.0536
F2CUP5	Predicted protein OS=Hordeum vulgare subsp. vulgare PE=2 SV=1	28.0788	4	45	1	22.672	5.47	NA	NA	NA	NA	NA	NA	NA	NA
A0A1D5SYE4	Uncharacterized protein OS=Triticum aestivum PE=4 SV=1	30.5085	4	45	1	12.635	5.72	NA	NA	NA	NA	NA	NA	NA	NA
F2DGF3	Predicted protein OS=Hordeum vulgare subsp. vulgare PE=2 SV=1	10.3143	8	45	5	114.916	6.81	0.694	0.1943	2.428	0.0504	1.757	0.1611	0.727	0.0164
A0A1Q3DHJ5	40S ribosomal protein S27 (Fragment) OS=Cephalotus follicularis GN=CFOL_v3_31594 PE=3 SV=1	36.4706	3	44	3	9.52	8.97	0.525	0.0428	2.847	0.0219	1.888	0.2696	0.764	0.302
Q10RW9	Chaperonin OS=Oryza sativa subsp. japonica GN=Os03g0143400 PE=2 SV=1	21.3172	10	44	3	61.007	5.72	1.794	0.0148	1.014	0.7743	0.262	0.0317	0.309	0.2099
K3XLF8	Uncharacterized protein OS=Setaria italica GN=LOC101775696 PE=3 SV=1	17.4274	4	44	1	27.094	9.09	0.704	0.1897	1.68	0.1541	0.828	0.3539	0.531	0.0696
K3XMW9	Uncharacterized protein OS=Setaria italica GN=LOC101776908 PE=3 SV=1	28.1879	4	44	1	16.738	7.42	NA	NA	0.773	NA	NA	NA	NA	NA
K3YG24	Aconitate hydratase OS=Setaria italica GN=LOC101780980 PE=3 SV=1	14.9542	12	44	4	106.621	7.31	1.554	0.0465	0.888	0.4311	0.865	0.3977	1.077	0.889
F2DYL9	Predicted protein OS=Hordeum vulgare subsp. vulgare PE=2 SV=1	38.5093	7	44	5	17.787	5.69	0.276	0.0444	3.125	0.1976	3.717	0.1671	1.242	0.6193
F2D4W3	Predicted protein OS=Hordeum vulgare subsp. vulgare PE=2 SV=1	20.9354	5	44	1	48.201	5.55	0.865	0.4015	1.453	0.3843	2.098	0.3169	1.559	0.3817
F2D195	Predicted protein OS=Hordeum vulgare subsp. vulgare PE=2 SV=1	9.55285	10	44	1	109.17	6.73	0.623	0.1142	0.758	0.2109	1.381	0.4316	1.826	0.0224
F2DUH3	Predicted protein (Fragment) OS=Hordeum vulgare subsp. vulgare PE=2 SV=1	28.6726	12	44	4	60.451	5.63	1.024	0.9747	0.679	0.2465	0.724	0.2426	4.9	0.4843
K3Y7S6	Uncharacterized protein OS=Setaria italica GN=LOC101762107 PE=3 SV=1	19.4514	5	44	3	41.017	6.42	25.316	0.1543	0.378	0.0457	1.586	0.398	5.441	0.0357
F2D8Y6	Predicted protein OS=Hordeum vulgare subsp. vulgare PE=2 SV=1	12.6812	5	43	3	59.576	4.64	1.073	0.9993	1.106	0.3945	0.963	0.6174	0.871	0.0048
A0A1B6P7W0	Uncharacterized protein OS=Sorghum bicolor GN=SORBI_3009G104500 PE=4 SV=1	24.7423	3	43	2	10.456	7.42	8.511	0	0.229	0.0003	0.553	0.161	2.455	0.356
A0A1D6B094	Citrate synthase OS=Triticum aestivum PE=3 SV=1	17.2345	6	43	4	55.43	6.96	0.795	0.319	5.071	0.1959	4.745	0.2204	0.951	0.5914
B4G0K4	Phosphoglycerate kinase OS=Zea mays GN=100274579 PE=2 SV=1	20.8955	8	43	2	42.413	5.87	NA	NA	NA	NA	NA	NA	NA	NA
A0A0R0JYY8	Tubulin beta chain OS=Glycine max GN=LOC100797652 PE=3 SV=1	17.4888	7	43	1	49.947	5.01	0.919	0.511	1.579	0.0615	0.398	0.1119	0.261	0.0883
A0A1D5VEP2	Obg-like ATPase 1 OS=Triticum aestivum PE=3 SV=1	25.3807	8	43	8	44.27	6.8	1.312	0.3539	1.224	0.7197	0.106	0.0009	0.1	0.0021
F2E8P3	Predicted protein OS=Hordeum vulgare subsp. vulgare PE=2 SV=1	27.1605	6	43	2	26.414	7.02	2.673	0.6535	15.899	0.1582	NA	NA	NA	NA
F2D9M2	Predicted protein OS=Hordeum vulgare subsp. vulgare PE=2 SV=1	14.5859	11	43	9	92.859	4.94	1.456	0.2054	0.686	0.1615	1.132	0.9863	1.797	0.1966
A0A0D3HDD5	Uncharacterized protein OS=Oryza barthii PE=3 SV=1	2.08153	2	42	1	128.823	8.03	2.574	0.8722	0.275	0.0615	6.848	0.0956	24.987	0
K4A8E5	Uncharacterized protein OS=Setaria italica GN=LOC101757292 PE=4 SV=1	4.37262	2	42	2	57.817	7.83	0.812	0.2527	13.532	0.2092	11.736	0.3394	0.915	0.4743
F2CUN1	Predicted protein OS=Hordeum vulgare subsp. vulgare PE=2 SV=1	28.0788	4	42	1	22.622	5.47	0.54	0.2259	1.324	0.4394	1.65	0.2365	1.304	0.2628
A0A1D5VXC3	Importin subunit alpha OS=Triticum aestivum PE=3 SV=1	17.1322	6	42	4	58.908	6.06	1.178	0.8785	0.847	0.1307	1.277	0.5089	1.515	0.2062
B7FA85	Os05g0176000 protein OS=Oryza sativa subsp. japonica GN=Os05g0176000 PE=2 SV=1	32.0388	7	42	7	32.553	10.18	1.676	0.3804	0.833	0.3478	0.878	0.3616	1.222	0.7213
A0A0D3H807	Uncharacterized protein OS=Oryza barthii PE=3 SV=1	11.208	9	41	3	90.604	5.11	1.503	0.1329	0.948	0.6108	1.048	0.9852	1.168	0.5999
Q4LB13	Methionine synthase 1 enzyme OS=Hordeum vulgare GN=ms1 PE=2 SV=1	17.7778	12	41	7	84.511	6.04	2.273	0.0093	1.036	0.6525	0.77	0.1033	1.179	0.868
A0A1D5S2P8	Glucose-6-phosphate isomerase OS=Triticum aestivum PE=3 SV=1	20.2822	10	41	10	62.269	7.43	0.981	0.7548	0.844	0.1183	1.666	0.0257	1.983	0.0068
F2E598	Predicted protein OS=Hordeum vulgare subsp. vulgare PE=2 SV=1	24.5161	5	40	3	17.074	9.89	0.934	0.505	1.318	0.658	1.113	0.2098	1.083	0.8853
A0A0D3GAD0	Uncharacterized protein OS=Oryza barthii PE=4 SV=1	10.2941	4	40	2	59.589	4.61	1.966	0.5109	0.551	0.2726	1.126	0.6618	2.044	0.731
F2DL45	Predicted protein OS=Hordeum vulgare subsp. vulgare PE=2 SV=1	13.7133	11	40	9	122.849	4.92	1.772	0.8128	1.493	0.6949	1.64	0.3234	3.605	0.3944
G1JSL4	Peroxygenase 1 OS=Avena sativa PE=1 SV=1	21.6867	4	40	4	28.089	7.78	0.603	0.0004	2.639	0.0118	3.628	0	1.495	0.1261
K3ZH11	Uncharacterized protein OS=Setaria italica GN=LOC101778880 PE=3 SV=1	13.1054	9	40	1	117.076	5.38	0.933	0.5385	0.993	0.848	0.96	0.6261	0.975	0.7161
A0A0D3HWK4	Uncharacterized protein OS=Oryza barthii PE=4 SV=1	25.8621	9	40	9	50.705	8.62	1.268	0.526	0.985	0.7656	1.085	0.5525	1.164	0.4976
A0A1D5YCW2	Eukaryotic translation initiation factor 3 subunit C OS=Triticum aestivum PE=3 SV=1	7.14286	7	39	3	105.987	5.59	1.75	0.2445	0.74	0.0879	0.41	0.0573	0.579	0.1396
F2CQL5	Isocitrate dehydrogenase [NADP] OS=Hordeum vulgare subsp. vulgare PE=2 SV=1	28.1174	9	39	4	45.809	6.39	2.648	0.1605	0.495	0.0501	0.913	0.4913	2.03	0.0363
B3TLR9	Ras-related protein RIC1 OS=Elaeis guineensis var. tenera PE=2 SV=1	15.8416	3	39	1	22.556	5.72	NA	NA	NA	NA	0.231	NA	NA	NA
I1GVU2	Uncharacterized protein OS=Brachypodium distachyon GN=LOC100842214 PE=3 SV=1	14.9758	7	39	7	68.502	5.33	0.583	0.196	7.952	0.1961	7.458	0.1079	1.63	0.7208
A0A1E5V9X3	Late embryogenesis abundant protein B19.4 OS=Dichanthelium oligosanthes GN=BAE44_0017043 PE=4 SV=1	16.3399	3	39	3	16.505	5.91	NA	NA	1.614	NA	1.588	NA	0.984	NA
A0A200RCC2	Aspartate aminotransferase OS=Macleaya cordata GN=BVC80_157g147 PE=4 SV=1	10.846	4	39	2	50.348	8.72	0.619	0.0877	2.186	0.188	1.255	0.8748	0.778	0.3156
B6TGB2	Elongation factor 1-gamma 3 OS=Zea mays PE=2 SV=1	6.95444	3	39	1	47.129	6.37	1.133	0.0219	0.602	0.0944	0.963	0.5442	1.906	0.1173
K3Z3U2	Uncharacterized protein OS=Setaria italica GN=LOC101770649 PE=3 SV=1	10.5325	7	38	3	93.162	5.07	0.283	0	2.721	0.0584	4.565	0.0001	2.15	0.1208
B4FRM7	60S ribosomal protein L12 OS=Zea mays GN=100284082 PE=2 SV=1	42.7711	5	38	1	17.707	8.95	2.152	0.036	3.279	0.1078	5.876	0.0001	2.873	0.1411
P29500	Tubulin beta-1 chain OS=Pisum sativum GN=TUBB1 PE=3 SV=1	20.8889	9	38	1	50.533	4.86	0.956	0.6305	1.033	0.7487	1.247	0.2031	1.207	NA
B5ANC9	Elongation factor 1-alpha (Fragment) OS=Chelostoma emarginatum PE=3 SV=1	12.7027	3	38	1	40.261	8.35	NA	NA	0.656	NA	NA	NA	NA	NA
A0A0D3H4W0	Glucose-1-phosphate adenylyltransferase OS=Oryza barthii PE=3 SV=1	10.4869	4	38	2	58.489	5.95	1.393	0.2455	0.492	0.1055	0.965	0.6657	3.042	0.111
A0A0A9XAP1	Elongation factor 1-alpha OS=Lygus hesperus GN=Ef1alpha48D_0 PE=3 SV=1	6.92641	3	37	1	50.471	9.03	0.978	0.3711	1.004	0.9487	1.12	0.0165	1.136	0.2381
A0A078IK70	BnaA10g28410D protein OS=Brassica napus GN=BnaA10g28410D PE=3 SV=1	7.38994	5	37	3	73.453	8.75	2.259	0.6848	2.772	0.0544	0.372	0.0069	0.135	0.0791
F2E8M3	Dihydrolipoyl dehydrogenase OS=Hordeum vulgare subsp. vulgare PE=2 SV=1	20.5179	8	37	6	52.769	7.58	3.33	0.0172	0.814	0.3274	0.635	0.0603	0.913	0.5182
K3Y4U3	Uncharacterized protein OS=Setaria italica GN=LOC101771818 PE=3 SV=1	13.6752	9	37	1	116.923	5.35	NA	NA	NA	NA	NA	NA	NA	NA
A0A1J3EDH6	Chaperonin CPN60, mitochondrial OS=Noccaea caerulescens GN=LC_TR16797_c4_g1_i1_g.57775 PE=3 SV=1	16.8111	8	37	1	61.377	5.67	NA	NA	NA	NA	NA	NA	NA	NA
F2EC88	Predicted protein OS=Hordeum vulgare subsp. vulgare PE=2 SV=1	8.22368	2	37	2	30.439	5.4	2.207	0.0237	0.253	0.0219	0.279	0.0145	1.507	0.7055
F4J4W3	40S ribosomal protein SA OS=Arabidopsis thaliana GN=RPSAb PE=1 SV=1	8.43373	2	36	1	37.276	9.63	1.521	0.6731	6.305	0.2269	7.526	0.0142	1.194	0.06
A0A1D5XDZ3	40S ribosomal protein SA OS=Triticum aestivum PE=3 SV=1	12.1693	3	36	2	40.769	6.37	1.731	0.21	0.903	0.4825	1.292	0.0082	1.624	0.1409
A0A1C9J6H7	NADH dehydrogenase subunit 7 OS=Boehmeria nivea GN=Nad7 PE=2 SV=1	27.1574	8	36	8	44.82	6.98	9.105	0.0801	2.578	0.8624	5.846	0.13	8.265	0.1408
A0A0D3FN80	Uncharacterized protein OS=Oryza barthii PE=3 SV=1	14.0562	9	36	1	81.039	6.28	NA	NA	NA	NA	NA	NA	1.182	NA
F2DEP3	Predicted protein OS=Hordeum vulgare subsp. vulgare PE=2 SV=1	43.3735	5	36	1	17.728	8.91	NA	NA	NA	NA	NA	NA	1.019	0.7322
A0A1D5WCE5	Malic enzyme OS=Triticum aestivum PE=3 SV=1	18.75	8	36	8	68.265	7.68	0.657	0.0741	1.431	0.3898	0.615	0.2046	0.489	0.1373
A0A0D3GK54	Uncharacterized protein OS=Oryza barthii PE=3 SV=1	19.1071	9	36	5	60.199	6.57	1.863	0.5862	1.37	0.8247	1.442	0.6302	1.153	0.6348
A0A0D3FYP7	Uncharacterized protein OS=Oryza barthii PE=3 SV=1	13.3945	6	36	2	59.195	6.21	1.97	0.3977	1.131	0.5087	0.632	0.1864	1.313	0.7941
A0A1Q3B695	GST_C domain-containing protein/EF1G domain-containing protein/GST_N domain-containing protein OS=Cephalotus follicularis GN=CFOL_v3_06811 PE=4 SV=1	5.41176	3	36	1	48.752	5.86	0.85	0.365	1.438	0.9095	1.783	0.5708	2.836	0.6486
K3YBW0	Uncharacterized protein OS=Setaria italica GN=LOC101755216 PE=3 SV=1	16.2651	3	36	1	18.29	10.78	1.734	0.5401	2.782	0.0628	1.893	0.1464	0.742	0.167
A0A0D3F6V9	Uncharacterized protein OS=Oryza barthii PE=3 SV=1	20.9924	4	36	1	29.674	4.77	0.736	0.1132	0.98	0.562	0.914	0.4878	1.553	0.7599
F2DH88	Predicted protein OS=Hordeum vulgare subsp. vulgare PE=2 SV=1	7.22222	5	35	5	78.702	5.29	6.733	0.0013	1.071	0.6639	0.917	0.3814	0.861	0.0528
A0A0D3HR36	Uncharacterized protein OS=Oryza barthii PE=4 SV=1	1.88266	6	35	6	248.462	8.35	0.76	0.0858	1.028	0.7618	1.075	0.8812	1.294	0.9005
Q8LRK2	Acetyl-coenzyme A carboxylase OS=Alopecurus myosuroides PE=2 SV=1	9.65517	17	35	11	256.27	6.09	0.854	0.0509	0.578	0.1986	1.238	0.5538	7.295	0.1739
Q42391	Aspartate aminotransferase OS=Panicum miliaceum GN=pcAAT2 PE=2 SV=1	12.7139	4	35	0	44.83	7.62	NA	NA	NA	NA	NA	NA	NA	NA
A0A1D6APK3	S-(hydroxymethyl)glutathione dehydrogenase OS=Triticum aestivum PE=3 SV=1	21.7848	7	35	7	40.674	6.81	0.508	0.1094	1.986	0.784	1.392	0.6973	3.01	0.978
B6SJC8	60S ribosomal protein L18 OS=Zea mays GN=100194344 PE=2 SV=1	16.5775	2	35	2	21.13	11.43	0.42	0.3819	1.551	0.7233	2.212	0.202	1.983	0.278
F2E9D5	Predicted protein OS=Hordeum vulgare subsp. vulgare PE=2 SV=1	11.2069	5	35	2	62.571	5.86	0.291	0.0406	3.501	0.1185	0.427	0.0839	0.128	0.0008
A0A200QXN5	Heat shock protein 70 family OS=Macleaya cordata GN=BVC80_5g11 PE=3 SV=1	11.3905	7	34	2	72.767	5.77	NA	NA	NA	NA	NA	NA	NA	NA
K4AIN9	Uncharacterized protein OS=Setaria italica GN=LOC101773099 PE=3 SV=1	32.4607	7	34	1	21.486	8.4	0.85	0.401	NA	NA	2.329	0.2357	NA	NA
Q9MBF3	Glycine-rich RNA-binding protein OS=Citrus unshiu PE=4 SV=1	10.1796	2	34	2	16.839	8.13	2.247	0.2374	0.472	0.0008	0.547	0.0013	1.165	0.0761
Q84Q72	18.1 kDa class I heat shock protein OS=Oryza sativa subsp. japonica GN=HSP18.1 PE=2 SV=1	35.4037	6	34	1	18.071	7.42	NA	NA	NA	NA	NA	NA	NA	NA
F2DIC8	Predicted protein OS=Hordeum vulgare subsp. vulgare PE=2 SV=1	9.2219	3	34	3	38.714	6.77	1.297	0.0505	0.944	0.4412	0.703	0.2298	0.757	0.2886
A0A1D5V409	Alpha-1,4 glucan phosphorylase OS=Triticum aestivum PE=3 SV=1	6.27027	5	34	5	104.188	8.7	0.593	0.1148	0.821	0.3611	0.612	0.1104	0.887	0.4609
A0A1D5YCN6	Mitochondrial Rho GTPase OS=Triticum aestivum PE=3 SV=1	16.9782	7	33	1	71.285	5.91	1.729	0.1854	1.483	0.6359	1.002	0.4824	0.824	0.3418
D2KZ12	3-ketoacyl-CoA thiolase-like protein OS=Triticum aestivum GN=TaSAG8 PE=2 SV=1	26.7974	8	33	5	47.896	7.96	0.566	0.0383	1.713	0.047	2.026	0.5244	1.261	0.8061
Q41628	ATP/ADP carrier protein OS=Triticum turgidum PE=2 SV=1	15.71	5	33	1	35.899	9.79	0.579	0.1718	0.597	0.1804	3.783	0.1272	6.335	0.3125
A0A0K9QQE2	Uncharacterized protein OS=Spinacia oleracea GN=SOVF_153150 PE=4 SV=1	7.67386	3	33	1	47.769	6.24	0.81	0.1871	1.105	0.8357	1.527	0.2658	1.496	0.4238
F2D1C6	Predicted protein OS=Hordeum vulgare subsp. vulgare PE=2 SV=1	11.6758	7	33	3	78.784	8.98	1.422	0.0109	0.646	0.2012	0.33	0.113	0.816	0.2635
F2ECH4	Predicted protein OS=Hordeum vulgare subsp. vulgare PE=2 SV=1	11.326	4	32	4	38.651	6.96	0.967	0.6036	0.903	0.4409	1.005	0.5634	1.541	0.8183
K3Y516	Uncharacterized protein OS=Setaria italica GN=LOC101754399 PE=3 SV=1	15.8523	12	32	11	102.137	6.61	0.555	0.0013	2.069	0.0051	0.712	0.0824	0.353	0.0077
A0A0D3F3E3	Uncharacterized protein OS=Oryza barthii PE=4 SV=1	2.28354	2	32	1	116.244	9.07	2.122	0.6833	1.523	0.8831	2.278	0.2228	2.089	0.2663
K7MAP3	Uncharacterized protein OS=Glycine max GN=GLYMA_15G102600 PE=3 SV=1	13.0769	3	32	3	29.709	9.23	2.906	0.1738	0.281	0.0473	0.262	0.0121	1.7	0.7813
A0A1J3FJC6	Heat shock 70 kDa protein 10, mitochondrial (Fragment) OS=Noccaea caerulescens GN=LC_TR10917_c0_g1_i1_g.38665 PE=3 SV=1	7.79392	5	32	1	82.302	7.24	1.139	0.8449	0.998	0.9067	1.406	0.0273	1.412	0.0751
A0A0U2W5L2	Sucrose synthase OS=Dendrobium catenatum GN=DOSS3 PE=2 SV=1	6.44362	5	32	1	91.851	6.4	0.877	0.4788	0.897	0.5356	1.97	0.1232	2.197	NA
A0A0D3G8M5	Uncharacterized protein OS=Oryza barthii PE=4 SV=1	16.6667	3	32	1	23.902	8.22	NA	NA	NA	NA	2.631	NA	NA	NA
W5DQ12	Proteasome subunit beta type OS=Triticum aestivum PE=3 SV=1	30.5164	5	32	5	23.353	6.21	0.093	0.0029	3.801	0.9452	2.672	0.0833	14.872	0.4288
F2EA93	Predicted protein OS=Hordeum vulgare subsp. vulgare PE=2 SV=1	20.4724	3	31	3	14.049	9.51	0.387	0.0633	3.05	0.0016	2.755	0.0542	0.909	0.5102
Q43274	Aldehyde dehydrogenase OS=Zea mays GN=rf2 PE=2 SV=1	11.2933	4	31	2	59.409	7.15	0.686	0.2444	4.978	0.092	1.593	0.7421	0.363	0.0139
A0A1D6B1K1	Proteasome subunit alpha type OS=Triticum aestivum PE=3 SV=1	15.2249	3	31	3	31.235	5.31	0.938	0.5518	0.518	0.0156	0.479	0.0153	0.929	0.3814
A0A1D5S7R0	Dihydrolipoyl dehydrogenase OS=Triticum aestivum PE=3 SV=1	18.3746	6	31	4	59.16	6.89	1.412	0.4351	1.27	0.629	1.389	0.0829	1.304	0.5676
F2ECY1	Predicted protein OS=Hordeum vulgare subsp. vulgare PE=2 SV=1	40.7143	6	31	1	15.048	10.48	0.816	0.2038	1.335	0.0808	1.561	0.028	1.197	0.3098
A0A1D5ZXR0	Tubulin alpha chain OS=Triticum aestivum PE=3 SV=1	16.6297	6	31	1	49.74	4.98	4.037	0.0953	0.513	0.1864	NA	NA	NA	NA
B6TJT5	14-3-3-like protein GF14-6 OS=Zea mays PE=2 SV=1	20.1465	4	31	1	30.814	4.89	1.852	0.9849	2.676	0.6484	0.726	0.2654	0.271	0.2456
F2CRI6	Predicted protein OS=Hordeum vulgare subsp. vulgare PE=2 SV=1	12.9114	4	31	2	44.755	5.69	0.169	0.037	15.77	0.0676	8.323	NA	0.574	0.2872
F2CSR1	Predicted protein OS=Hordeum vulgare subsp. vulgare PE=2 SV=1	12.253	3	31	2	28.137	6.44	0.544	0.0344	1.579	0.2694	0.866	0.64	0.616	0.3619
A1YE34	Ribosomal protein L3-B2 OS=Triticum aestivum GN=RPL3-B2 PE=2 SV=1	17.9949	5	30	2	44.562	10.07	1.055	0.6702	1.789	0.3608	1.127	0.9087	0.742	0.2488
F2D9F4	Glucose-1-phosphate adenylyltransferase (Fragment) OS=Hordeum vulgare subsp. vulgare PE=2 SV=1	15.7282	5	30	2	57.225	7.68	4.73	0.5301	2.001	0.7337	2.303	0.2386	5.807	0.3389
A0A1Q3C2V7	RGP domain-containing protein OS=Cephalotus follicularis GN=CFOL_v3_17999 PE=4 SV=1	12.8492	5	30	2	40.894	6.86	0.605	0.1971	NA	NA	1.838	0.1729	NA	NA
K7LSN8	Peptidyl-prolyl cis-trans isomerase OS=Glycine max GN=LOC100785825 PE=3 SV=1	9.54357	2	30	2	25.205	8.78	1.323	0.7838	1.461	0.8696	2.08	0.0757	3.404	0.2967
W5FI26	Eukaryotic translation initiation factor 3 subunit C OS=Triticum aestivum PE=3 SV=1	6.89655	6	30	2	104.879	5.69	0.728	0.1075	0.177	0.0321	1.11	0.3081	6.242	0.0353
P08823	RuBisCO large subunit-binding protein subunit alpha, chloroplastic (Fragment) OS=Triticum aestivum PE=1 SV=1	18.7845	8	30	4	57.485	4.91	1.435	0.9105	1.551	0.3308	0.544	0.1491	0.384	0.0742
K3ZV34	Succinate--CoA ligase [ADP-forming] subunit alpha, mitochondrial OS=Setaria italica GN=LOC101759813 PE=3 SV=1	23.1928	6	30	2	34.339	8.22	1.499	0.0142	0.892	0.2169	0.903	0.3071	1.021	0.93
B6T8Q5	T-complex protein 1 subunit zeta OS=Zea mays GN=100193477 PE=2 SV=1	14.9533	6	30	6	59.05	6.68	3.007	0.1235	0.742	0.2843	0.806	0.348	1.198	0.802
A0A1D5U8R6	Succinate--CoA ligase [ADP-forming] subunit alpha, mitochondrial OS=Triticum aestivum PE=3 SV=1	23.3333	6	30	2	34.302	8.16	0.813	0.3135	1.41	0.2874	1.515	0.2064	1.084	0.4604
B6SXV4	Peroxisomal fatty acid beta-oxidation multifunctional protein OS=Zea mays PE=2 SV=1	10.729	6	30	2	78.59	9.17	0.555	0.0537	2.478	0.0086	1.011	0.5559	0.408	NA
A0A1J7HAB5	Ketol-acid reductoisomerase OS=Lupinus angustifolius GN=TanjilG_31841 PE=3 SV=1	10.9402	4	30	2	63.456	7.24	NA	NA	NA	NA	NA	NA	NA	NA
G7IQ90	Animal HSPA9 nucleotide-binding domain protein OS=Medicago truncatula GN=11441632 PE=3 SV=1	2.3984	3	30	1	169.542	5.92	1.02	0.8101	0.819	NA	0.823	0.5085	1.006	0.9442
A0A0A0YNB9	Tubulin beta chain OS=Albuca bracteata GN=tubb PE=2 SV=1	18.3445	7	30	1	50.175	4.86	NA	NA	NA	NA	NA	NA	NA	NA
Q8H4Q9	GTP-binding protein Rab6 OS=Oryza sativa subsp. japonica GN=OJ1457_D07.114 PE=4 SV=1	28.3654	5	30	4	22.931	7.9	0.631	0.2742	3.797	0.1851	1.348	0.8498	0.408	0.1205
K3Z7B8	Malate dehydrogenase OS=Setaria italica GN=LOC101772404 PE=3 SV=1	20.3857	5	30	1	37.862	7.96	1.789	0.0502	2.447	0.3866	3.949	0.179	3.263	0.599
F2DEW5	Predicted protein OS=Hordeum vulgare subsp. vulgare PE=2 SV=1	20.1022	9	30	5	61.666	5.47	1.745	0.2325	0.391	0.0829	1.094	0.9318	4.561	0.0565
K4A798	Uncharacterized protein OS=Setaria italica GN=LOC101776753 PE=3 SV=1	11.8033	5	29	2	65.1	6.11	0.54	0.1695	1.394	0.7633	2.672	0.8581	2.27	0.5716
K3XFR6	Uncharacterized protein OS=Setaria italica GN=LOC101766243 PE=4 SV=1	13.9803	6	29	3	65.878	7.46	0.594	0.1188	2.02	0.004	1.84	0.0233	0.912	0.3956
F2DYC8	Predicted protein OS=Hordeum vulgare subsp. vulgare PE=2 SV=1	11.3346	4	29	3	60.881	8.72	0.882	0.0622	1.027	0.5712	1.303	0.1125	1.269	0.1233
Q39445	Tubulin beta chain OS=Cicer arietinum GN=TUBB PE=2 SV=1	17.3719	8	29	1	50.544	4.84	NA	NA	NA	NA	NA	NA	NA	NA
F2DE13	Predicted protein OS=Hordeum vulgare subsp. vulgare PE=2 SV=1	25.0965	7	29	7	29.391	10.35	1.425	0.0001	1.08	0.473	0.637	0.1255	0.602	0.1089
A0A0D3FN47	Uncharacterized protein OS=Oryza barthii PE=3 SV=1	22.7273	5	29	4	29.569	4.92	0.776	0.3034	1.224	0.8225	0.923	0.4797	0.773	0.302
B6U9H6	60S ribosomal protein L30 OS=Zea mays PE=2 SV=1	11.5044	2	29	2	12.506	9.58	1.595	0.0411	0.749	0.2344	1.099	0.787	1.725	0.4575
A0A1J7HW80	Uncharacterized protein OS=Lupinus angustifolius GN=TanjilG_27291 PE=3 SV=1	6.32458	5	29	1	92.42	5.35	0.481	NA	1.216	0.0736	NA	NA	NA	NA
A0A0D3FNH6	Tubulin alpha chain OS=Oryza barthii PE=3 SV=1	16.6297	6	29	0	49.787	5.02	2.94	0.1082	0.392	0.3883	0.604	0.4499	3.22	0.3679
A0A1D5ZPQ1	Mitochondrial Rho GTPase OS=Triticum aestivum PE=3 SV=1	16.9782	7	28	1	71.296	5.91	NA	NA	NA	NA	NA	NA	NA	NA
F2DK80	Predicted protein OS=Hordeum vulgare subsp. vulgare PE=2 SV=1	19.4937	6	28	4	41.149	8.1	0.972	0.7772	0.465	0.3584	1.108	NA	3.297	0.3288
F2ECJ6	RuvB-like helicase (Fragment) OS=Hordeum vulgare subsp. vulgare PE=2 SV=1	14.7177	6	28	6	54.463	6.81	2.896	0.0126	1.984	0.0501	1.342	0.5997	0.684	0.1405
A0A1D5XXA6	40S ribosomal protein S3a OS=Triticum aestivum PE=3 SV=1	18.6312	4	28	3	30.002	9.79	0.359	0.2709	2.255	0.2815	0.704	0.5267	0.402	0.2931
P80607	Alpha-1,4-glucan-protein synthase [UDP-forming] OS=Zea mays GN=UPTG PE=1 SV=2	15.1099	6	28	2	41.178	6.13	1.615	0.3365	0.368	0.1334	0.581	0.0905	16.617	0.2555
A0A1D5SRA5	Coatomer subunit gamma OS=Triticum aestivum PE=3 SV=1	13.1609	9	28	6	98.659	5.14	1.061	0.9993	1.94	0.1746	0.596	0.2051	0.356	0.1234
A0A176VW23	Uncharacterized protein OS=Marchantia polymorpha subsp. ruderalis GN=AXG93_523s1080 PE=3 SV=1	8.60606	6	28	2	93.347	5.48	NA	NA	NA	NA	NA	NA	NA	NA
F2DFA6	Predicted protein OS=Hordeum vulgare subsp. vulgare PE=2 SV=1	25.1656	5	28	5	16.357	10.59	4.968	0.0001	0.405	0.0666	0.508	0.0873	1.951	0.6136
A0A1D6CXJ5	T-complex protein 1 subunit delta OS=Triticum aestivum PE=3 SV=1	13.4831	7	28	2	57.431	6.99	1.63	0.2398	0.316	0.0664	0.612	0.0007	4.255	0.1505
Q9ZPN1	Acetyl-CoA carboxylase (Fragment) OS=Avena sativa GN=Acc1 PE=2 SV=1	13.8614	11	28	5	112.086	6.23	0.641	0.1664	0.7	0.5137	1.413	0.5339	2.018	0.1603
K3YPK7	Uncharacterized protein OS=Setaria italica GN=LOC101763417 PE=4 SV=1	7.23489	6	28	2	110.865	8.16	0.605	0.0787	1.616	0.1753	1.309	0.4266	0.824	0.09
A0A078F8W1	BnaC09g43600D protein OS=Brassica napus GN=BnaC09g43600D PE=3 SV=1	12.3684	5	27	1	41.374	9.79	0.919	0.444	1.168	0.3431	0.788	0.0125	0.701	0.0438
F2E7G1	Predicted protein OS=Hordeum vulgare subsp. vulgare PE=2 SV=1	16.4811	7	27	2	49.655	6.21	0.392	0.1152	16.734	0.0736	4.119	0.5476	0.325	0.0642
A0A0A0KZY8	Uncharacterized protein OS=Cucumis sativus GN=Csa_4G311730 PE=4 SV=1	17.6991	2	27	2	12.245	6.58	NA	NA	2.516	NA	1.753	0.1102	0.697	0.1651
B3TM42	Isocitrate dehydrogenase [NADP] OS=Elaeis guineensis var. tenera PE=2 SV=1	18.0288	6	27	1	46.678	7.94	NA	NA	NA	NA	NA	NA	NA	NA
B9S999	Ketol-acid reductoisomerase OS=Ricinus communis GN=RCOM_1014850 PE=3 SV=1	10.2694	4	27	2	64.222	7.08	1.578	0.445	0.837	0.3759	1.12	0.9075	1.529	0.5097
G3LWD1	ATP synthase beta subunit (Fragment) OS=Bradyrhizobium sp. JNVU TV11 GN=atpD PE=4 SV=1	24.5283	3	27	1	16.98	5.82	0.824	0.3023	0.998	0.6949	0.92	0.4956	1.176	0.7301
A0A1D5UIU6	Succinate dehydrogenase [ubiquinone] flavoprotein subunit, mitochondrial OS=Triticum aestivum PE=3 SV=1	10.6624	5	27	1	67.914	6.77	0.982	0.6291	1.809	0.1982	1.648	0.2324	0.944	0.5378
Q5ZEL0	Os01g0159600 protein OS=Oryza sativa subsp. japonica GN=Os01g0159600 PE=2 SV=1	10.7527	1	27	1	10.13	8.4	1.178	0.8796	0.962	0.6588	0.981	0.5705	1.058	0.6685
F2CXB2	Predicted protein OS=Hordeum vulgare subsp. vulgare PE=2 SV=1	15.7171	6	27	3	54.34	6.07	0.292	0.0025	1.986	0.5783	2.066	0.0158	2.054	0.5149
F2DYK8	Predicted protein (Fragment) OS=Hordeum vulgare subsp. vulgare PE=2 SV=1	20	4	27	3	24.966	8.51	5.112	0.2271	0.549	0.1749	1.252	0.0004	5.796	0.1215
K3YIJ8	Uncharacterized protein OS=Setaria italica GN=LOC101782464 PE=3 SV=1	13.0303	4	27	2	36.544	9.88	7.472	0.0055	0.467	0.0919	0.86	0.3836	2.627	0.5229
A0A218XN23	Ribosomal protein L19 OS=Punica granatum GN=CDL15_Pgr010890 PE=3 SV=1	12.0401	4	27	3	33.965	10.95	0.985	0.7026	0.922	0.5382	1.03	0.8803	1.178	0.3958
Q5Z6U5	T-complex protein 1 subunit gamma OS=Oryza sativa subsp. japonica GN=Os06g0538000 PE=2 SV=1	13.6201	7	27	4	60.86	6.65	0.965	0.3255	0.892	0.3611	1.152	0.0069	1.357	0.122
A0A1D6B2M0	Succinate--CoA ligase [ADP-forming] subunit beta, mitochondrial OS=Triticum aestivum PE=3 SV=1	19.6682	6	27	5	45.156	6.92	1.492	0.8845	2.928	0.2447	2.16	0.4296	0.772	0.1121
F2DQ10	Predicted protein OS=Hordeum vulgare subsp. vulgare PE=2 SV=1	10.5791	7	26	4	98.059	5.19	0.699	0.0962	1.328	0.0394	0.739	0.2728	0.557	0.1242
A0A0D3GDQ7	Uncharacterized protein OS=Oryza barthii PE=3 SV=1	19.7183	7	26	5	47.651	6.29	0.655	0.0702	0.453	0.0497	1.333	0.842	3.454	0.0947
Q43831	RuBisCO large subunit-binding protein subunit beta, chloroplastic (Fragment) OS=Secale cereale GN=CPN60 PE=2 SV=1	26.6533	9	26	2	53.379	4.94	0.754	0.038	1.587	0.4	0.718	0.0073	0.608	0.1392
B6SZ05	Histone H2A OS=Zea mays PE=2 SV=1	18.3246	3	26	1	20.211	10.67	0.4	NA	7.701	NA	NA	NA	NA	NA
A0A0D3F1L5	Uncharacterized protein OS=Oryza barthii PE=3 SV=1	7.1066	9	26	2	110.213	6.4	0.693	0.1325	1.244	NA	1.323	0.4923	1.063	0.9186
F2DCQ3	Predicted protein OS=Hordeum vulgare subsp. vulgare PE=2 SV=1	13.2399	8	26	4	69.4	6.71	0.811	0.3597	1.603	0.9797	1.453	0.9986	1.405	0.9782
F2D3D5	Predicted protein OS=Hordeum vulgare subsp. vulgare PE=2 SV=1	14.0436	4	26	4	41.27	6.25	0.305	0.0313	8.177	0.0136	8.317	0.0019	1.353	0.6729
A0A0D3F5T2	Uncharacterized protein OS=Oryza barthii PE=4 SV=1	5.98377	5	26	1	108.106	6.84	0.975	0.8565	0.67	0.1411	0.941	0.4422	1.564	0.9628
A0A078HEV4	Clathrin heavy chain OS=Brassica napus GN=BnaA01g31170D PE=3 SV=1	3.86905	7	26	1	189.917	5.39	NA	NA	NA	NA	NA	NA	NA	NA
K3XJU1	Uncharacterized protein OS=Setaria italica GN=LOC101762321 PE=4 SV=1	16.4671	4	26	1	36.242	6.84	1.185	0.1	1.281	0.7288	0.901	0.4465	1.833	0.8972
A0A0D3FJJ4	Sucrose synthase OS=Oryza barthii PE=3 SV=1	8.36237	6	26	3	97.691	6.76	0.371	0.0414	1.253	0.0891	2.724	0.0002	2.214	0.0025
K4A896	T-complex protein 1 subunit delta OS=Setaria italica GN=LOC101774066 PE=3 SV=1	13.2959	6	26	1	57.547	7.21	NA	NA	NA	NA	NA	NA	NA	NA
A0A0D3HHN8	Uncharacterized protein OS=Oryza barthii PE=3 SV=1	18.1208	3	26	1	16.808	10.56	2.059	0.1397	0.302	0.1614	0.459	0.2351	1.515	NA
F2DB02	Predicted protein OS=Hordeum vulgare subsp. vulgare PE=2 SV=1	8.32117	4	26	2	72.863	5.73	NA	NA	NA	NA	NA	NA	NA	NA
A0A0D3FK21	Uncharacterized protein OS=Oryza barthii PE=3 SV=1	10.5975	8	26	1	99.752	5.8	NA	NA	NA	NA	NA	NA	0.25	NA
A0A0D3GF74	Uncharacterized protein OS=Oryza barthii PE=3 SV=1	7.10383	3	26	1	59.314	6.8	0.724	0.0278	1.378	0.9938	1.079	0.7191	1.488	0.9198
A0A0A1UJF8	Transitional endoplasmic reticulum ATPase OS=Rhizoctonia solani AG-3 Rhs1AP GN=RSOL_297190 PE=3 SV=1	7.13407	4	26	1	89.195	5.19	NA	NA	NA	NA	NA	NA	NA	NA
F2CRG8	Predicted protein OS=Hordeum vulgare subsp. vulgare PE=2 SV=1	8.68056	6	26	2	64.542	8.06	0.132	0.0001	4.614	0.0081	NA	NA	NA	NA
F2DQ38	Predicted protein (Fragment) OS=Hordeum vulgare subsp. vulgare PE=2 SV=1	10.3448	9	26	2	116.186	8.02	2.951	0.9036	6.206	0.6336	8.975	0.2674	1.446	0.6808
K3XHJ0	Aspartate aminotransferase OS=Setaria italica GN=LOC101771115 PE=4 SV=1	12.3913	4	26	1	50.179	8.68	1.015	0.9768	1.05	0.7932	1.162	0.2598	1.114	0.12
A0A0D3ET61	Uncharacterized protein OS=Oryza barthii PE=3 SV=1	14.4578	6	26	6	64.09	5.2	1.774	0.4492	0.974	0.712	0.906	0.4102	0.962	0.6414
F2DI93	Predicted protein OS=Hordeum vulgare subsp. vulgare PE=2 SV=1	14.3959	4	26	1	44.576	10.02	NA	NA	NA	NA	NA	NA	2.621	NA
V4KRX5	Malate dehydrogenase OS=Eutrema salsugineum GN=EUTSA_v10011552mg PE=3 SV=1	16.1209	7	26	2	42.413	9.41	1.75	0.0101	0.715	0.0279	0.537	0.0388	0.768	0.2146
A0A218W1N8	Uncharacterized protein OS=Punica granatum GN=CDL15_Pgr010326 PE=3 SV=1	6.1293	5	25	1	132.112	5.71	0.431	0.1072	2.414	NA	2.579	0.1903	1.067	0.9398
A0A1Z5J904	Uncharacterized protein OS=Fistulifera solaris GN=FisN_21Lh184 PE=4 SV=1	10.5769	2	25	1	22.963	5.8	NA	NA	2.08	0.0443	1.086	0.9295	0.523	0.0316
B4FV48	Cysteine proteinase inhibitor OS=Zea mays GN=732753 PE=2 SV=1	11.8367	2	25	1	26.68	6.6	NA	NA	NA	NA	NA	NA	1.148	0.6794
Q9LM03	Methionine synthase OS=Solanum tuberosum GN=MS PE=2 SV=1	11.2418	7	25	2	84.613	6.32	0.931	NA	2.289	0.2587	1.704	NA	0.831	0.602
Q69Q32	Os06g0607800 protein OS=Oryza sativa subsp. japonica GN=Os06g0607800 PE=2 SV=1	22.4439	7	25	3	44.553	8.32	0.69	0.0003	2.163	0	1.234	0.9232	0.571	0.1272
K3XW85	Uncharacterized protein OS=Setaria italica GN=LOC101756209 PE=3 SV=1	9.72477	5	25	1	59.127	6.09	NA	NA	NA	NA	NA	NA	NA	NA
K3ZHQ5	Uncharacterized protein OS=Setaria italica GN=LOC101767679 PE=3 SV=1	15.5906	6	25	1	68.288	6.98	0.47	0.2301	1.405	NA	1.442	0.0367	1.027	0.4208
A0A1B2ARV8	ATP synthase subunit alpha OS=Enhalus acoroides GN=atp1 PE=3 SV=1	9.03491	4	25	1	52.575	7.03	NA	NA	NA	NA	NA	NA	NA	NA
A0A078FSL6	Catalase OS=Brassica napus GN=BnaC03g65530D PE=3 SV=1	8.80503	3	25	2	55.074	6.92	NA	NA	NA	NA	NA	NA	NA	NA
F2D9E0	Predicted protein (Fragment) OS=Hordeum vulgare subsp. vulgare PE=2 SV=1	14.3443	3	25	3	27.581	11.14	1.819	0.6285	0.809	0.2989	1.592	0.4486	6.316	0.1655
A0A0D3ESE9	Uncharacterized protein OS=Oryza barthii PE=4 SV=1	26.5432	4	25	4	17.28	5.88	0.797	0.2008	1.133	0.3254	0.499	0.0126	0.441	0.0031
A0A1D5U4G9	Adenosylhomocysteinase OS=Triticum aestivum PE=3 SV=1	15.4639	7	25	1	53.192	5.92	NA	NA	NA	NA	1.467	NA	NA	NA
F2DEL2	Predicted protein OS=Hordeum vulgare subsp. vulgare PE=2 SV=1	16.5869	7	25	2	67.31	6.74	0.628	0.1499	0.815	0.3258	0.806	0.2964	2.171	0.7963
A0A218W2C8	Uncharacterized protein OS=Punica granatum GN=CDL15_Pgr000466 PE=4 SV=1	8.03571	4	25	2	61.498	6.02	0.665	NA	1.624	NA	1.261	NA	0.776	NA
B6TCA2	Acetyl-CoA acetyltransferase, cytosolic 1 OS=Zea mays PE=2 SV=1	10.7232	3	25	1	41.154	6.42	NA	NA	0.954	0.621	0.874	0.3318	0.921	0.2508
Q43214	Protein H2A.6 OS=Triticum aestivum GN=H2A-3 PE=2 SV=3	23.6486	3	25	1	15.624	10.56	NA	NA	0.804	NA	1.65	0.178	2.051	0.1249
M1Q6S1	Starch synthase, chloroplastic/amyloplastic OS=Aegilops markgrafii PE=3 SV=1	12.0661	6	25	3	66.288	7.56	0.564	0.1409	4.453	0.0489	0.461	0.062	0.125	0.0038
F2D9P7	Predicted protein OS=Hordeum vulgare subsp. vulgare PE=2 SV=1	18.6275	3	25	2	22.787	5.47	NA	NA	NA	NA	NA	NA	NA	NA
A0A1J3D3H0	60S ribosomal protein L24-1 OS=Noccaea caerulescens GN=GA_TR14022_c0_g1_i1_g.43982 PE=4 SV=1	15.2439	3	25	3	18.634	10.71	1.45	0.4107	0.842	0.3694	0.403	0.0386	0.483	0.0201
F2D827	Predicted protein OS=Hordeum vulgare subsp. vulgare PE=2 SV=1	15.2898	10	25	9	86.866	7.87	0.709	0.1961	1.881	0.1331	0.894	0.4772	0.476	0.0026
W5EDC2	ATP-dependent (S)-NAD(P)H-hydrate dehydratase OS=Triticum aestivum PE=3 SV=1	12.1827	4	24	4	42.652	7.81	2.692	0.3048	0.433	0.0887	0.812	0.3337	3.031	0.1913
F2D5Z0	Predicted protein OS=Hordeum vulgare subsp. vulgare PE=2 SV=1	12.3563	4	24	4	38.948	7.56	0.402	0.0125	2.58	0.0451	0.313	0.0065	0.136	0.0021
A0A0D3FK06	Uncharacterized protein OS=Oryza barthii PE=4 SV=1	16.4384	3	24	1	16.377	10.04	0.764	0.1242	0.951	0.6058	0.738	0.1072	0.781	0.05
I1K2I1	Tubulin alpha chain OS=Glycine max GN=LOC100789289 PE=3 SV=1	14.6667	5	24	1	49.566	5.1	0.435	0.211	1.057	0.9968	1.152	0.625	1.111	0.3447
A0A1D6RQH6	Pyruvate kinase OS=Triticum aestivum PE=3 SV=1	15.8379	8	24	4	59.02	7.25	0.613	0.179	1.39	0.0246	1.282	0.3064	0.934	0.5618
A0A1Y1HY34	Heat shock protein OS=Klebsormidium flaccidum GN=KFL_000800140 PE=3 SV=1	8.72576	6	24	1	83.062	5	NA	NA	NA	NA	NA	NA	NA	NA
A0A1J7GV79	Pyruvate kinase OS=Lupinus angustifolius GN=TanjilG_11590 PE=3 SV=1	12.1442	4	24	1	57.519	6.48	0.236	0.2553	0.662	0.53	4.016	0.3503	6.07	NA
A0A1J7GP48	Uncharacterized protein OS=Lupinus angustifolius GN=TanjilG_21849 PE=4 SV=1	14.876	5	24	1	41.217	6.46	NA	NA	NA	NA	NA	NA	NA	NA
Q9SKQ0	Peptidyl-prolyl cis-trans isomerase CYP19-2 OS=Arabidopsis thaliana GN=CYP19-2 PE=1 SV=1	16.6667	2	24	2	18.452	8.16	10.388	0.4284	1.592	0.8	0.526	0.1571	0.546	0.1445
A0A1D5SP23	Methionine S-methyltransferase OS=Triticum aestivum PE=3 SV=1	9.02778	7	24	7	94.872	5.69	1.72	0.9631	0.288	0.1248	1.036	0.6716	3.83	0.7145
A0A1Q3AVN8	Ribosomal_L30 domain-containing protein/Ribosomal_L30_N domain-containing protein (Fragment) OS=Cephalotus follicularis GN=CFOL_v3_03235 PE=4 SV=1	11.0236	3	24	1	29.552	9.8	1.064	0.4721	1.884	0.6474	0.16	0.0319	0.312	0.0893
A0A096UMQ1	Sucrose synthase OS=Triticum aestivum PE=3 SV=1	5.14706	4	24	1	92.623	6.48	1.374	NA	1.344	NA	NA	NA	NA	NA
F2E611	Succinate dehydrogenase [ubiquinone] flavoprotein subunit, mitochondrial OS=Hordeum vulgare subsp. vulgare PE=2 SV=1	11.4332	5	23	1	68.151	6.54	0.985	NA	0.927	0.5539	0.899	NA	0.979	0.8319
A0A176WH29	Malate dehydrogenase OS=Marchantia polymorpha subsp. ruderalis GN=AXG93_3384s1160 PE=3 SV=1	14.1643	5	23	1	37.285	8.47	1.3	0.4918	1.269	0.3034	1.593	0.1023	1.287	0.2459
B6TK50	Armadillo/beta-catenin-like repeat family protein OS=Zea mays PE=2 SV=1	11.0215	3	23	2	40.663	5.24	0.356	0.0543	0.621	0.1498	1.387	0.4257	2.997	0.1247
A1X810	14-3-3E OS=Hordeum vulgare subsp. vulgare PE=2 SV=1	16.1654	3	23	1	29.419	4.83	0.559	0.107	2.201	0.2644	1.024	0.9344	0.516	0.0675
F2DM71	Predicted protein OS=Hordeum vulgare subsp. vulgare PE=2 SV=1	14.6259	4	23	4	33.286	7.17	1.145	0.6981	1.077	0.7287	1.07	0.2023	1.567	0.6266
Q9LTX9	Heat shock 70 kDa protein 7, chloroplastic OS=Arabidopsis thaliana GN=HSP70-7 PE=2 SV=1	7.10306	7	23	1	76.95	5.3	0.682	0.1979	1.243	0.8589	2.055	0.3139	1.672	0.1884
F2DHC4	Predicted protein OS=Hordeum vulgare subsp. vulgare PE=2 SV=1	10.1887	2	23	2	27.948	5.26	2.586	0.0004	0.793	0.2007	0.234	0.0034	0.318	0.013
F2DMT5	Polyadenylate-binding protein OS=Hordeum vulgare subsp. vulgare PE=2 SV=1	7.52688	4	23	4	81.185	9.16	2.447	0.1261	0.594	0.1494	0.812	0.6395	1.488	0.4411
F2CVZ1	Histone H2A OS=Hordeum vulgare subsp. vulgare PE=2 SV=1	17.4194	3	23	1	16.182	10.7	0.956	0.1643	0.928	NA	0.527	NA	0.568	NA
F2DJW8	Predicted protein OS=Hordeum vulgare subsp. vulgare PE=2 SV=1	10.567	3	23	1	44.04	5.4	1.098	NA	NA	NA	NA	NA	NA	NA
K3ZHY5	Uncharacterized protein OS=Setaria italica GN=LOC101786286 PE=3 SV=1	15.7221	7	23	1	58.87	5.43	NA	NA	NA	NA	NA	NA	0.776	NA
V4MN77	Uncharacterized protein (Fragment) OS=Eutrema salsugineum GN=EUTSA_v10026925mg PE=3 SV=1	11.2054	6	23	1	66.512	8.05	0.623	0.3329	1.556	0.1504	NA	NA	NA	NA
F2DAK8	Predicted protein OS=Hordeum vulgare subsp. vulgare PE=2 SV=1	25.6637	3	23	3	11.612	4.41	0.561	0.1719	3.877	0.1636	0.503	0.1428	0.13	0.0017
A0A1Z5JL63	Heat shock 70kDa protein 1/8 OS=Fistulifera solaris GN=FisN_6Lh372 PE=3 SV=1	5.06912	2	23	1	70.963	5.14	5.403	0.8965	8.394	0.9517	15.445	0.196	12.538	0.1907
A0A0D3FNX5	Uncharacterized protein OS=Oryza barthii PE=3 SV=1	9.96979	3	23	2	35.863	5.14	1.624	0.9908	1.761	0.9087	1.454	0.8162	1.734	0.9229
K3YGV7	Uncharacterized protein OS=Setaria italica GN=LOC101763427 PE=4 SV=1	8.10345	6	23	2	65.091	8.22	0.84	0.3902	1.22	0.4605	0.595	0.184	1.86	0.8331
A0A1D5YVJ9	Malate dehydrogenase OS=Triticum aestivum PE=3 SV=1	15.9218	4	23	1	37.308	7.64	1.383	0.8281	1.948	0.4988	0.746	0.5745	0.528	0.3995
A0A1D5TB86	Pyruvate kinase OS=Triticum aestivum PE=3 SV=1	12.8405	6	23	2	55.45	7.91	0.856	NA	2.15	0.2474	0.929	NA	0.472	0.2267
K3YIW6	Uncharacterized protein OS=Setaria italica GN=LOC101777619 PE=4 SV=1	3.7931	1	23	1	32.424	5.49	1.478	0.3319	0.657	0.1179	7.937	NA	12.154	0.0202
B6TAE5	Citrate synthase OS=Zea mays PE=2 SV=1	8.99123	3	22	1	50.58	6.73	NA	NA	NA	NA	NA	NA	NA	NA
A0A0D3G3F2	Importin subunit alpha OS=Oryza barthii PE=3 SV=1	9.55752	4	22	1	61.99	5.38	NA	NA	NA	NA	NA	NA	4.582	0.0468
K3XX30	Uncharacterized protein OS=Setaria italica GN=LOC101770948 PE=3 SV=1	23.2558	8	22	2	47.763	5.07	0.792	0.3092	3.33	0.5022	4.106	0.1451	2.262	0.3732
Q10FE7	Os03g0670700 protein OS=Oryza sativa subsp. japonica GN=LOC_Os03g46770 PE=4 SV=1	13.7755	2	22	1	20.363	7.25	NA	NA	0.101	NA	NA	NA	NA	NA
A0A1Q3AZ74	Arf domain-containing protein/PI3_PI4_kinase domain-containing protein/PI3Ka domain-containing protein/PI3K_C2 domain-containing protein OS=Cephalotus follicularis GN=CFOL_v3_04548 PE=3 SV=1	4.58453	4	22	4	119.993	7.62	0.55	0.4363	1.166	0.9564	0.674	0.2124	0.578	0.0161
K3Z4C1	Uncharacterized protein OS=Setaria italica GN=LOC101770657 PE=3 SV=1	8.08824	7	22	1	72.985	5.26	0.735	0.1217	1.018	NA	1.175	NA	1.154	NA
A0A0D3F3I0	Uncharacterized protein OS=Oryza barthii PE=3 SV=1	8.81543	5	22	1	78.49	9.1	NA	NA	NA	NA	NA	NA	NA	NA
W5FB69	Lysine--tRNA ligase OS=Triticum aestivum PE=3 SV=1	8.16993	4	22	4	68.723	5.68	2.635	0.4276	0.916	0.4747	1.612	0.1581	3.095	0.2185
Q6L4F8	Guanine nucleotide-binding protein subunit beta-like protein B OS=Oryza sativa subsp. japonica GN=RACK1B PE=1 SV=1	12.5	4	22	2	36.429	6.54	1.055	0.7305	0.498	0.1786	0.976	0.7095	43.191	0.1829
A0A0D3H8E4	Uncharacterized protein OS=Oryza barthii PE=3 SV=1	4.58453	2	22	1	74.203	5.74	1.617	0.1623	0.957	0.7474	0.154	0.042	0.161	NA
A0A200PWS3	AAA+ ATPase domain OS=Macleaya cordata GN=BVC80_9091g162 PE=3 SV=1	20.5674	7	22	1	47.362	5.03	NA	NA	2.447	NA	NA	NA	NA	NA
A0A200R119	Chaperonin Cpn60/TCP-1 OS=Macleaya cordata GN=BVC80_243g24 PE=3 SV=1	13.7112	5	22	1	58.99	5.54	NA	NA	NA	NA	NA	NA	NA	NA
Q3I3Z0	Em-like protein OS=Picea glauca GN=EMB44 PE=4 SV=1	21.978	2	22	1	9.765	6.13	NA	NA	NA	NA	NA	NA	NA	NA
F2DGV9	60S ribosomal export protein NMD3 OS=Hordeum vulgare subsp. vulgare PE=2 SV=1	21.3052	8	21	6	58.706	6.6	1.045	0.8475	2.514	0.0071	1.264	0.055	0.529	0.0202
A0A1D5URU6	D-3-phosphoglycerate dehydrogenase OS=Triticum aestivum PE=3 SV=1	7.74854	5	21	1	71.308	7.18	2.306	0.0149	0.74	0.1845	1.452	0.4105	2.111	0.2334
A0A0J8B2F7	Uncharacterized protein OS=Beta vulgaris subsp. vulgaris GN=BVRB_009540 PE=4 SV=1	22.3776	2	21	1	16.264	9.66	0.716	0.0585	0.802	0.1411	0.733	0.2234	0.915	0.5239
J3MA38	Glucose-1-phosphate adenylyltransferase OS=Oryza brachyantha GN=102714462 PE=3 SV=1	12.7168	5	21	1	57.614	6.79	NA	NA	NA	NA	NA	NA	NA	NA
I1JCQ7	Succinate dehydrogenase [ubiquinone] flavoprotein subunit, mitochondrial OS=Glycine max GN=LOC100802169 PE=3 SV=1	8.20189	4	21	1	69.718	6.76	NA	NA	NA	NA	NA	NA	NA	NA
F2CQF3	Predicted protein OS=Hordeum vulgare subsp. vulgare PE=2 SV=1	13.4737	6	21	4	51.766	8.98	1.673	0.3683	0.959	0.3742	0.042	0.0048	0.044	NA
F2DG90	Predicted protein (Fragment) OS=Hordeum vulgare subsp. vulgare PE=2 SV=1	19.0751	5	21	3	37.717	6.9	1.141	0.3728	0.754	NA	0.73	0.036	0.968	0.3258
Q2MIR4	Tubulin alpha chain OS=Camellia sinensis GN=Tua1 PE=2 SV=2	12.8889	5	21	1	49.636	5.01	NA	NA	NA	NA	NA	NA	1.336	NA
F2CQH5	UDP-glucose 6-dehydrogenase OS=Hordeum vulgare subsp. vulgare PE=2 SV=1	12.7083	5	21	1	52.675	6.24	NA	NA	NA	NA	NA	NA	NA	NA
N1R3X3	Peroxidase OS=Aegilops tauschii GN=F775_13789 PE=3 SV=1	13.5359	3	21	2	38.921	7.9	NA	NA	0.36	NA	NA	NA	NA	NA
A0A1D5YTX7	Cysteine synthase OS=Triticum aestivum PE=3 SV=1	13.2035	5	21	5	48.645	8.95	2.094	0.7706	1.366	0.6974	2.817	0.1724	2.078	0.107
F2EDT9	Predicted protein OS=Hordeum vulgare subsp. vulgare PE=2 SV=1	16.8297	6	21	6	55.578	7.37	4.04	0.9733	2.06	0.9896	4.181	0.268	3.103	0.1154
I1HFZ1	Glucose-1-phosphate adenylyltransferase OS=Brachypodium distachyon GN=LOC100824186 PE=3 SV=1	15.9004	6	21	2	57.864	6.48	0.499	0.0947	6.746	0.0526	1.669	0.6591	0.485	0.1412
A0A200R4H4	Chaperonin Cpn60/TCP-1 OS=Macleaya cordata GN=BVC80_1837g446 PE=3 SV=1	7.81528	5	21	5	61.774	6.2	1.374	0.4102	1.023	0.7421	0.502	0.0908	0.536	0.0903
F2DVV5	RNA helicase (Fragment) OS=Hordeum vulgare subsp. vulgare PE=2 SV=1	8.96785	5	21	5	66.398	8.75	1.736	0.1835	0.82	0.2529	1.357	0.1831	1.724	0.0396
F2DG15	Predicted protein OS=Hordeum vulgare subsp. vulgare PE=2 SV=1	8.19672	7	21	3	134.206	5.92	1.43	0.6196	0.382	0.0768	NA	NA	NA	NA
A0A078G9C9	BnaC09g46850D protein OS=Brassica napus GN=BnaC09g46850D PE=3 SV=1	14.3236	4	21	2	41.663	5.49	1.458	0.0005	0.519	0.108	0.456	0.0415	1.311	0.9607
I1GZN4	Annexin OS=Brachypodium distachyon GN=LOC100841794 PE=3 SV=1	19.7452	5	21	5	35.157	7.01	1.29	0.9356	6.208	0.8397	2.24	0.7739	4.693	0.9641
A0A200PQC5	Helicase OS=Macleaya cordata GN=BVC80_9089g4 PE=4 SV=1	10.6545	6	21	1	74.44	7.09	0.554	0.1595	3.155	0.5963	0.556	0.1291	0.704	0.2392
K4AM52	Uncharacterized protein OS=Setaria italica GN=SETIT_039987mg PE=4 SV=1	4.95733	9	21	2	268.839	7.42	0.673	0.3781	1.628	0.3803	1.935	0.3767	1.482	0.8597
Q2QLR2	Glycine-rich RNA-binding protein GRP1A, putative, expressed OS=Oryza sativa subsp. japonica GN=Os12g0632000 PE=2 SV=1	16.6667	2	21	1	16.073	6.74	NA	NA	NA	NA	NA	NA	NA	NA
A0A0D3GFZ3	Uncharacterized protein OS=Oryza barthii PE=3 SV=1	7.34824	4	21	4	69.424	6.73	1.037	0.9994	0.75	0.1107	1.081	0.6812	1.446	0.8098
F2CTR2	Predicted protein (Fragment) OS=Hordeum vulgare subsp. vulgare PE=2 SV=1	21.4286	8	21	8	58.654	6.99	0.517	0.1435	2.482	0.4201	0.836	0.3528	0.38	0.0455
A0A0D3EQ06	Uncharacterized protein OS=Oryza barthii PE=4 SV=1	16.8919	6	21	1	49.73	5.92	NA	NA	NA	NA	NA	NA	NA	NA
K3XEG8	Uncharacterized protein OS=Setaria italica GN=LOC101780417 PE=4 SV=1	9.63572	5	21	2	94.291	7.58	1.466	0.6289	1.257	0.9048	1.024	0.7342	0.942	0.5831
A0A0D3FNC8	Uncharacterized protein OS=Oryza barthii PE=4 SV=1	4.90486	9	21	2	257.868	7.09	1.36	0.3437	0.683	0.1286	1.502	0.2969	2.204	0.0104
M8B1B6	26S proteasome non-ATPase regulatory subunit 11 OS=Aegilops tauschii GN=F775_28525 PE=4 SV=1	8.82724	5	20	2	87.412	8.69	1.645	0.1298	0.631	0.1775	0.567	0.0041	1.322	0.8368
A0A0D3G6U8	Uncharacterized protein OS=Oryza barthii PE=4 SV=1	8.79479	2	20	1	34.372	6.76	0.992	0.7094	3.03	0.1522	2.622	NA	0.926	0.7452
Q43660	Heat shock protein 17.3 OS=Triticum aestivum GN=Tahsp17.3 PE=2 SV=1	41.4013	6	20	3	17.342	5.73	2.143	0.343	3.231	0.1244	1.047	0.3439	0.324	0.1087
A0A080YUW8	Histone H2A OS=Triticum aestivum GN=TRAES_3BF065400180CFD_c1 PE=3 SV=1	14.7727	3	20	1	18.762	10.2	NA	NA	0.84	0.2876	1.497	0.1004	1.912	0.0668
W5AA91	Importin subunit alpha OS=Triticum aestivum PE=3 SV=1	13.8577	5	20	2	58.583	5.25	0.9	0.4691	5.507	0.0363	4.013	0.0601	0.747	0.0458
A0A1D5ZUF5	Inosine-5'-monophosphate dehydrogenase OS=Triticum aestivum PE=3 SV=1	9.25553	3	20	3	52.098	6.06	1.042	0.9917	0.735	0.2659	0.764	0.6057	1.06	0.5134
F2EEP4	Histone H2A OS=Hordeum vulgare subsp. vulgare PE=2 SV=1	15.1079	2	20	1	14.412	10.32	NA	NA	NA	NA	NA	NA	NA	NA
A0A1D5SRX8	60S ribosomal protein L18a OS=Triticum aestivum PE=3 SV=1	23.0337	4	20	3	21.27	10.35	0.563	0.1284	2.985	0.213	2.484	0.1155	1.201	0.9668
B6T3J3	Histone H2A OS=Zea mays PE=2 SV=1	21.3415	3	20	1	16.987	10.76	NA	NA	NA	NA	NA	NA	NA	NA
F4K9G7	NAD(P)-linked oxidoreductase superfamily protein OS=Arabidopsis thaliana GN=At5g01670 PE=4 SV=1	6.01719	2	20	2	39.629	7.55	3.184	0.149	0.932	0.5589	1.702	0.1885	1.873	0.0071
Q69P84	Aldehyde dehydrogenase OS=Oryza sativa subsp. japonica GN=OJ1344_B01.27-1 PE=2 SV=1	10.0196	4	20	1	54.467	7.06	NA	NA	0.871	NA	NA	NA	NA	NA
A0A1D5ZZA7	40S ribosomal protein S12 OS=Triticum aestivum PE=3 SV=1	12.8834	3	20	3	17.687	6.4	1.787	0.134	0.936	0.3353	0.529	0.1742	0.57	0.1939
F2DML6	Predicted protein (Fragment) OS=Hordeum vulgare subsp. vulgare PE=2 SV=1	17.6991	6	20	3	50.893	5.85	0.889	0.6511	0.743	0.5937	0.573	0.4346	1.276	0.7743
B6T1U8	Ras-related protein Rab-2-A OS=Zea mays PE=2 SV=1	30.4762	5	20	2	23.07	7.42	1.407	NA	0.474	0.4508	0.082	NA	0.431	0.4272
B4FQI3	NADH dehydrogenase [ubiquinone] 1 alpha subcomplex subunit 13-A OS=Zea mays GN=100282224 PE=2 SV=1	21.6783	3	20	2	15.963	9.36	1.941	0.2653	1.285	0.8426	0.66	0.51	0.514	0.0065
A0A0K9QJM5	Uncharacterized protein OS=Spinacia oleracea GN=SOVF_171810 PE=4 SV=1	20.603	3	20	1	21.683	4.44	1.141	0.9925	1.323	0.5896	1.631	0.262	1.272	0.2267
A0A0K9QSC4	Uncharacterized protein OS=Spinacia oleracea GN=SOVF_147290 PE=3 SV=1	6.16162	7	20	2	110.415	6.55	0.851	0.2553	0.613	0.0894	1.389	0.0095	2.264	0.0503
K4A6V8	Uncharacterized protein OS=Setaria italica GN=LOC101755255 PE=4 SV=1	11.8827	5	20	1	70.207	7.03	0.881	0.2967	2.966	0.0379	NA	NA	NA	NA
A0A1D6S4G6	Proteasome subunit alpha type OS=Triticum aestivum PE=3 SV=1	35.0211	7	20	4	25.945	4.75	0.783	0.3238	1.536	0.9404	1.353	0.6915	0.881	0.4493
A0A0D3FJB8	40S ribosomal protein S6 OS=Oryza barthii PE=3 SV=1	31.2	7	19	3	28.484	10.65	0.593	0.4992	2.471	0.3432	0.694	0.2531	0.297	0.0069
K4A4M1	Uncharacterized protein OS=Setaria italica GN=LOC101766381 PE=4 SV=1	2.56917	9	19	3	453.075	6.1	1.52	0.7578	1.48	0.7535	1.7	0.4813	1.229	0.3502
Q0JNR2	Cysteine proteinase inhibitor 12 OS=Oryza sativa subsp. japonica GN=Os01g0270100 PE=2 SV=1	8	2	19	1	27.252	6.54	1.293	0.4575	1.254	0.5143	0.28	0.0068	0.229	0.0006
A0A0D3FXH9	Uncharacterized protein OS=Oryza barthii PE=4 SV=1	3.21839	1	19	1	48.165	5.86	0.163	0.0057	2.21	0.3963	6.352	0.005	4.753	0.0595
A0A0D3HGQ5	Uncharacterized protein OS=Oryza barthii PE=4 SV=1	2.09807	8	19	2	459.112	6.13	1.54	0.2306	0.481	0.0021	0.474	0.0003	1.001	0.9235
K3XW27	Uncharacterized protein OS=Setaria italica GN=LOC101756075 PE=3 SV=1	19.6891	8	19	1	61.883	5.49	NA	NA	NA	NA	NA	NA	NA	NA
K3YR24	Uncharacterized protein OS=Setaria italica GN=LOC101780583 PE=3 SV=1	10.3041	5	19	5	61.613	7.91	0.77	0.2352	1.919	0.0576	2.241	0.0049	1.29	0.3954
F2DBR2	Predicted protein OS=Hordeum vulgare subsp. vulgare PE=2 SV=1	3.46154	3	19	3	112.168	5.2	1.404	0.4903	0.702	NA	0.614	0.5191	0.873	0.6797
A0A0D3FRF1	Uncharacterized protein OS=Oryza barthii PE=4 SV=1	6.55738	4	19	2	55.512	7.08	0.925	0.4378	1.231	0.8651	0.447	0.1213	0.364	0.16
K3YAR4	Uncharacterized protein OS=Setaria italica GN=LOC101764531 PE=4 SV=1	13.0769	1	19	1	13.636	7.09	0.655	0.0023	0.388	0.0009	1.333	0.0301	3.442	0.0643
Q6ZD35	Os08g0538000 protein OS=Oryza sativa subsp. japonica GN=Os08g0538000 PE=4 SV=1	11.4613	7	19	1	77.026	6.33	0.287	0.0095	3.318	0.0095	3.364	0.0128	1.026	0.9944
Q8H9D4	26S proteasome AAA-ATPase subunit RPT4a OS=Solanum tuberosum GN=StRPT4a PE=2 SV=1	15.0754	5	19	1	44.69	8.18	NA	NA	NA	NA	NA	NA	NA	NA
I1L934	Histone H4 OS=Glycine max GN=LOC100793507 PE=3 SV=1	29.1262	3	19	3	11.368	11.22	0.694	0.1273	0.64	0.094	1.035	0.7374	1.638	0.2339
A0A077RTG8	Malate dehydrogenase OS=Triticum aestivum GN=TRAES_3BF087800010CFD_c1 PE=3 SV=1	20.2941	5	19	2	35.431	8.37	1.28	0.2882	0.072	NA	0.099	NA	1.359	NA
Q9LGL5	Os01g0160100 protein OS=Oryza sativa subsp. japonica GN=Os01g0160100 PE=3 SV=1	11.2228	5	19	2	64.099	6.48	0.294	0.1639	1.562	0.3933	1.691	0.8124	1.28	0.7796
F2CYG9	Predicted protein OS=Hordeum vulgare subsp. vulgare PE=2 SV=1	13.2231	4	19	4	66.73	9.2	1.169	0.9063	0.293	0.0374	0.696	0.1603	3.264	0.0548
B6U124	Succinate dehydrogenase [ubiquinone] flavoprotein subunit, mitochondrial OS=Zea mays PE=2 SV=1	9.04685	4	19	1	67.941	6.54	NA	NA	NA	NA	NA	NA	30.637	0.0123
F2D4I9	Predicted protein OS=Hordeum vulgare subsp. vulgare PE=2 SV=1	17.1362	5	19	2	47.661	5.83	1.345	0.1686	0.435	0.0707	0.4	0.0648	0.923	NA
D8L9U6	Eukaryotic translation initiation factor 3 subunit A OS=Triticum aestivum GN=TAA_ctg0954b.00420.1 PE=3 SV=1	6.62055	5	19	2	117.083	9.33	0.605	0.2054	0.579	0.1901	0.252	0.0595	0.51	0.0826
A0A1D5YJR0	Eukaryotic translation initiation factor 3 subunit B OS=Triticum aestivum PE=3 SV=1	8.04438	7	19	7	83.231	5.14	4.599	0.7966	3.414	0.5342	2.135	0.7889	0.635	0.2128
A9UIF0	Phospholipase D OS=Lolium temulentum GN=PLD PE=2 SV=2	6.78175	4	19	3	91.647	5.6	1.189	0.5773	0.089	0.0006	0.507	0.0975	5.824	0.0194
K3XMX2	Uncharacterized protein OS=Setaria italica GN=LOC101777729 PE=3 SV=1	12.1622	2	18	2	16.223	6.21	NA	NA	0.685	0.1961	0.803	0.3061	1.539	0.6389
K4AFG0	Uncharacterized protein OS=Setaria italica GN=LOC101760289 PE=4 SV=1	25.2577	5	18	1	22.521	10.18	2.941	0.2845	1.314	0.158	0.401	0.0476	0.306	NA
K3Y6V4	Isocitrate dehydrogenase [NADP] OS=Setaria italica GN=LOC101764125 PE=3 SV=1	13.5903	5	18	3	54.949	8.27	0.644	0.1042	1.477	0.1332	1.011	NA	0.69	0.1372
A0A200QAK7	Ribosomal protein L30 OS=Macleaya cordata GN=BVC80_37g9 PE=4 SV=1	11.4286	3	18	1	28.366	9.94	NA	NA	2.514	NA	1.526	NA	0.607	NA
A0A0D3EN96	Dihydrolipoyl dehydrogenase OS=Oryza barthii PE=3 SV=1	13.9165	5	18	2	52.568	7.53	1.173	0.7094	1.14	0.4429	3.215	0.0295	2.85	0.0006
A0A0D3FI03	Uncharacterized protein OS=Oryza barthii PE=4 SV=1	7.23861	2	18	2	41.681	6.74	1.706	0.2171	0.97	0.5619	0.346	0.031	0.358	0.0331
K3Y755	Dihydrolipoamide acetyltransferase component of pyruvate dehydrogenase complex OS=Setaria italica GN=LOC101769555 PE=3 SV=1	8.24295	3	18	2	47.743	7.49	NA	NA	NA	NA	2.32	0.0122	NA	NA
F2CXF2	Predicted protein OS=Hordeum vulgare subsp. vulgare PE=2 SV=1	28.0556	7	18	3	38.117	6.39	0.765	0.3019	3.589	0.2043	3.982	0.0589	1.628	0.4822
A0A078GTP4	BnaC06g26740D protein OS=Brassica napus GN=BnaC06g26740D PE=3 SV=1	4.25532	1	18	1	26.902	10.26	0.609	0.0805	2.761	0.0976	4.628	0.0053	2.138	0.1184
A0A0D3FBS7	Proliferating cell nuclear antigen OS=Oryza barthii PE=3 SV=1	31.9392	5	18	1	29.252	4.75	0.859	NA	0.587	NA	1.04	NA	1.773	NA
F2DF10	Predicted protein (Fragment) OS=Hordeum vulgare subsp. vulgare PE=2 SV=1	6.23974	3	18	3	67.503	5.81	1.009	0.9454	0.255	NA	0.22	0.0959	0.861	0.5893
B4FR57	Eukaryotic translation initiation factor 3 subunit H OS=Zea mays GN=100272851 PE=2 SV=1	13.4111	4	18	4	38.908	4.93	0.226	0.0021	1.708	0.9558	3.416	0.0243	5.128	0.1917
F2DAK3	Predicted protein OS=Hordeum vulgare subsp. vulgare PE=2 SV=1	21.9178	5	18	2	24.357	10.11	1.14	0.994	1.036	0.9637	0.607	0.0325	0.613	0.0265
F2EAU2	Predicted protein OS=Hordeum vulgare subsp. vulgare PE=2 SV=1	23.3333	4	18	1	22.919	7.36	1.621	0.0159	0.746	0.0248	0.538	0.0259	0.722	0.4133
A0A096UJY5	Poly [ADP-ribose] polymerase OS=Triticum aestivum PE=4 SV=1	4.85437	3	18	3	91.831	5.29	0.535	0.0052	2.126	0.005	2.047	0.0387	0.99	0.9095
G5DXC8	26S proteasome regulatory subunit N1 (Fragment) OS=Silene latifolia PE=2 SV=1	5.53047	4	18	1	97.076	5.16	0.356	0.062	1.126	NA	4.166	NA	3.7	NA
B4FKM1	Guanine nucleotide-binding protein beta subunit-like protein OS=Zea mays GN=100216946 PE=2 SV=1	10.1796	3	18	1	36.214	6.61	0.559	NA	1.087	0.8186	NA	NA	NA	NA
A0A078HY73	Tubulin alpha chain OS=Brassica napus GN=BnaC02g09000D PE=3 SV=1	12	4	18	2	49.636	5.1	0.306	NA	NA	NA	1.649	NA	NA	NA
A0A1J3IA87	Spastin OS=Noccaea caerulescens GN=LC_TR7764_c0_g1_i1_g.27396 PE=4 SV=1	7.43405	4	18	1	93.477	6.54	NA	NA	NA	NA	1.129	0.6749	NA	NA
Q10MC6	Os03g0314100 protein OS=Oryza sativa subsp. japonica GN=Os03g0314100 PE=2 SV=1	8.86525	4	18	4	62.665	7.15	2.119	0.1001	0.196	0.0018	0.212	0.0088	1.085	0.9675
A0A1D5U388	Proliferating cell nuclear antigen OS=Triticum aestivum PE=3 SV=1	26.3538	5	18	1	30.751	4.84	1.371	0.0441	0.208	0.0368	0.336	0.0122	3.524	0.5255
F2CUE6	Predicted protein (Fragment) OS=Hordeum vulgare subsp. vulgare PE=2 SV=1	4.84375	2	18	2	72.57	8.69	NA	NA	NA	NA	NA	NA	NA	NA
A0A1S7AZW1	Granule-bound starch synthase (Fragment) OS=Avenella flexuosa GN=GBSSI PE=4 SV=1	22.973	4	18	1	24.19	6.58	1.219	0.6335	1.99	0.4813	4.085	0.0872	2.348	0.0682
A0A176WN70	Uncharacterized protein OS=Marchantia polymorpha subsp. ruderalis GN=AXG93_1658s1020 PE=3 SV=1	12	2	18	2	16.574	4.67	NA	NA	NA	NA	NA	NA	0.619	0.0097
A0A1D5YI87	UDP-glucose 6-dehydrogenase OS=Triticum aestivum PE=3 SV=1	17.7083	7	18	2	52.56	6.35	1.243	0.2815	1.237	0.2133	1.202	0.258	0.977	0.6517
F2DB26	Predicted protein (Fragment) OS=Hordeum vulgare subsp. vulgare PE=2 SV=1	18.4358	3	18	2	19.568	5.08	NA	NA	NA	NA	NA	NA	NA	NA
K3XV15	Uncharacterized protein OS=Setaria italica GN=LOC101752842 PE=4 SV=1	10.0503	6	18	3	109.968	5.36	0.202	0.1895	2.641	0.1388	1.482	0.933	0.586	0.1769
A0A0D3FC83	Uncharacterized protein OS=Oryza barthii PE=4 SV=1	21.4058	5	18	1	33.678	7.18	0.547	0.2124	NA	NA	NA	NA	NA	NA
U3LKI6	Argonaute OS=Triticum aestivum GN=AGO4 PE=2 SV=1	6.00437	4	18	3	101.845	8.88	0.529	0.0379	2.47	0.0225	2.13	0.1709	0.865	0.4212
W5FI94	Ferritin OS=Triticum aestivum PE=3 SV=1	21.4008	3	18	3	28.078	5.99	0.924	0.5278	0.231	0.211	0.442	0.1093	1.909	0.7071
B4FSJ2	Elongation factor Tu OS=Zea mays PE=2 SV=1	10.3704	3	18	2	43.842	6.13	2.033	0.3254	1.248	0.2392	0.717	0.1893	0.575	0.064
K3XI28	Uncharacterized protein OS=Setaria italica GN=LOC101781104 PE=4 SV=1	5.6338	2	17	2	44.996	6.27	0.394	0.0069	2.443	0.3586	4.349	0.0029	3.391	0.1731
F2DII7	Predicted protein OS=Hordeum vulgare subsp. vulgare PE=2 SV=1	5.65371	3	17	1	63.331	5.91	0.656	0.1517	0.856	0.4108	1.302	0.4876	1.943	0.664
A0A0D3F371	Uncharacterized protein OS=Oryza barthii PE=3 SV=1	6.29723	3	17	1	42.842	5.49	10.012	0.01	0.209	0.0343	0.481	0.016	4.754	0.1225
K3ZJZ5	Uncharacterized protein OS=Setaria italica GN=LOC101761705 PE=3 SV=1	18.7166	2	17	2	20.586	4.91	0.791	0.2681	0.883	0.4257	0.449	0.0176	0.536	0.0269
B6SRI4	14-3-3-like protein OS=Zea mays GN=103643291 PE=2 SV=1	15.2344	3	17	1	28.929	4.88	1.017	0.9174	0.975	0.8171	0.97	NA	1.005	0.9976
F2EEY9	Predicted protein OS=Hordeum vulgare subsp. vulgare PE=2 SV=1	12.3989	3	17	1	40.168	7.36	1.573	0.8306	1.467	0.8884	0.748	0.597	0.51	NA
A0A0D3H2X9	Uncharacterized protein OS=Oryza barthii PE=4 SV=1	8.97196	5	17	1	60.873	9.45	0.522	0.1074	1.442	0.7024	1.375	0.6527	1.058	0.9826
B6TLT7	Copper chaperone for superoxide dismutase OS=Zea mays PE=2 SV=1	21.4286	5	17	5	32.189	5.53	2.604	0.0044	0.565	0.0159	0.71	0.182	1.277	0.5696
Q2M3Z6	Ribosomal protein L23 OS=Phytophthora infestans PE=2 SV=1	19.1489	3	17	1	14.945	10.45	1.025	0.99	0.46	0.1626	0.74	0.3638	1.608	NA
K3Z1I0	Uncharacterized protein OS=Setaria italica GN=LOC101771514 PE=3 SV=1	7.77202	3	17	1	41.802	5.47	0.428	0.3652	0.731	0.2742	1.943	0.6387	2.805	0.1453
B6SZ83	Actin-7 OS=Zea mays GN=100281811 PE=2 SV=1	9.57447	3	17	1	41.607	5.31	1.342	0.1424	1.527	0.0572	2.183	0.0284	1.43	0.0802
A0A218Y0Q0	Uncharacterized protein OS=Punica granatum GN=CDL15_Pgr014712 PE=4 SV=1	8.0786	4	17	1	48.56	9.26	NA	NA	NA	NA	NA	NA	NA	NA
A0A0D3G6U2	Uncharacterized protein OS=Oryza barthii PE=4 SV=1	5.72139	4	17	4	92.602	9.17	3.225	0.0008	1.369	0.7642	0.381	0.0184	0.403	0.0692
A0A0D3GPY9	Uncharacterized protein OS=Oryza barthii PE=3 SV=1	6.75	3	17	1	43.422	6.99	NA	NA	NA	NA	NA	NA	NA	NA
A0A1D5WS24	Isocitrate dehydrogenase [NADP] OS=Triticum aestivum PE=3 SV=1	9.90338	3	17	1	46.569	6.67	NA	NA	NA	NA	NA	NA	0.854	0.5323
K3Y647	Uncharacterized protein OS=Setaria italica GN=LOC101770223 PE=4 SV=1	6.71256	3	17	1	64.259	8.92	1.948	0.0879	1.094	0.7384	1.072	0.4864	1.045	0.9769
A0A1J7HKK2	Dihydrolipoamide acetyltransferase component of pyruvate dehydrogenase complex OS=Lupinus angustifolius GN=TanjilG_15152 PE=3 SV=1	7.75681	3	17	1	49.631	9.25	0.201	0.0522	1.748	0.3078	3.29	0.0053	1.882	0.0163
F2DFQ8	40S ribosomal protein S3a OS=Hordeum vulgare subsp. vulgare PE=2 SV=1	18.3206	4	17	2	29.845	9.79	0.621	0.1702	1.16	0.9011	1.145	0.9606	0.994	0.8454
A0A0D3F683	Uncharacterized protein OS=Oryza barthii PE=4 SV=1	13.6612	2	17	2	20.25	9.76	1.156	0.4575	1.248	0.7848	1.071	0.3217	1.115	0.9733
A0A218VT59	Pyruvate kinase OS=Punica granatum GN=CDL15_Pgr008018 PE=3 SV=1	7.46501	5	17	1	68.831	7.68	NA	NA	NA	NA	NA	NA	NA	NA
A0A0D3ENW2	Uncharacterized protein OS=Oryza barthii PE=3 SV=1	5.72451	3	17	1	62.549	6.04	1.744	0.3873	0.333	NA	0.894	NA	2.687	NA
F2E9K4	Predicted protein OS=Hordeum vulgare subsp. vulgare PE=2 SV=1	9.31174	4	17	4	54.392	5.5	0.99	0.6803	1.62	0.0546	1.265	0.8705	0.781	0.6136
A0A1J7GYD3	Uncharacterized protein OS=Lupinus angustifolius GN=TanjilG_12077 PE=4 SV=1	7.8125	6	16	2	115.495	7.03	NA	NA	1.123	0.2132	1.23	0.124	1.095	NA
A0A176WEM5	Uncharacterized protein OS=Marchantia polymorpha subsp. ruderalis GN=AXG93_3415s1370 PE=4 SV=1	9.09091	4	16	1	56.367	7.5	0.592	0.5043	2.159	0.5649	1.912	0.7937	1.005	0.8971
K3Y5P8	Uncharacterized protein OS=Setaria italica GN=LOC101758029 PE=4 SV=1	9.06433	5	16	3	76.267	6.15	0.717	0.2047	19.409	0	7.881	0.3396	0.408	0.1409
K3YQC0	Uncharacterized protein OS=Setaria italica GN=LOC101771390 PE=3 SV=1	4.85437	3	16	3	80.381	5.59	0.368	0.0786	1.517	0.9123	1.388	0.9809	0.915	NA
Q9M434	Enolase OS=Lupinus luteus PE=2 SV=1	15.3153	4	16	1	47.755	5.25	0.849	NA	0.597	NA	1.085	0.9658	1.816	0.4875
F2D5W7	Predicted protein OS=Hordeum vulgare subsp. vulgare PE=2 SV=1	23.7864	4	16	1	22.912	5.3	NA	NA	NA	NA	NA	NA	NA	NA
V4MJZ8	Uncharacterized protein OS=Eutrema salsugineum GN=EUTSA_v10016388mg PE=4 SV=1	7.72947	4	16	1	66.838	7.36	NA	NA	NA	NA	NA	NA	0.877	NA
A0A0D3GYZ7	Uncharacterized protein OS=Oryza barthii PE=3 SV=1	6.61765	3	16	1	59.572	6.62	1.676	0.0062	NA	NA	0.538	0.1061	NA	NA
K3YJK4	Uncharacterized protein OS=Setaria italica GN=LOC101782872 PE=3 SV=1	5.77778	2	16	2	25.252	11.49	2.823	0.5069	1.039	0.8409	0.603	0.074	0.598	0.0839
F2CTI3	Predicted protein OS=Hordeum vulgare subsp. vulgare PE=2 SV=1	13.0841	4	16	3	33.827	5.57	5.934	0.4428	6.377	0.3495	9.143	0.1457	2.14	0.2398
K3Y6S4	Dihydrolipoyl dehydrogenase OS=Setaria italica GN=LOC101763461 PE=3 SV=1	9.18164	3	16	1	52.751	7.34	1.089	0.5728	2.835	0.676	NA	NA	NA	NA
F2E556	Predicted protein OS=Hordeum vulgare subsp. vulgare PE=2 SV=1	8.05369	2	16	2	16.782	10.67	1.91	0.5229	1.305	NA	1.086	0.9643	0.833	0.6491
K3ZRE6	Uncharacterized protein OS=Setaria italica GN=LOC101781659 PE=4 SV=1	9.70724	6	16	2	68.369	7.59	0.625	0.0959	1.135	0.7479	1.468	0.5679	1.976	0.6127
A0A1D5XHV0	Nascent polypeptide-associated complex subunit beta OS=Triticum aestivum PE=3 SV=1	32.0225	3	16	1	19.394	5.8	1.686	NA	0.425	0.0773	2.539	NA	6.032	0.037
A0A0D3G0U2	Uncharacterized protein OS=Oryza barthii PE=3 SV=1	5.38642	1	16	1	44.37	7.44	NA	NA	NA	NA	NA	NA	NA	NA
A0A1D5UJY0	Oleosin OS=Triticum aestivum PE=3 SV=1	5.08475	1	16	1	18.207	9.92	0.974	0.5858	0.891	0.1478	0.859	0.0472	0.974	0.6806
K3XHU5	S-adenosylmethionine synthase OS=Setaria italica GN=LOC101756508 PE=3 SV=1	10.6335	4	16	1	48.134	6.43	0.281	0.0052	1.579	0.4054	0.188	0.0126	0.118	0.141
A0A0R4J3S5	Uncharacterized protein OS=Glycine max GN=LOC100795756 PE=4 SV=1	7.10824	5	16	1	66.677	7.87	NA	NA	NA	NA	NA	NA	0.678	NA
Q0JD02	Os04g0439900 protein OS=Oryza sativa subsp. japonica GN=Os04g0439900 PE=2 SV=1	13.5198	4	16	4	46.295	5.38	0.743	0.1763	1.101	0.6703	0.693	0.2574	0.636	0.2255
B6SJN5	Dihydrolipoyllysine-residue succinyltransferase component of 2-oxoglutarate dehydrogenase complex OS=Zea mays PE=2 SV=1	4.70852	2	16	1	48.719	7.84	1.046	0.8459	0.879	0.6713	0.546	0.2832	0.621	NA
F2D4K0	NADH dehydrogenase [ubiquinone] flavoprotein 1, mitochondrial OS=Hordeum vulgare subsp. vulgare PE=2 SV=1	7.72277	2	16	2	55.431	7.88	1.038	0.9289	1.271	0.8658	0.821	0.3619	0.776	0.3079
B6T207	Cytochrome P450 71A26 OS=Zea mays GN=100283666 PE=2 SV=1	23.6715	4	16	1	23.125	5.33	1.603	0.5469	1.234	0.5748	0.408	0.1576	0.331	NA
A0A0D3HNS0	Uncharacterized protein OS=Oryza barthii PE=3 SV=1	18.4466	4	16	1	23.607	10.02	NA	NA	NA	NA	4.076	NA	NA	NA
K4A973	Uncharacterized protein OS=Setaria italica GN=LOC101780138 PE=4 SV=1	9.52381	3	16	1	52.095	7.24	1.81	0.0124	0.526	0.2675	0.452	0.1441	0.942	0.5928
A0A1D5RU17	Guanosine nucleotide diphosphate dissociation inhibitor OS=Triticum aestivum PE=3 SV=1	8.85312	4	16	4	55.559	5.57	1.462	0.4606	0.04	0.0581	0.061	0.0032	1.547	0.6541
A0A200QA76	Helicase OS=Macleaya cordata GN=BVC80_1605g59 PE=4 SV=1	10.3365	5	16	1	46.991	6.58	0.759	NA	1.641	0.3713	0.679	0.5639	0.451	0.1358
F4KFD7	26S proteasome regulatory subunit, putative (RPN5) OS=Arabidopsis thaliana GN=EMB2107 PE=4 SV=1	9.27602	3	16	1	50.818	7.66	NA	NA	NA	NA	NA	NA	NA	NA
F2DIF3	Predicted protein OS=Hordeum vulgare subsp. vulgare PE=2 SV=1	6.76692	4	16	1	106.369	6.55	0.333	NA	2.613	NA	NA	NA	NA	NA
Q8LF55	Putative 2,3-bisphosphoglycerate-independent phosphoglycerate mutase OS=Arabidopsis thaliana PE=2 SV=1	10	5	16	3	60.662	5.82	2.587	0.9602	1.577	0.8265	0.829	0.3319	0.869	0.381
F2CZA8	Predicted protein OS=Hordeum vulgare subsp. vulgare PE=2 SV=1	10.9661	4	16	4	40.346	5.76	0.447	0.4419	4.714	0.473	0.644	0.2297	0.289	0.0569
A0A1D6BX53	6-phosphogluconate dehydrogenase, decarboxylating OS=Triticum aestivum PE=3 SV=1	5.08475	3	16	3	58.623	8.53	0.424	0.1212	17.43	0.0932	1.076	0.5221	0.174	0.044
A0A0K9RCQ5	Uncharacterized protein OS=Spinacia oleracea GN=SOVF_086100 PE=4 SV=1	6.28466	3	16	0	59.514	5.39	1.642	0.4057	2.107	0.5656	2.293	0.1488	2.166	0.6286
A0A0K9S448	Uncharacterized protein OS=Spinacia oleracea GN=SOVF_001800 PE=4 SV=1	7.74194	4	16	0	66.53	7.64	NA	NA	NA	NA	NA	NA	NA	NA
A6XMY9	S-adenosylmethionine synthase 1 OS=Triticum monococcum GN=SAMS1 PE=2 SV=1	13.4518	4	16	1	42.791	5.96	NA	NA	0.666	NA	NA	NA	NA	NA
B6TM00	60 ribosomal protein L14 OS=Zea mays PE=2 SV=1	21.3333	3	16	3	16.912	10.42	1.343	0.3439	0.77	0.2022	0.829	0.0898	1.196	0.5785
B6SKS5	3-oxoacyl-[acyl-carrier-protein] synthase III chloroplastic OS=Zea mays GN=100280714 PE=2 SV=1	5.73566	1	16	1	41.55	7.05	NA	NA	NA	NA	NA	NA	NA	NA
N0E6R8	DEAD-box ATP-dependent RNA helicase, putative OS=Triticum aestivum GN=TAA_ctg0355a.00030 PE=4 SV=1	5.40541	5	16	2	90.633	10.11	1.777	0.6549	2.019	0.4948	3.409	0.3515	2.226	0.4344
K3YPT8	Aminopeptidase OS=Setaria italica GN=LOC101760579 PE=3 SV=1	6.35641	4	15	1	98.086	5.48	0.947	0.5978	1.02	0.9444	NA	NA	NA	NA
F2DKD2	Predicted protein OS=Hordeum vulgare subsp. vulgare PE=2 SV=1	9.3617	3	15	1	50.238	6.3	0.16	NA	4.688	NA	1.928	0.2381	0.411	0.1663
K4AGE1	Uncharacterized protein OS=Setaria italica GN=LOC101779851 PE=3 SV=1	19.7183	3	15	3	16.414	10.21	0.156	0.0692	0.675	0.366	2.32	0.1519	3.714	0.0081
A0A0D3H8K5	Peptidylprolyl isomerase OS=Oryza barthii PE=4 SV=1	14.3333	4	15	4	33.461	9.67	0.811	0.3419	1.155	0.6557	0.9	0.7122	0.78	0.0847
F2E7Q2	Pyrroline-5-carboxylate reductase OS=Hordeum vulgare subsp. vulgare PE=2 SV=1	19.8556	4	15	3	28.529	8.43	1.121	0.7613	2.308	0.45	NA	NA	NA	NA
W5HZJ1	Thiamine thiazole synthase, chloroplastic OS=Triticum aestivum GN=THI1 PE=3 SV=1	18.8034	6	15	6	37.106	5.87	1.107	0.0256	1.039	0.0727	0.99	0.5005	0.953	0.7155
F2CZD9	Predicted protein OS=Hordeum vulgare subsp. vulgare PE=2 SV=1	11.3402	6	15	2	61.385	6.74	0.916	NA	0.732	NA	0.611	0.335	0.835	0.5991
C8TFD5	Putative threonyl-tRNA synthetase OS=Oryza sativa subsp. indica GN=K0122H06.9 PE=3 SV=1	5.74099	5	15	5	85.385	7.97	0.834	0.3693	1.911	0.7191	3.622	0.1449	2.328	0.0692
A0A0D3F331	Uncharacterized protein OS=Oryza barthii PE=3 SV=1	2.61723	2	15	1	104.099	9.06	NA	NA	NA	NA	NA	NA	0.756	0.1425
F2DH57	Predicted protein OS=Hordeum vulgare subsp. vulgare PE=2 SV=1	10.066	5	15	3	64.798	5.96	0.518	0.0899	2.753	0.6283	0.699	0.2067	0.691	0.2591
B6TNR8	40S ribosomal protein S2 OS=Zea mays GN=100283974 PE=2 SV=1	9.319	2	15	2	30.338	10.11	0.309	0.0157	1.94	0.3841	0.611	0.1564	0.316	0.232
K3Z5J2	Uncharacterized protein OS=Setaria italica GN=LOC101763215 PE=3 SV=1	5.32544	1	15	1	54.124	6.25	2.45	0.2288	0.713	0.2674	0.553	0.0034	2.97	0.615
A0A218XNF2	Uncharacterized protein OS=Punica granatum GN=CDL15_Pgr011023 PE=3 SV=1	17.0886	3	15	1	18.277	6.09	0.905	0.2712	0.605	0.0762	1.383	0.131	2.581	0.0361
F2DDP7	Predicted protein OS=Hordeum vulgare subsp. vulgare PE=2 SV=1	10.4408	4	15	4	46.326	6.3	1.952	0.0645	0.527	0.0021	0.604	0.0003	1.16	0.1318
F2DI08	Predicted protein OS=Hordeum vulgare subsp. vulgare PE=2 SV=1	10.8871	4	15	4	54.174	5.9	0.645	0.5477	3.897	0.3478	4.712	0.5701	1.21	0.0879
K3Z9I7	Uncharacterized protein OS=Setaria italica GN=LOC101776568 PE=4 SV=1	18.0556	3	15	2	23.895	5.54	1.766	0.0812	1.404	0.0574	0.416	0.0227	0.296	NA
A0A1D5X5L6	Nascent polypeptide-associated complex subunit beta OS=Triticum aestivum PE=3 SV=1	20.8333	2	15	1	18.665	9.6	NA	NA	NA	NA	NA	NA	NA	NA
B6THA1	Glutaredoxin homolog1 OS=Zea mays GN=100283339 PE=2 SV=1	7.63359	1	15	1	13.681	7.85	12.467	0	0.045	0.0068	0.942	0.4317	20.711	0.0264
F2D009	Predicted protein OS=Hordeum vulgare subsp. vulgare PE=2 SV=1	10.687	4	15	4	59.128	8.16	0.218	0.176	4.531	0.3185	0.65	0.5005	0.226	0.0387
A6Q0N9	Putative acyl transferase 4 OS=Triticum aestivum GN=acT4 PE=2 SV=1	10.0239	4	15	4	46.392	6.05	0.21	0.0735	NA	NA	4.564	0.6056	NA	NA
A0A1D6S991	Isocitrate dehydrogenase [NAD] subunit, mitochondrial OS=Triticum aestivum PE=3 SV=1	10.4784	4	15	4	47.463	7.06	0.958	0.6449	0.437	0.0071	1.325	0.0375	3.131	0.0018
K3Z2K8	Uncharacterized protein OS=Setaria italica GN=SETIT_020776mg PE=4 SV=1	11.2195	2	15	2	23.138	8.68	0.556	0.0121	1.668	0.9185	0.344	0.0021	0.486	0.1387
F2CWX0	Predicted protein OS=Hordeum vulgare subsp. vulgare PE=2 SV=1	6.44391	2	15	2	47.602	4.63	0.677	0.5409	2.569	0.4964	1.017	0.6179	0.395	0.1396
B6TGT0	60S ribosomal protein L2 OS=Zea mays GN=ZEAMMB73_Zm00001d030691 PE=2 SV=1	8.81226	2	15	1	28.202	11.08	0.714	0.2343	1.423	0.8754	0.803	0.3124	0.801	0.3411
A0A1D6ALF7	Pyrophosphate--fructose 6-phosphate 1-phosphotransferase subunit alpha OS=Triticum aestivum GN=PFP-ALPHA PE=3 SV=1	8.48921	4	15	2	75.647	8.38	2.172	0.2585	1.244	0.5227	1.065	0.7999	0.972	0.5738
A0A1J7FNE5	Uncharacterized protein OS=Lupinus angustifolius GN=TanjilG_20426 PE=3 SV=1	16.2679	3	15	3	23.107	9.6	0.854	0.3888	1.147	0.7933	1.58	0.4123	1.479	0.5035
A0A1D5ZD42	Glucose-6-phosphate isomerase OS=Triticum aestivum PE=3 SV=1	13.871	6	15	6	67.556	5.85	0.417	0.198	5.07	0.1171	4.761	0.0081	0.939	0.7787
K3ZQD2	Lon protease homolog, mitochondrial OS=Setaria italica GN=LOC101775616 PE=3 SV=1	7.99595	6	15	1	107.871	5.5	NA	NA	2.148	0.3604	1.011	NA	0.563	0.3648
B6T1H0	40S ribosomal protein S6 OS=Zea mays GN=103633434 PE=2 SV=1	29.8805	6	15	2	28.628	10.71	1.824	NA	0.927	0.6647	1.012	0.8156	1.116	0.7918
F2E7R3	Predicted protein OS=Hordeum vulgare subsp. vulgare PE=2 SV=1	4.17941	3	15	3	108.004	5.35	0.934	0.4766	0.612	0.0181	0.757	0.1048	1.241	0.0968
A0A0D3EXB0	Uncharacterized protein OS=Oryza barthii PE=3 SV=1	17.4419	5	14	1	37.251	4.91	0.978	0.7101	1.438	0.0143	1.28	0.0251	0.901	0.2673
P20858	ATP synthase subunit beta, chloroplastic OS=Triticum aestivum GN=atpB PE=3 SV=1	14.4578	4	14	3	53.824	5.16	NA	NA	NA	NA	NA	NA	1.094	NA
A0A1D5X3A9	Eukaryotic translation initiation factor 3 subunit I OS=Triticum aestivum PE=3 SV=1	16.7539	4	14	4	42.57	8.25	1.062	0.9743	NA	NA	NA	NA	NA	NA
F2DI61	Predicted protein OS=Hordeum vulgare subsp. vulgare PE=2 SV=1	8.39446	7	14	3	135.789	5.69	0.425	0.0019	1.526	0.0961	1.253	0.0038	0.886	0.3955
F2DLZ8	Predicted protein OS=Hordeum vulgare subsp. vulgare PE=2 SV=1	24.4776	6	14	6	36.716	7.75	1.304	0.9738	3.641	0.3685	1.044	0.6417	0.286	0.1417
A0A072VAH0	Peroxidase OS=Medicago truncatula GN=25487245 PE=3 SV=1	3.67647	1	14	1	45.619	6.46	0.371	0.4478	1.586	NA	25.234	0.034	15.909	0.0397
A0A0D3F325	T-complex protein 1 subunit gamma OS=Oryza barthii PE=3 SV=1	6.85484	4	14	1	53.965	6.64	NA	NA	NA	NA	NA	NA	NA	NA
A0A1D5YN27	GrpE protein homolog OS=Triticum aestivum PE=3 SV=1	12.2924	3	14	3	32.799	5.33	4.742	0.3318	0.756	0.3019	1.6	0.6629	2.151	0.8521
F2CZS1	Peroxidase OS=Hordeum vulgare subsp. vulgare PE=2 SV=1	10.6017	3	14	3	37.107	8.02	0.938	0.5669	1.043	0.9395	0.453	0.0044	0.485	0.0342
F2D702	Predicted protein OS=Hordeum vulgare subsp. vulgare PE=2 SV=1	10.7692	3	14	2	22.604	10.24	NA	NA	0.376	NA	0.199	0.0386	0.528	0.097
A0A078I3T7	BnaA06g23290D protein OS=Brassica napus GN=BnaA06g23290D PE=3 SV=1	14.6154	3	14	3	14.959	9.99	1.002	0.8411	1.702	NA	1.351	NA	0.794	NA
K3Y5X2	D-3-phosphoglycerate dehydrogenase OS=Setaria italica GN=LOC101779007 PE=3 SV=1	8.32	5	14	1	64.797	6.86	0.811	NA	1.709	NA	0.809	NA	0.473	NA
F2DCZ4	Aconitate hydratase OS=Hordeum vulgare subsp. vulgare PE=2 SV=1	6.50651	5	14	3	107.254	7.24	1.835	0.5977	4.96	0.2518	0.24	0.0212	0.049	0.0414
B6TUA2	Acetyltransferase component of pyruvate dehydrogenase complex OS=Zea mays PE=2 SV=1	10.7607	4	14	1	58.346	7.87	0.76	0.2658	1.556	NA	NA	NA	NA	NA
F1DKC1	Catalase OS=Triticum aestivum GN=CAT3 PE=2 SV=1	11.1336	3	14	3	56.847	7.08	1.067	0.9278	0.488	NA	1.073	0.6949	2.2	0.0988
K3Z334	Uncharacterized protein OS=Setaria italica GN=LOC101762805 PE=4 SV=1	3.02684	4	14	3	194.783	4.81	1.329	0.7643	0.563	0.1833	0.792	0.3213	1.507	0.2037
G5DX86	TUDOR-SN protein 2 (Fragment) OS=Silene latifolia PE=2 SV=1	4.62777	3	14	3	54.222	8.5	0.845	0.3998	1.668	0.1815	1.041	0.7626	0.737	0.5203
Q53UC8	Delta-1-pyrroline-5-carboxylate synthase OS=Triticum aestivum GN=WP5CS PE=2 SV=1	7.26257	4	14	2	77.534	6.55	0.314	0.0306	2.48	NA	1.813	0.9258	0.731	0.5911
I1MNU1	Uncharacterized protein OS=Glycine max GN=LOC100819739 PE=3 SV=1	9.17431	4	14	1	58.435	5.47	0.913	0.5201	1.244	0.9071	NA	NA	NA	NA
Q6ZDW5	Os07g0674700 protein OS=Oryza sativa subsp. japonica GN=P0618H09.15 PE=2 SV=1	10.2564	2	14	2	21.935	11.4	0.293	0.2548	2.025	0.2236	2.093	NA	1.098	0.8405
A0A1J3JJ57	T-complex protein 1 subunit eta (Fragment) OS=Noccaea caerulescens GN=MP_TR18158_c0_g1_i1_g.51990 PE=3 SV=1	13.5823	6	14	2	63.047	7.24	NA	NA	NA	NA	NA	NA	NA	NA
A0A0D3GAT3	Uncharacterized protein OS=Oryza barthii PE=4 SV=1	4.99529	4	14	4	119.335	7.08	0.859	NA	0.375	0.3894	0.706	0.321	4.386	0.1724
S8DXY9	Uncharacterized protein OS=Genlisea aurea GN=M569_09950 PE=3 SV=1	3.25203	2	14	1	67.872	9.09	1.135	NA	NA	NA	NA	NA	NA	NA
B4FQK5	Eukaryotic peptide chain release factor subunit 1-1 OS=Zea mays GN=100272775 PE=2 SV=1	7.55149	3	14	1	49.158	5.52	NA	NA	NA	NA	NA	NA	NA	NA
A0A1J3CD71	Chaperone protein ClpB3, chloroplastic OS=Noccaea caerulescens GN=GA_TR20663_c0_g1_i1_g.68929 PE=3 SV=1	4.91803	5	14	1	109.551	6.11	NA	NA	NA	NA	NA	NA	NA	NA
F2DGY8	Predicted protein OS=Hordeum vulgare subsp. vulgare PE=2 SV=1	15.4519	3	14	3	37.999	8.24	1.26	0.9574	1.248	0.552	1.209	0.3887	1.045	0.9743
A0A0D3GV84	Lon protease homolog, mitochondrial OS=Oryza barthii PE=3 SV=1	7.98403	6	14	1	109.497	5.44	0.065	0.0026	5.644	0.1409	5.669	0.1914	2.238	0.9245
F2E797	Predicted protein OS=Hordeum vulgare subsp. vulgare PE=2 SV=1	11.5839	5	14	1	46.769	5.72	0.881	0.2242	0.373	0.2856	0.823	NA	2.925	0.3349
Q00810	Cytochrome c oxidase subunit 2 (Fragment) OS=Triticum aestivum GN=COX2 PE=2 SV=1	16.5385	3	14	3	29.532	4.93	0.591	0.172	4.969	0.1089	4.245	0.1083	1.09	0.806
W5GAC6	Annexin OS=Triticum aestivum PE=3 SV=1	11.4286	3	14	2	35.366	6.57	0.918	0.5296	0.991	0.8027	0.915	0.5147	0.925	0.5442
A0A1Q3BA50	Ribosomal_L11 domain-containing protein/Ribosomal_L11_N domain-containing protein OS=Cephalotus follicularis GN=CFOL_v3_08200 PE=3 SV=1	25.9036	3	14	1	17.771	9.1	NA	NA	NA	NA	NA	NA	NA	NA
K3XS63	Uncharacterized protein OS=Setaria italica GN=LOC101780829 PE=3 SV=1	3.63153	3	14	1	122.605	5.88	0.478	0.0152	2.305	0.442	3.432	0.0906	2.962	0.4605
A0A0G2EVD5	26S protease regulatory subunit 7-like protein OS=Diplodia seriata GN=BK809_0007392 PE=3 SV=1	11.1617	4	14	1	49.121	6.3	0.279	NA	3.553	NA	2.022	NA	0.569	NA
F2CXU0	Predicted protein OS=Hordeum vulgare subsp. vulgare PE=2 SV=1	8.21745	4	14	4	86.89	5.2	5.919	0.0012	0.33	0.0657	0.467	0.1313	2.821	0.7611
B6THJ5	Phosphosulfolactate synthase-related protein OS=Zea mays GN=100283358 PE=2 SV=1	4.01338	1	14	1	33.684	6.2	0.09	0.1509	2.274	0.1305	NA	NA	NA	NA
F2E4I7	Predicted protein OS=Hordeum vulgare subsp. vulgare PE=2 SV=1	13.2411	6	14	6	55.93	5.36	1.728	0.5057	0.255	0.1914	0.602	0.1122	2.364	0.1196
B6SJA0	60S ribosomal protein L13a OS=Zea mays PE=2 SV=1	10.1942	2	14	1	23.615	10.2	0.691	0.2397	1.672	0.9781	0.492	0.1144	0.53	0.1442
R4XE61	Uncharacterized protein OS=Taphrina deformans (strain PYCC 5710 / ATCC 11124 / CBS 356.35 / IMI 108563 / JCM 9778 / NBRC 8474) GN=TAPDE_004299 PE=3 SV=1	7.54098	3	14	1	33.376	9.8	1.005	NA	1	0.9624	1.248	0.1017	1.266	0.0499
K3XGI3	Uncharacterized protein OS=Setaria italica GN=LOC101777871 PE=3 SV=1	19.619	7	14	3	57.371	5.82	0.327	NA	3.38	NA	3.773	0.0488	1.116	0.4908
Q2QNG7	ATP-citrate synthase alpha chain protein 3 OS=Oryza sativa subsp. japonica GN=ACLA-3 PE=2 SV=1	11.5839	5	14	1	46.765	5.58	0.869	0.443	1.394	0.2298	NA	NA	NA	NA
F2EID2	Predicted protein OS=Hordeum vulgare subsp. vulgare PE=2 SV=1	2.25564	1	14	1	59.189	5.59	NA	NA	NA	NA	NA	NA	1.082	0.2713
A0A1D5UXN7	Amine oxidase OS=Triticum aestivum PE=3 SV=1	7.23056	5	13	5	81.067	7.46	2.521	0.1711	1.361	0.1372	0.251	0.0603	0.185	0.0003
K3YGI3	Uncharacterized protein OS=Setaria italica GN=LOC101775450 PE=4 SV=1	8.09249	5	13	1	76.747	6.51	NA	NA	NA	NA	NA	NA	NA	NA
W7TRP0	Eukaryotic initiation factor 4a OS=Nannochloropsis gaditana GN=Naga_100102g18 PE=3 SV=1	11.138	5	13	1	46.52	5.4	0.487	NA	NA	NA	NA	NA	NA	NA
K3YSJ4	Uncharacterized protein OS=Setaria italica GN=LOC101753965 PE=4 SV=1	4.34783	2	13	1	46.076	5.16	NA	NA	1.188	0.3116	1.092	NA	0.927	0.5373
A0A1D5WUL4	Glycosyltransferase OS=Triticum aestivum PE=3 SV=1	8.23293	3	13	3	53.664	6.06	1.131	0.8548	0.298	0.3207	3.257	0.4922	10.929	NA
B4FRG1	14-3-3-like protein OS=Zea mays GN=ZEAMMB73_Zm00001d007446 PE=2 SV=1	17.2932	3	13	1	29.297	4.87	0.498	NA	NA	NA	1.279	NA	NA	NA
Q0JDZ7	40S ribosomal protein S8 OS=Oryza sativa subsp. japonica GN=Os04g0349500 PE=2 SV=1	6.33484	1	13	1	24.913	10.4	NA	NA	NA	NA	NA	NA	NA	NA
A0A0D3FBY7	Uncharacterized protein OS=Oryza barthii PE=3 SV=1	10.4839	3	13	3	53.445	6.67	0.67	0.3997	0.983	0.5559	2.212	0.0835	3.501	0.1132
K3XK17	Uncharacterized protein OS=Setaria italica GN=LOC101758553 PE=3 SV=1	17.9567	5	13	1	34.626	5.19	NA	NA	NA	NA	NA	NA	NA	NA
A0A1D5UP90	ATP-dependent 6-phosphofructokinase OS=Triticum aestivum GN=PFK PE=3 SV=1	15.3518	5	13	5	50.7	6.62	5.909	0.4705	6.4	0.1371	7.063	0.118	1.108	0.0687
A0A0D3FNS5	Uncharacterized protein OS=Oryza barthii PE=4 SV=1	18.0258	4	13	3	25.428	9.13	NA	NA	NA	NA	NA	NA	1.361	0.0296
F2DRK6	Predicted protein OS=Hordeum vulgare subsp. vulgare PE=2 SV=1	13.4783	3	13	1	25.453	9.69	NA	NA	NA	NA	NA	NA	NA	NA
A0A0D3GHS7	40S ribosomal protein S24 OS=Oryza barthii PE=3 SV=1	9.56938	2	13	1	23.774	11.36	3.682	0.7379	0.633	NA	0.922	NA	1.456	NA
A8J524	T-complex protein 1, beta subunit OS=Chlamydomonas reinhardtii GN=CCT2 PE=3 SV=1	3.97727	2	13	1	56.945	5.55	NA	NA	NA	NA	NA	NA	NA	NA
Q9M4C6	VIP1 protein OS=Avena fatua GN=vip1 PE=2 SV=1	27.5701	5	13	5	22.517	4.63	0.329	NA	2.759	0.1508	2.832	0.4297	1.086	0.7325
A0A218WK26	Uncharacterized protein OS=Punica granatum GN=CDL15_Pgr001301 PE=3 SV=1	7.25389	4	13	1	85.447	6.86	NA	NA	NA	NA	NA	NA	NA	NA
A0A1D6AYA3	Acetyltransferase component of pyruvate dehydrogenase complex OS=Triticum aestivum PE=3 SV=1	9.58409	4	13	1	59.548	8.4	1.308	0.0254	0.708	NA	6.175	NA	8.722	NA
F2E3J2	Predicted protein OS=Hordeum vulgare subsp. vulgare PE=2 SV=1	8.61789	5	13	2	67.774	5.11	0.984	0.7757	2.772	0.545	NA	NA	NA	NA
K4A5F6	Uncharacterized protein OS=Setaria italica GN=LOC101760963 PE=4 SV=1	5.58483	4	13	1	108.925	6.1	0.231	0.1898	5.257	0.0129	10.095	0.1376	1.953	0.1239
A0A1J3DIF9	ATP-citrate synthase beta chain protein 1 OS=Noccaea caerulescens GN=GA_TR3459_c0_g1_i1_g.11316 PE=4 SV=1	9.53947	5	13	2	65.758	7.81	0.661	NA	1.956	NA	NA	NA	NA	NA
A0A200QG64	Translation elongation factor EF1B OS=Macleaya cordata GN=BVC80_9101g27 PE=3 SV=1	4.96183	1	13	1	28.545	4.92	0.565	0.184	5.515	0.1738	5.387	0.1402	1.146	0.8271
A0A1D5X2F1	Aminopeptidase OS=Triticum aestivum PE=3 SV=1	3.88027	3	13	1	100.944	5.19	NA	NA	NA	NA	0.892	NA	NA	NA
A0A0D3F1D5	Uncharacterized protein OS=Oryza barthii PE=3 SV=1	4.15879	4	13	2	56.218	8.1	5.863	0.154	0.638	0.0706	1.937	0.0292	3.156	0.0037
F2DMY3	Predicted protein OS=Hordeum vulgare subsp. vulgare PE=2 SV=1	11.5646	3	13	3	31.163	9.55	1.842	0.0419	0.707	0.1342	1.634	0.0869	2.397	0.0064
Q8W0Q1	Putative aldehyde dehydrogenase WIS1 OS=Triticum aestivum GN=wis1 PE=2 SV=1	8.52995	4	13	4	60.96	7.52	0.776	0.2454	1.191	0.6169	0.409	0.0338	0.382	0.0399
A0A146LSM6	U6 snRNA-associated Sm-like protein LSm3 (Fragment) OS=Lygus hesperus GN=Lsm3 PE=4 SV=1	8.95522	1	13	1	15.368	5.02	0.925	0.7593	1.139	0.8917	1.098	0.0899	1.618	0.6436
A0A0D3G234	Uncharacterized protein OS=Oryza barthii PE=3 SV=1	1.99275	2	13	2	122.412	5.74	0.465	NA	1.337	NA	NA	NA	NA	NA
P86181	Endochitinase (Fragments) OS=Avena sativa PE=1 SV=1	7	1	13	1	21.715	6.54	0.387	0.0799	0.075	NA	1.049	0.9322	13.998	0.0533
F2E2V8	Predicted protein OS=Hordeum vulgare subsp. vulgare PE=2 SV=1	18.9723	4	13	4	26.764	8.28	5.798	0.2574	0.897	0.7187	0.095	0.161	0.106	NA
B6TNF1	Calnexin OS=Zea mays GN=100283947 PE=2 SV=1	5.24345	2	13	2	60.364	4.86	9.904	NA	0.081	0.0156	0.105	0.0702	1.307	0.2187
A0A0D3H9I9	Uncharacterized protein OS=Oryza barthii PE=4 SV=1	10.883	5	13	1	54.937	8.59	1.454	0.5174	1.141	0.5689	0.742	0.1808	0.65	0.3808
A0A0D3EQB8	Uncharacterized protein OS=Oryza barthii PE=4 SV=1	3.86029	3	13	1	118.943	6.01	NA	NA	NA	NA	NA	NA	NA	NA
M3AM21	Uncharacterized protein OS=Pseudocercospora fijiensis (strain CIRAD86) GN=MYCFIDRAFT_213937 PE=4 SV=1	1.18233	1	13	1	169.69	5.11	0.926	0.3592	1.089	0.3026	1.069	0.9749	0.982	0.7135
F2DAT1	Aminopeptidase OS=Hordeum vulgare subsp. vulgare PE=2 SV=1	4.01837	3	13	1	97.838	5.21	NA	NA	0.55	0.3936	1.925	0.1765	3.502	0.0221
I1GSJ4	Uncharacterized protein OS=Brachypodium distachyon GN=LOC100836426 PE=4 SV=1	9.91736	3	13	1	40.945	6.43	1.334	NA	NA	NA	1.039	NA	NA	NA
F2CS08	Predicted protein (Fragment) OS=Hordeum vulgare subsp. vulgare PE=2 SV=1	9.00693	3	13	3	46.765	8.48	1.362	0.1939	0.918	0.4273	0.624	0.1725	0.696	0.2333
B6TAQ1	60S ribosomal protein L27 OS=Zea mays PE=2 SV=1	7.48299	1	13	1	16.279	7.28	0.959	0.5544	0.991	0.8211	0.549	0.0171	0.563	0.018
K3XEG4	Uncharacterized protein OS=Setaria italica GN=LOC101770443 PE=4 SV=1	3.84615	3	12	3	97.964	6.33	1.47	0.661	1.72	0.5243	0.395	0.2711	0.23	NA
F2D1R2	Predicted protein (Fragment) OS=Hordeum vulgare subsp. vulgare PE=2 SV=1	26.3598	5	12	4	27.574	4.93	1.89	0.7212	4.722	0.195	3.35	0.4426	0.71	0.1922
F2DLP9	Predicted protein OS=Hordeum vulgare subsp. vulgare PE=2 SV=1	3.54458	3	12	1	107.148	6.2	0.807	0.2707	1.986	0.1827	1.696	0.438	1.073	0.6666
A0A1J7GPG1	Pyruvate dehydrogenase E1 component subunit beta OS=Lupinus angustifolius GN=TanjilG_14862 PE=4 SV=1	3.04709	1	12	1	38.525	6.43	1.168	0.6246	2.216	0.0168	1.409	0.409	0.644	0.1047
S8E780	Uncharacterized protein (Fragment) OS=Genlisea aurea GN=M569_06487 PE=4 SV=1	5.074	2	12	1	51.888	5.57	0.204	NA	2.951	NA	0.54	NA	0.183	NA
F2DXD4	Eukaryotic translation initiation factor 3 subunit G OS=Hordeum vulgare subsp. vulgare PE=2 SV=1	21.1073	4	12	4	31.312	7.03	NA	NA	0.551	0.0836	0.896	0.4521	1.626	0.832
F2DA07	Predicted protein OS=Hordeum vulgare subsp. vulgare PE=2 SV=1	15.493	1	12	1	7.918	5.45	NA	NA	NA	NA	NA	NA	8.758	NA
A0A1D6D9N8	Dihydrolipoamide acetyltransferase component of pyruvate dehydrogenase complex OS=Triticum aestivum PE=3 SV=1	5.40541	2	12	1	50.226	9.06	2.353	0.6698	NA	NA	NA	NA	NA	NA
A0A0D3GTH3	Uncharacterized protein OS=Oryza barthii PE=3 SV=1	3.98406	1	12	1	27.536	4.65	4.153	0.0522	0.48	0.1293	0.387	0.0195	1.704	0.8756
A0A0D3FA76	Uncharacterized protein OS=Oryza barthii PE=4 SV=1	8.83002	4	12	4	49.641	7.24	0.963	0.6588	0.476	0.0336	1.022	0.9767	2.386	0.0297
A0A1D5TD66	6,7-dimethyl-8-ribityllumazine synthase OS=Triticum aestivum PE=3 SV=1	15	2	12	2	22.404	9.29	0.656	NA	18.118	0.4721	4.875	0.4621	2.154	0.5746
K3Z7Z9	Peroxidase OS=Setaria italica GN=LOC101763208 PE=3 SV=1	2.78638	1	12	1	33.691	6.71	NA	NA	NA	NA	NA	NA	NA	NA
F2D0D8	Predicted protein OS=Hordeum vulgare subsp. vulgare PE=2 SV=1	11.2821	5	12	1	42.221	9.61	1.072	0.6108	1.844	0.0046	1.617	0.0304	0.877	0.2065
K3XJA4	S-formylglutathione hydrolase OS=Setaria italica GN=LOC101753836 PE=3 SV=1	4.70914	1	12	1	39.601	8.07	0.248	0.2596	2.182	0.3383	1.711	0.5274	0.864	0.3822
S8EEC7	Uncharacterized protein OS=Genlisea aurea GN=M569_03871 PE=4 SV=1	10.1227	2	12	1	36.113	7.71	NA	NA	0.523	NA	1.276	NA	2.439	NA
Q94IC1	Betaine aldehyde dehydrogenase OS=Hordeum vulgare GN=BBD2 PE=2 SV=1	9.74155	4	12	1	54.421	5.62	NA	NA	NA	NA	NA	NA	NA	NA
F2E6V0	Predicted protein OS=Hordeum vulgare subsp. vulgare PE=2 SV=1	11.6041	3	12	3	31.912	9.38	NA	NA	NA	NA	0.497	NA	NA	NA
F2DEP1	Glycerol-3-phosphate dehydrogenase OS=Hordeum vulgare subsp. vulgare PE=2 SV=1	3.14465	2	12	2	68.605	8.22	0.526	0.3412	2.494	0.059	3.394	0.2344	1.404	0.3172
A0A0D3H2X2	Proteasome subunit alpha type OS=Oryza barthii PE=3 SV=1	12.8514	3	12	1	27.279	7.43	1.019	0.8846	1.055	0.2954	1.005	0.9254	0.953	0.5629
I1I399	Glucose-1-phosphate adenylyltransferase OS=Brachypodium distachyon GN=LOC100832788 PE=3 SV=1	9.47776	4	12	2	56.348	6.76	0.928	0.5501	1.513	0.2416	1.103	0.9175	0.764	0.412
F2CRK4	Predicted protein (Fragment) OS=Hordeum vulgare subsp. vulgare PE=2 SV=1	9.55882	3	12	3	42.642	8.91	0.616	0.2016	3.831	0.1571	1.887	0.7982	0.512	0.16
Q6BDA4	Betaine aldehyde dehydrogenase OS=Zoysia tenuifolia PE=2 SV=1	8.73016	4	12	1	54.603	5.53	0.515	0.1591	4.442	0.2034	5.571	0.1415	1.254	0.0046
F2CWA2	Predicted protein OS=Hordeum vulgare subsp. vulgare PE=2 SV=1	8.34202	6	12	3	109.086	6.05	2.872	0.2208	0.767	0.3153	0.324	0.0021	0.861	0.3946
K3YQ55	Uncharacterized protein OS=Setaria italica GN=LOC101770330 PE=4 SV=1	8.50785	5	12	2	86.33	6.49	0.99	0.9079	1.15	0.2732	0.636	0.187	0.558	0.1334
F2EG33	Dihydrolipoamide acetyltransferase component of pyruvate dehydrogenase complex OS=Hordeum vulgare subsp. vulgare PE=2 SV=1	10.3314	3	12	1	52.833	8.76	NA	NA	1.67	0.2948	1.871	NA	1.187	0.6602
F2D9Z5	Predicted protein OS=Hordeum vulgare subsp. vulgare PE=2 SV=1	12.8492	4	12	4	38.125	5.94	0.631	0.0667	1.162	0.5592	1.21	0.964	1.047	0.7853
F2E184	Predicted protein OS=Hordeum vulgare subsp. vulgare PE=2 SV=1	15.7233	2	12	2	16.822	4.49	3.157	0.0352	0.278	0.0055	0.796	0.3376	2.987	0.2183
A0A0D3HLJ4	Serine hydroxymethyltransferase OS=Oryza barthii PE=3 SV=1	3.07692	1	12	1	56.504	8.46	2.09	0.031	NA	NA	0.54	0.3395	NA	NA
Q8LIB1	Os07g0644300 protein OS=Oryza sativa subsp. japonica GN=OJ1458_B07.103 PE=2 SV=1	3.54458	3	12	1	106.99	6.14	0.966	0.7207	0.972	0.7592	1.179	0.2919	1.212	NA
K3Z4I2	Uncharacterized protein OS=Setaria italica GN=LOC101764975 PE=3 SV=1	8.79121	5	12	1	67.405	6.61	NA	NA	NA	NA	NA	NA	NA	NA
B6T9E7	Ran-binding protein 1 OS=Zea mays PE=2 SV=1	15.311	2	12	2	23.191	4.78	0.764	0.0827	1.917	0.0045	NA	NA	NA	NA
F2D0X3	Predicted protein (Fragment) OS=Hordeum vulgare subsp. vulgare PE=2 SV=1	6.26398	5	12	5	98.466	5.68	1.94	0.3538	0.873	0.2889	1.187	0.2427	1.376	0.0153
A0A0E0KX49	Peroxidase OS=Oryza punctata PE=3 SV=1	1.43084	1	12	1	66.513	6.54	1.053	0.7621	0.958	0.4468	3.959	0.2337	4.482	0.0061
A0A1Q3BSI9	Tim17 domain-containing protein OS=Cephalotus follicularis GN=CFOL_v3_14370 PE=4 SV=1	6.85714	1	12	1	18.465	6.54	0.425	0.1894	1.523	0.6423	0.875	NA	0.722	0.5328
Q6H4V4	Os02g0167700 protein OS=Oryza sativa subsp. japonica GN=Os02g0167700 PE=2 SV=1	5.00821	5	12	1	134.188	6.11	1.105	0.9175	1.011	0.9144	1.498	0.5273	1.482	0.6551
K3Z764	Uncharacterized protein OS=Setaria italica GN=LOC101770806 PE=4 SV=1	6.43432	2	12	2	40.257	5.69	2.318	NA	0.04	NA	NA	NA	NA	NA
A0A1J3K4N2	Proteasome subunit alpha type (Fragment) OS=Noccaea caerulescens GN=MP_TR20288_c0_g1_i1_g.57831 PE=3 SV=1	11.4504	3	12	3	29.267	7.96	0.947	0.4	4.681	0.0172	0.956	0.3822	0.262	0.0159
F2DLP7	Predicted protein OS=Hordeum vulgare subsp. vulgare PE=2 SV=1	4.79452	2	12	1	47.945	8.28	NA	NA	NA	NA	NA	NA	4.513	NA
A0A1J7FTA1	Proteasome endopeptidase complex OS=Lupinus angustifolius GN=TanjilG_01814 PE=3 SV=1	22.1865	4	12	1	33.885	4.83	NA	NA	NA	NA	NA	NA	NA	NA
A0A1Y1HNC9	Eukaryotic translation initiation factor eIF-4A OS=Klebsormidium flaccidum GN=KFL_000140100 PE=3 SV=1	11.0565	5	12	1	46.042	6.16	15.348	0.0385	1.083	0.6451	1.088	0.7036	1.023	0.9391
F2DHA7	Predicted protein OS=Hordeum vulgare subsp. vulgare PE=2 SV=1	5.6621	5	11	3	123.294	6.29	2.369	0.0587	0.237	0.0989	0.741	0.5171	3.283	0.0262
F2DMF8	Adenylosuccinate synthetase, chloroplastic OS=Hordeum vulgare subsp. vulgare GN=PURA PE=2 SV=1	10.041	4	11	4	52.386	6.9	NA	NA	NA	NA	NA	NA	NA	NA
K3YSU7	Uncharacterized protein OS=Setaria italica GN=LOC101765436 PE=4 SV=1	8.15348	2	11	2	47.31	6.81	0.951	0.4762	4.724	0.1415	2.6	0.2384	0.55	0.4501
F2CWX2	Predicted protein OS=Hordeum vulgare subsp. vulgare PE=2 SV=1	13.1783	2	11	2	28.59	5.99	1.14	0.7059	3.378	0.4196	1.525	0.7008	1.381	0.5979
A0A0D3ENV9	Uncharacterized protein OS=Oryza barthii PE=3 SV=1	9.04977	1	11	1	24.73	5.35	0.385	0.0182	1.111	0.8372	2.688	NA	4.676	0.3917
A0A218X4J3	Uncharacterized protein OS=Punica granatum GN=CDL15_Pgr023051 PE=4 SV=1	9.63455	3	11	3	33.603	5.07	2.832	0.383	0.403	0.0769	1.273	0.8603	4.428	0.2706
K3Z3W7	Delta-1-pyrroline-5-carboxylate synthase OS=Setaria italica GN=LOC101765114 PE=3 SV=1	4.64548	3	11	2	88.705	7.15	0.779	0.1396	1.47	0.0913	1.605	0.0013	1.091	0.2686
A0A0D3F0F6	Uncharacterized protein OS=Oryza barthii PE=4 SV=1	5.02431	5	11	1	136.478	5.55	1.066	0.7289	0.704	0.303	0.7	0.2993	0.996	NA
A0A1D5YPG3	Malate dehydrogenase OS=Triticum aestivum PE=3 SV=1	9.79899	3	11	2	41.708	9.57	1.196	0.7281	2.155	0.267	1.511	0.3023	0.969	0.5848
A0A0L0JS27	Universal stress family protein OS=Streptomyces acidiscabies GN=IQ63_33355 PE=3 SV=1	3.06122	1	11	1	30.801	9.48	0.314	0.293	0.996	0.8867	3.807	NA	4.281	0.1515
A0A0K9QKF2	Uncharacterized protein OS=Spinacia oleracea GN=SOVF_168950 PE=4 SV=1	10.5541	3	11	3	41.116	7.97	2.402	0.0445	2.013	0.0938	0.871	0.1442	0.513	0.0545
V5NW73	Allene oxide cyclase 1 OS=Triticum aestivum GN=AOC1 PE=2 SV=1	10.0418	2	11	1	25.813	8.81	NA	NA	NA	NA	NA	NA	NA	NA
F2D3S4	Predicted protein OS=Hordeum vulgare subsp. vulgare PE=2 SV=1	3.82696	2	11	2	61.694	5.1	2.093	0.4933	0.875	0.3416	0.467	0.1283	0.981	0.4696
A0A0D3FGC8	Uncharacterized protein OS=Oryza barthii PE=4 SV=1	3.17181	4	11	1	125.488	7.59	0.598	0.0027	1.417	0.0216	1.598	0.1282	1.138	0.4116
F2DUQ7	Predicted protein OS=Hordeum vulgare subsp. vulgare PE=2 SV=1	9.23567	3	11	1	33.226	7.09	0.679	0.008	0.984	0.7762	1.097	0.6318	1.136	0.5228
F2DVN9	Predicted protein OS=Hordeum vulgare subsp. vulgare PE=2 SV=1	4.4843	2	11	2	50.279	7.37	0.738	NA	0.325	NA	0.837	0.0492	2.58	0.0092
A0A0D3F923	Uncharacterized protein OS=Oryza barthii PE=4 SV=1	5.78704	2	11	2	48.235	6.8	2.215	0.6117	1.674	0.3257	2.338	0.1152	1.424	0.0716
K3YUP2	Ubiquitin carboxyl-terminal hydrolase OS=Setaria italica GN=LOC101776652 PE=3 SV=1	6.22837	2	11	2	31.106	5.05	NA	NA	NA	NA	NA	NA	0.15	NA
A0A078F1H1	BnaC09g12810D protein OS=Brassica napus GN=BnaC09g12810D PE=3 SV=1	2.80374	1	11	1	59.348	6.6	NA	NA	0.911	0.0523	0.749	NA	0.821	0.0256
F2ELF3	Predicted protein OS=Hordeum vulgare subsp. vulgare PE=2 SV=1	6.93069	2	11	2	42.166	6.73	1.172	0.7531	3.92	0.4527	6.974	0.2381	1.801	0.1144
A0A1Q3D5I6	Aldedh domain-containing protein OS=Cephalotus follicularis GN=CFOL_v3_30999 PE=3 SV=1	3.77734	2	11	1	54.509	5.35	0.138	NA	4.118	NA	NA	NA	NA	NA
F2DNP1	Predicted protein OS=Hordeum vulgare subsp. vulgare PE=2 SV=1	7.66129	5	11	4	107.635	9.22	3.031	0.1071	0.418	0.011	0.911	0.5018	2.242	0.0276
A0A1D5X3H5	Eukaryotic translation initiation factor 3 subunit A OS=Triticum aestivum PE=3 SV=1	3.71486	3	11	1	115.575	9.32	NA	NA	NA	NA	NA	NA	0.646	0.362
Q5ZDX8	Heterogeneous nuclear ribonucleoprotein A2/B1-like OS=Oryza sativa subsp. japonica GN=Os01g0614500 PE=4 SV=1	6.26398	2	11	2	44.242	8.43	NA	NA	NA	NA	NA	NA	NA	NA
A0A0D3G1H2	Uncharacterized protein OS=Oryza barthii PE=3 SV=1	6.86695	2	11	1	49.791	5.44	0.429	NA	1.269	0.2545	3.049	NA	2.428	0.0708
Q0DV08	Os03g0157700 protein OS=Oryza sativa subsp. japonica GN=Os03g0157700 PE=4 SV=1	5.17986	3	11	3	76.731	5.85	NA	NA	NA	NA	1.078	0.9659	NA	NA
A0A1J3G1Q7	Guanine nucleotide-binding protein subunit beta-2-like 1 (Fragment) OS=Noccaea caerulescens GN=LC_TR2374_c0_g1_i1_g.7578 PE=4 SV=1	3.04054	1	11	1	33.229	8.22	NA	NA	NA	NA	NA	NA	NA	NA
A0A1Y1ILD3	TCP-1/cpn60 chaperonin family protein OS=Klebsormidium flaccidum GN=KFL_006180060 PE=3 SV=1	13.3208	5	11	2	57.839	5.83	0.9	0.4387	1.18	0.8815	0.762	0.194	0.778	0.2878
V4MIV5	Uncharacterized protein OS=Eutrema salsugineum GN=EUTSA_v10017969mg PE=3 SV=1	9.35484	3	11	1	33.089	6	0.564	0.3663	0.693	0.4494	3.311	NA	5.459	0.1418
A0A0D3FXH1	Uncharacterized protein OS=Oryza barthii PE=4 SV=1	7.03851	4	11	1	85.156	6.34	NA	NA	NA	NA	NA	NA	0.509	NA
F2DY16	Predicted protein OS=Hordeum vulgare subsp. vulgare PE=2 SV=1	4.75267	3	11	3	118.672	4.91	NA	NA	3.669	NA	3.079	0.841	0.84	0.6232
A0A176VP13	Uncharacterized protein OS=Marchantia polymorpha subsp. ruderalis GN=AXG93_3719s1220 PE=4 SV=1	6.20525	2	11	2	43.027	4.78	0.233	0.0234	2.271	0.2164	2.573	0.0001	1.726	0.4511
A0A1D5V5F4	Ribokinase OS=Triticum aestivum PE=3 SV=1	11.9114	3	11	3	36.962	4.89	0.8	0.3376	2.41	0.4575	1.436	0.9805	0.695	0.4666
A0A200PQJ7	Helicase OS=Macleaya cordata GN=BVC80_9089g37 PE=4 SV=1	5.38336	3	11	1	67.136	7.01	NA	NA	NA	NA	NA	NA	NA	NA
A0A1Q3D4P7	UBA domain-containing protein/NAC domain-containing protein OS=Cephalotus follicularis GN=CFOL_v3_30876 PE=4 SV=1	22.2772	3	11	1	22.006	4.51	NA	NA	0.179	NA	0.708	0.3971	3.954	0.1295
A0A0K9QFM0	Uncharacterized protein OS=Spinacia oleracea GN=SOVF_184110 PE=4 SV=1	11.0032	3	11	2	34.514	6.8	NA	NA	NA	NA	NA	NA	0.169	NA
A0A0D3EZL4	Uncharacterized protein OS=Oryza barthii PE=4 SV=1	3.67478	6	11	6	246.411	6.01	1.216	0.8061	1.855	0.3428	1.091	0.9726	0.657	0.1598
A9U8G1	Alcohol dehydrogenase ADH2D OS=Triticum aestivum PE=2 SV=1	15.8311	5	11	3	40.977	6.4	NA	NA	0.881	0.2387	1.079	0.8423	1.23	0.8913
A0A1D5Y683	Protein disulfide-isomerase OS=Triticum aestivum PE=3 SV=1	8.57143	3	11	3	61.752	5.24	1.047	NA	0.343	0.151	0.441	0.1252	1.38	0.2308
F2DIK1	Predicted protein OS=Hordeum vulgare subsp. vulgare PE=2 SV=1	5.64263	2	11	2	33.763	5.02	1.022	0.9791	2.396	0.3023	3.137	0.3812	1.54	0.7488
A0A078FG20	BnaC03g13350D protein OS=Brassica napus GN=BnaC03g13350D PE=4 SV=1	1.50273	2	11	2	81.286	9.14	0.71	0.1618	1.22	0.5675	0.83	0.3583	0.687	0.1165
Q52ZH8	FVE OS=Pisum sativum GN=FVE PE=2 SV=1	5.24272	2	11	2	57.179	6.44	0.652	0.2168	1.322	0.9719	5.934	0.0575	4.488	0.0378
A0A1Y1HS25	Translation elongation factor 2 OS=Klebsormidium flaccidum GN=KFL_000800090 PE=4 SV=1	3.44009	2	11	1	94.007	6.15	NA	NA	NA	NA	NA	NA	NA	NA
Q6ZFT9	Pyrophosphate--fructose 6-phosphate 1-phosphotransferase subunit alpha OS=Oryza sativa subsp. japonica GN=PFP-ALPHA PE=2 SV=1	9.5624	4	11	2	67.056	7.11	0.726	0.0481	0.989	0.7883	1.015	0.9524	1.087	0.7725
A0A200R3G6	Alpha-galactosidase OS=Macleaya cordata GN=BVC80_1837g60 PE=3 SV=1	4.86111	2	11	1	48.033	5.49	1.473	0.3636	1.808	0.0199	NA	NA	NA	NA
K3YGE4	Uncharacterized protein OS=Setaria italica GN=LOC101757755 PE=4 SV=1	6.15797	4	11	2	83.633	5.76	0.188	0.0405	NA	NA	6.277	0.0369	NA	NA
A0A1Q3BY31	Aconitase domain-containing protein/Aconitase_C domain-containing protein OS=Cephalotus follicularis GN=CFOL_v3_16404 PE=4 SV=1	5.96421	5	11	3	110.102	7.42	0.972	0.5539	2.027	0.3009	2.418	0.144	1.194	0.9409
F2CW51	Predicted protein OS=Hordeum vulgare subsp. vulgare PE=2 SV=1	8.7395	4	11	4	63.246	6.28	1.508	NA	0.495	NA	0.886	0.7125	1.79	0.4899
F2DEX0	Predicted protein OS=Hordeum vulgare subsp. vulgare PE=2 SV=1	7.73026	3	11	3	67.155	5.88	0.375	0.1312	1.829	0.2536	2.856	0.0432	1.655	0.0478
A0A0D3EMA7	Uncharacterized protein OS=Oryza barthii PE=3 SV=1	4.20513	3	11	2	108.671	9.03	0.148	0.0192	1.343	0.1789	2.207	NA	1.656	0.1057
G1JSL5	Lipoxygenase OS=Avena sativa PE=2 SV=1	8.35267	5	11	3	96.604	6.02	0.58	0.0973	4.577	0.0718	0.965	0.5597	0.211	0.2319
K3Y5T2	Polyadenylate-binding protein OS=Setaria italica GN=SETIT_009571mg PE=3 SV=1	8.06697	5	11	2	71.631	8.76	2.369	0.1116	0.579	0.0204	0.466	0.1137	0.807	0.3532
A0A0D3FR98	Uncharacterized protein OS=Oryza barthii PE=3 SV=1	7.6087	2	10	1	40.75	6.61	NA	NA	NA	NA	NA	NA	NA	NA
F2EDC3	Predicted protein OS=Hordeum vulgare subsp. vulgare PE=2 SV=1	13.6585	2	10	2	21.962	6.81	0.59	0.5108	4.859	0.2404	6.784	0.0506	1.895	0.2553
A0A1Q3DD01	Polyadenylate-binding protein (Fragment) OS=Cephalotus follicularis GN=CFOL_v3_33612 PE=3 SV=1	3.35366	2	10	2	72.085	7.4	2.172	0.0244	0.286	0.1283	0.692	0.1071	2.579	0.0099
A0A0D3FQI5	Uncharacterized protein OS=Oryza barthii PE=4 SV=1	6.04982	1	10	1	29.596	6.54	NA	NA	NA	NA	NA	NA	0.444	NA
M7YCD7	Cytosolic Fe-S cluster assembly factor NBP35 OS=Triticum urartu GN=NBP35 PE=3 SV=1	3.64742	2	10	2	72.95	5.31	0.603	0.0177	1.298	0.0028	1.22	0.6664	0.942	0.5915
K3ZQQ2	Uncharacterized protein OS=Setaria italica GN=LOC101775070 PE=4 SV=1	3.23741	2	10	2	92.368	8.59	0.511	0.1525	1.141	0.812	2.659	0.6855	2.332	NA
P92683	Cytochrome c oxidase subunit Vb OS=Oryza sativa subsp. japonica GN=coxVb PE=2 SV=1	8.28402	2	10	2	18.036	5.15	0.649	0.0859	0.716	0.1247	0.469	0.0514	0.719	0.2337
F2CR87	Predicted protein OS=Hordeum vulgare subsp. vulgare PE=2 SV=1	5.11509	3	10	3	85.855	5.95	1.37	0.5799	1.473	0.9272	1.598	0.9813	1.103	0.6088
S8DX01	Uncharacterized protein (Fragment) OS=Genlisea aurea GN=M569_06996 PE=3 SV=1	8.90805	2	10	1	36.067	5.2	1.28	0.6482	1.303	0.8259	0.801	0.6109	0.714	0.4832
A0A0D3H3T1	Coatomer subunit alpha OS=Oryza barthii PE=4 SV=1	6.55738	7	10	2	136.629	6.79	3.072	0.0254	0.934	0.5695	0.294	0	0.351	0.0104
I1IF34	Annexin OS=Brachypodium distachyon GN=LOC100823884 PE=3 SV=1	8.57143	2	10	1	35.402	6.55	NA	NA	NA	NA	NA	NA	NA	NA
B2BA42	V-type proton ATPase subunit OS=Triticum aestivum PE=2 SV=1	19.6581	4	10	4	40.694	5	0.802	0.1449	0.583	0.1902	0.701	0.2554	2.859	0.6782
A0A077S025	Protein ROOT HAIR DEFECTIVE 3 homolog OS=Triticum aestivum GN=TRAES_3BF047600010CFD_c1 PE=3 SV=1	7.32919	5	10	5	90.154	5.54	0.836	0.3728	1.51	0.2788	1.824	0.2087	1.247	0.5489
F2CU44	Predicted protein OS=Hordeum vulgare subsp. vulgare PE=2 SV=1	23.4568	4	10	1	17.768	6.6	NA	NA	NA	NA	NA	NA	NA	NA
A0A1D5YQZ4	Peptidyl-prolyl cis-trans isomerase OS=Triticum aestivum PE=4 SV=1	22.973	2	10	2	15.455	9.35	NA	NA	NA	NA	NA	NA	NA	NA
F2CVC1	Predicted protein OS=Hordeum vulgare subsp. vulgare PE=2 SV=1	17.8723	3	10	3	27.024	5.12	1.195	0.6177	0.412	0.0721	0.58	0.1332	2.107	0.4738
Q93XI6	Mitochondrial aldehyde dehydrogenase ALDH2 OS=Hordeum vulgare GN=ALDH2 PE=2 SV=1	4.37158	2	10	0	59.302	6.7	NA	NA	NA	NA	NA	NA	NA	NA
A0A1D5YY58	Proteasome subunit alpha type OS=Triticum aestivum PE=3 SV=1	12.4498	3	10	1	27.271	8.31	1.184	0.1334	0.862	0.252	0.982	0.746	1.178	0.5862
S8BXF8	Uncharacterized protein OS=Genlisea aurea GN=M569_15751 PE=4 SV=1	3.83632	1	10	1	42.087	6.23	0.594	0.1956	2.913	0.6276	2.121	0.9142	0.728	0.5821
A0A1D5XKY8	Coatomer subunit alpha OS=Triticum aestivum PE=4 SV=1	7.22496	7	10	2	135.737	7.01	NA	NA	1.036	0.9756	1.176	0.4455	1.135	0.4809
A0A1D6K2D7	Sucrose synthase OS=Zea mays GN=103634623 PE=3 SV=1	3.88693	3	10	2	96.376	6.71	0.581	0.148	NA	NA	1.808	0.1397	NA	NA
F2DA15	Predicted protein OS=Hordeum vulgare subsp. vulgare PE=2 SV=1	12.3256	4	10	4	44.285	8.94	1.331	0.0636	1.466	0.2552	1.379	0.1	0.941	0.7162
A0A0D3FF05	Uncharacterized protein OS=Oryza barthii PE=4 SV=1	8.49673	3	10	3	51.127	5.14	1.013	0.5559	1.692	0.4325	1.746	0.4742	1.272	0.8193
A0A0D3HEK5	Uncharacterized protein OS=Oryza barthii PE=4 SV=1	5.70866	2	10	1	50.839	7.94	1.379	0.6789	0.311	NA	0.646	NA	2.081	NA
I1HMP2	Uncharacterized protein OS=Brachypodium distachyon GN=LOC100837682 PE=4 SV=1	5.50285	2	10	2	58.851	5.86	1.236	0.9817	0.17	NA	0.568	0.2876	3.333	0.1589
Q7XTT6	OSJNBa0058K23.17 protein OS=Oryza sativa subsp. japonica GN=OSJNBa0058K23.17 PE=4 SV=2	4.48403	5	10	5	183.031	6.79	0.6	0.5087	1.086	0.5668	2.564	0.764	2.917	0.3747
A0A1J7HGC0	Uncharacterized protein OS=Lupinus angustifolius GN=TanjilG_18176 PE=3 SV=1	4.15184	2	10	1	93.173	5.43	NA	NA	NA	NA	NA	NA	NA	NA
A0A1J3GB89	Proliferating cell nuclear antigen OS=Noccaea caerulescens GN=GA_TR19292_c2_g1_i1_g.63079 PE=3 SV=1	9.09091	2	10	1	29.246	4.72	0.657	0.2032	0.808	0.3517	2.127	0.2464	2.801	0.0064
A0A200R7B1	Peptidyl-prolyl cis-trans isomerase OS=Macleaya cordata GN=BVC80_1831g90 PE=3 SV=1	6.97674	1	10	1	18.343	8.25	3.224	0.0092	0.291	0.0151	0.27	NA	0.927	0.2402
A0A1Z5JI78	T-complex protein 1 subunit gamma OS=Fistulifera solaris GN=FisN_36Lh029 PE=3 SV=1	3.44203	2	10	1	60.382	6.35	0.61	NA	0.216	0.1254	0.416	NA	2.119	0.2679
Q9FVE1	Pyruvate decarboxylase 1 (Fragment) OS=Vitis vinifera GN=PDC1 PE=2 SV=1	6.95652	3	10	1	62.232	6.52	NA	NA	NA	NA	NA	NA	NA	NA
A0A0D3EJE9	Uncharacterized protein OS=Oryza barthii PE=3 SV=1	7.64331	1	10	1	17.461	11.12	NA	NA	NA	NA	NA	NA	NA	NA
Q5TKQ5	Os05g0540300 protein OS=Oryza sativa subsp. japonica GN=Os05g0540300 PE=3 SV=1	9.63855	4	10	1	61.55	7.02	NA	NA	NA	NA	NA	NA	NA	NA
K3ZHT0	Serine hydroxymethyltransferase OS=Setaria italica GN=LOC101760495 PE=3 SV=1	2.65781	1	10	1	65.438	8.97	4.626	0.193	0.691	0.2589	0.846	0.2026	3.728	0.6299
F2DY97	Predicted protein OS=Hordeum vulgare subsp. vulgare PE=2 SV=1	7.09759	4	10	4	86.566	7.85	1.128	0.7177	0.86	0.4121	0.739	0.2824	0.91	0.5032
F2CSZ7	Predicted protein OS=Hordeum vulgare subsp. vulgare PE=2 SV=1	10.9145	3	10	3	36.661	5.34	0.688	0.016	0.365	0.0371	1.136	0.2794	3.115	NA
K3YSF2	Uncharacterized protein OS=Setaria italica GN=LOC101785690 PE=3 SV=1	10.4911	3	10	1	48.232	6.77	2.998	0.0475	0.527	0.0971	1.276	0.228	3.255	0.0574
F2CYJ8	Predicted protein OS=Hordeum vulgare subsp. vulgare PE=2 SV=1	4.85269	3	10	3	63.496	4.92	1.488	0.605	1.266	0.7936	1.378	0.5181	1.157	0.4801
S8C0C6	Uncharacterized protein (Fragment) OS=Genlisea aurea GN=M569_14694 PE=4 SV=1	5.93824	2	10	2	45.352	6.57	0.395	NA	3.143	0.2729	1.869	0.8218	0.739	0.2802
A0A1D5VHL0	Phospholipase D OS=Triticum aestivum PE=3 SV=1	4.55665	3	10	2	92.004	5.48	NA	NA	NA	NA	NA	NA	2.729	NA
K3Y9Y1	60S ribosomal protein L6 OS=Setaria italica GN=LOC101776968 PE=3 SV=1	14.1553	4	10	1	24.396	10.07	NA	NA	NA	NA	NA	NA	NA	NA
A0A0D3GBK4	Uncharacterized protein OS=Oryza barthii PE=4 SV=1	4.55298	4	10	4	134.256	5.29	0.421	0.338	1.394	0.8197	1.683	0.9343	2.208	0.9118
A0A0D3H399	Uncharacterized protein OS=Oryza barthii PE=4 SV=1	5.36981	5	10	3	110.956	6.38	NA	NA	15.313	0.1603	4.908	0.4059	0.772	0.2838
A0A0D3GH18	Uncharacterized protein OS=Oryza barthii PE=4 SV=1	3.12925	4	10	4	164.686	5.57	1.762	0.2374	0.623	0.1475	0.4	0.0494	0.671	0.1092
A0A0D3H8L8	Uncharacterized protein OS=Oryza barthii PE=4 SV=1	4.47489	4	10	2	123.544	6.57	2.866	0.3494	1.008	0.9969	NA	NA	NA	NA
B6T5F2	60S ribosomal protein L13 OS=Zea mays GN=100282254 PE=2 SV=1	12.5	2	10	2	23.879	10.71	0.34	0.0691	2.13	0.8947	0.909	0.4456	0.819	0.359
A0A0E0B5Y2	Uncharacterized protein OS=Oryza glumipatula PE=3 SV=1	2.62329	2	10	2	102.032	7.17	0.555	NA	3.532	0.1868	0.718	0.5164	0.231	0.0166
I1J732	Uncharacterized protein OS=Glycine max GN=LOC100809611 PE=3 SV=1	9.72222	1	10	1	16.362	5.71	0.524	0.2207	0.804	0.2504	1.252	0.8795	1.572	0.3645
F2EKA8	Predicted protein OS=Hordeum vulgare subsp. vulgare PE=2 SV=1	9.51526	3	10	1	60.594	5.95	NA	NA	NA	NA	NA	NA	NA	NA
A0A0D3FQ38	Uncharacterized protein OS=Oryza barthii PE=3 SV=1	11.7647	3	10	3	19.55	10.86	0.472	0.3506	3.687	0.281	4.018	0.2638	1.09	NA
A0A0D3EZI5	Uncharacterized protein OS=Oryza barthii PE=4 SV=1	3.43716	2	10	1	101.698	9.6	NA	NA	NA	NA	NA	NA	0.961	NA
F2CU93	Predicted protein OS=Hordeum vulgare subsp. vulgare PE=2 SV=1	9.7561	3	10	3	50.909	8.68	0.528	0.2816	0.667	0.3692	1.192	0.6012	1.946	0.0638
A0A0D3F603	Uncharacterized protein OS=Oryza barthii PE=4 SV=1	21.5385	2	10	2	14.502	5.05	2.707	0.2621	0.239	0.0075	1.302	0.7245	5.466	0.0226
F2DSD4	Predicted protein OS=Hordeum vulgare subsp. vulgare PE=2 SV=1	5.41516	1	10	1	29.246	9.39	NA	NA	0.62	0.4802	1.382	NA	3.198	0.3582
K4A1C4	Uncharacterized protein OS=Setaria italica GN=LOC101783864 PE=4 SV=1	8.48057	3	10	1	61.734	8.85	1.278	0.613	0.367	0.0946	1.034	0.9436	7.142	0.0897
A0A1D5TE04	Glycosyltransferase OS=Triticum aestivum PE=3 SV=1	5.97938	2	10	2	51.231	5.43	4.471	0.0378	0.804	0.3689	0.675	0.2481	0.839	0.6355
F2CR56	Predicted protein OS=Hordeum vulgare subsp. vulgare PE=2 SV=1	6.79012	4	10	1	110.155	5.86	NA	NA	NA	NA	1.011	NA	NA	NA
K4A4W1	Uncharacterized protein OS=Setaria italica GN=LOC101764191 PE=4 SV=1	2.36162	2	10	2	146.671	6.37	0.637	0.2469	1.076	0.8675	1.498	0.0511	1.463	0.0841
F2D478	Predicted protein OS=Hordeum vulgare subsp. vulgare PE=2 SV=1	9.32203	3	10	3	40.587	9.1	0.333	0.3735	3.066	0.6434	3.64	0.5736	1.188	NA
A0A0D3F1N3	Uncharacterized protein OS=Oryza barthii PE=3 SV=1	3.56347	4	10	3	94.446	5.97	3.527	0.1113	0.667	0.2999	0.382	0.0745	0.573	0.4795
A0A0D3FV38	Uncharacterized protein OS=Oryza barthii PE=4 SV=1	10.5398	3	10	2	41.328	5.85	0.779	0.005	1.424	0.0529	1.254	0.2264	0.909	0.4692
A0A0D3GTE3	Uncharacterized protein OS=Oryza barthii PE=4 SV=1	1.49254	1	9	1	78.129	8.75	2.816	0.6107	1.424	0.2389	0.184	NA	0.132	0.0429
P27397	18.0 kDa class I heat shock protein OS=Daucus carota PE=3 SV=1	14.4654	2	9	2	18.021	7.56	NA	NA	NA	NA	NA	NA	NA	NA
F2DKE7	Beta-galactosidase OS=Hordeum vulgare subsp. vulgare PE=2 SV=1	10.551	6	9	6	91.73	6.48	3.662	0.5098	1.278	0.9171	1.285	0.8887	2.082	0.946
F2CRU4	Predicted protein OS=Hordeum vulgare subsp. vulgare PE=2 SV=1	7.57874	6	9	4	115.242	6.92	0.839	0.4984	1.228	0.469	1.308	0.7577	7.369	0.4329
K3XXR8	Uncharacterized protein OS=Setaria italica GN=LOC101786580 PE=4 SV=1	6.0274	2	9	2	40.458	5.05	0.218	NA	1.432	NA	1.695	0.3798	1.183	0.7799
A0A1D6CAP9	Serine/threonine-protein phosphatase OS=Triticum aestivum PE=3 SV=1	16.0131	3	9	1	35.074	5.02	NA	NA	NA	NA	NA	NA	NA	NA
F2EBV8	Predicted protein (Fragment) OS=Hordeum vulgare subsp. vulgare PE=2 SV=1	8.68984	5	9	2	80.416	7.47	1.221	0.3438	1.007	0.9563	0.22	0.0855	0.218	NA
Q84XG9	IAA-amino acid hydrolase ILR1-like 1 OS=Oryza sativa subsp. indica GN=ILL1 PE=2 SV=1	7.01357	2	9	2	47.165	6.04	1.985	0.0465	1.168	0.7988	0.984	0.7193	0.903	0.4711
B6U1T9	2-hydroxyphytanoyl-CoA lyase OS=Zea mays PE=2 SV=1	10.9565	4	9	2	60.197	6.11	5.191	0.0005	0.675	0.0463	1.327	0.0025	2.063	0.1944
F2DA22	Predicted protein OS=Hordeum vulgare subsp. vulgare PE=2 SV=1	7.36342	2	9	2	46.777	5.92	0.394	0.1626	2.414	0.0332	NA	NA	NA	NA
B2ZGG5	GTPase SAR1 OS=Triticum aestivum GN=Sar1.2 PE=2 SV=1	21.7617	3	9	1	22.047	7.47	0.661	0.1342	1.274	0.7716	3.487	0.2194	2.738	NA
V4L6G0	Uncharacterized protein OS=Eutrema salsugineum GN=EUTSA_v10006628mg PE=3 SV=1	2.25225	2	9	1	125.909	7.15	0.682	0.4166	1.726	0.3306	NA	NA	NA	NA
Q10LF8	Nucleolar protein Nop56, putative, expressed OS=Oryza sativa subsp. japonica GN=Os03g0352300 PE=4 SV=1	6.7029	2	9	1	61.294	8.53	0.6	NA	0.987	NA	1.431	NA	1.449	NA
K3Z4P6	Uncharacterized protein OS=Setaria italica GN=LOC101762132 PE=3 SV=1	11.9869	6	9	6	68.78	7.94	NA	NA	0.848	0.3758	0.962	0.8268	1.149	0.6803
Q6YSX0	Os07g0674200 protein OS=Oryza sativa subsp. japonica GN=P0618H09.1 PE=2 SV=1	25.3846	3	9	3	14.408	9.55	1.61	0.165	0.472	0.1548	0.503	0.1689	4.714	0.9824
Q6Z5L9	Os02g0723600 protein OS=Oryza sativa subsp. japonica GN=Os02g0723600 PE=4 SV=1	6	1	9	1	33.439	5.64	4.411	0.2291	NA	NA	1.358	0.953	NA	NA
Q84J55	14-3-3-like protein GF14-A OS=Oryza sativa subsp. japonica GN=GF14A PE=2 SV=1	14.3939	4	9	2	28.982	4.94	0.226	0.0922	1.619	0.9073	2.498	0.012	3.346	0.2386
Q6K4K9	Os09g0249700 protein OS=Oryza sativa subsp. japonica GN=Os09g0249700 PE=2 SV=1	7.83646	3	9	2	65.658	5.03	0.553	NA	3.383	0.3311	1.575	0.7604	0.655	0.2191
K3Z9U3	Uncharacterized protein OS=Setaria italica GN=LOC101781992 PE=3 SV=1	10.7692	3	9	1	22.46	10.29	NA	NA	NA	NA	NA	NA	NA	NA
Q4TZJ2	Pyrroline-5-carboxylate reductase OS=Zea mays GN=p5cr PE=2 SV=1	10.1045	2	9	1	29.714	9.11	NA	NA	NA	NA	NA	NA	NA	NA
K3ZHK0	Uncharacterized protein OS=Setaria italica GN=LOC101777248 PE=4 SV=1	7.36994	4	9	4	78.318	8.5	NA	NA	0.147	0	1.115	0.0442	7.651	0
K3ZVZ5	Uncharacterized protein OS=Setaria italica GN=LOC101771964 PE=4 SV=1	12.0879	3	9	3	29.786	7.12	0.464	0.0542	1.694	0.3493	1.772	0.0629	1.046	0.7675
F2DED9	Predicted protein OS=Hordeum vulgare subsp. vulgare PE=2 SV=1	7.33945	2	9	2	36.225	5.15	0.571	0.5003	3.975	0.1989	0.308	0.3506	0.08	0.0442
K3ZTC4	Dolichyl-diphosphooligosaccharide--protein glycosyltransferase 48 kDa subunit OS=Setaria italica GN=LOC101759933 PE=3 SV=1	10.4308	3	9	3	48.847	6.73	1.248	0.3522	0.757	0.501	1.231	0.3112	1.811	0.0775
A0A0D3EJS5	Uncharacterized protein OS=Oryza barthii PE=4 SV=1	7.40741	2	9	2	36.837	11.27	1.085	0.7716	4.305	0.0678	3.18	0.3801	0.836	0.6196
F2DQE7	Acetyltransferase component of pyruvate dehydrogenase complex OS=Hordeum vulgare subsp. vulgare PE=2 SV=1	9.70696	4	9	3	58.675	7.83	2.495	NA	0.897	NA	0.64	NA	0.713	NA
A0A1D5ZGJ0	Alpha-galactosidase OS=Triticum aestivum PE=3 SV=1	6.21891	2	9	1	43.982	8.6	1.082	0.5519	0.931	0.5516	NA	NA	NA	NA
M7ZFF5	LL-diaminopimelate aminotransferase, chloroplastic OS=Triticum urartu GN=TRIUR3_16316 PE=4 SV=1	15.1515	4	9	3	54.266	7.5	0.412	NA	14.214	NA	1.814	0.2922	0.128	0.0837
A0A0D3FCG3	Uncharacterized protein OS=Oryza barthii PE=3 SV=1	1.65531	1	9	1	113.73	9.58	NA	NA	NA	NA	NA	NA	NA	NA
C5Z4E5	Uncharacterized protein OS=Sorghum bicolor GN=SORBI_3010G044900 PE=4 SV=1	7.62943	2	9	2	39.435	7.69	2.397	0.1891	1.759	0.2869	0.961	0.6601	0.546	0.1238
Q69UF2	Os06g0594100 protein OS=Oryza sativa subsp. japonica GN=P0652A05.9-1 PE=2 SV=1	8.06452	3	9	3	46.854	6.93	2.739	NA	0.447	0.265	0.678	0.0398	1.761	0.1165
Q9ZP27	Avenacosidase 2 OS=Avena sativa GN=P60B PE=1 SV=1	3.80623	2	9	1	65.651	5.64	0.76	NA	0.59	NA	0.971	0.79	1.646	0.1309
F2EIT9	Predicted protein OS=Hordeum vulgare subsp. vulgare PE=2 SV=1	9.43396	1	9	1	18.176	10.17	0.667	NA	2.542	0.2286	NA	NA	NA	NA
K3Y9D3	Cytochrome b-c1 complex subunit Rieske, mitochondrial OS=Setaria italica GN=LOC101758440 PE=4 SV=1	6.98529	1	9	1	29.505	8.88	NA	NA	NA	NA	NA	NA	NA	NA
F2E520	Predicted protein OS=Hordeum vulgare subsp. vulgare PE=2 SV=1	10.0629	4	9	4	50.635	6.87	2.162	0.5914	3.325	0.0784	0.47	0.3831	0.142	0.0035
A0A0D3HTX2	Uncharacterized protein OS=Oryza barthii PE=4 SV=1	2.46844	6	9	1	393.473	5.1	0.474	0.1209	1.295	0.5414	0.676	NA	0.557	0.2508
F2E6F3	Coatomer subunit gamma OS=Hordeum vulgare subsp. vulgare PE=2 SV=1	4.79911	4	9	1	99.669	5.17	NA	NA	NA	NA	NA	NA	NA	NA
K4A4Z8	Coatomer subunit alpha OS=Setaria italica GN=LOC101759451 PE=4 SV=1	7.3831	7	9	1	136.388	6.96	NA	NA	NA	NA	NA	NA	NA	NA
F2E626	Predicted protein OS=Hordeum vulgare subsp. vulgare PE=2 SV=1	6.07083	3	9	1	63.701	6.19	1.894	0.0646	0.338	NA	0.639	0.4577	1.891	0.4845
F2CUD8	Predicted protein OS=Hordeum vulgare subsp. vulgare PE=2 SV=1	6.02094	2	9	2	39.139	7.87	0.619	0.4375	1.806	0.2014	0.995	0.8471	0.558	0.1181
F2DYD4	Predicted protein OS=Hordeum vulgare subsp. vulgare PE=2 SV=1	18.1347	3	9	2	21.927	6.35	NA	NA	2.122	0.0473	2.713	NA	1.283	0.142
K3YRJ0	Aldehyde dehydrogenase OS=Setaria italica GN=LOC101782853 PE=3 SV=1	4.92424	3	9	1	56.172	7.06	NA	NA	NA	NA	NA	NA	NA	NA
A0A0D3FGQ3	Uncharacterized protein OS=Oryza barthii PE=4 SV=1	3.18584	1	9	1	60.464	6.84	NA	NA	NA	NA	NA	NA	0.967	NA
A0A0D3FSQ6	Uncharacterized protein OS=Oryza barthii PE=4 SV=1	12.253	2	9	2	27.48	6.62	0.782	0.6233	0.41	0.3694	1.347	0.9698	3.281	NA
A0A1E5V7S7	60S ribosomal protein L36 OS=Dichanthelium oligosanthes GN=BAE44_0017767 PE=3 SV=1	1.66052	1	9	1	56.352	10.23	0.131	0.0419	5.89	NA	38.618	0.2439	6.556	0.4895
A0A1J7GYY7	Uncharacterized protein OS=Lupinus angustifolius GN=TanjilG_12993 PE=4 SV=1	1.83946	2	9	2	69.11	6.16	0.952	0.0078	1.23	0.0677	1.089	0.0203	0.899	0.2124
F2DTB2	Predicted protein OS=Hordeum vulgare subsp. vulgare PE=2 SV=1	18.8742	4	9	4	32.279	7.42	9.085	NA	0.16	NA	0.073	NA	0.457	NA
K4A6A0	Uncharacterized protein OS=Setaria italica GN=LOC101783767 PE=3 SV=1	4.16667	2	9	2	82.262	7.75	1.483	0.4947	1.086	0.8571	1.643	0.4653	1.535	0.1693
K3YH02	Uncharacterized protein OS=Setaria italica GN=LOC101773563 PE=3 SV=1	5.68807	3	9	1	59.574	6.49	1.34	NA	0.659	0.2162	0.515	0.4772	0.799	0.3297
F2DNZ2	Predicted protein OS=Hordeum vulgare subsp. vulgare PE=2 SV=1	15.4034	4	9	3	44.54	5.06	0.886	0.1798	1.063	0.7497	0.882	0.4853	0.829	NA
F2DTV8	Predicted protein OS=Hordeum vulgare subsp. vulgare PE=2 SV=1	11.8227	2	9	2	21.768	5.59	NA	NA	1.672	NA	NA	NA	NA	NA
A0A1J3CJB9	GTP-binding protein SAR1A (Fragment) OS=Noccaea caerulescens GN=GA_TR3939_c0_g1_i1_g.13937 PE=3 SV=1	17.4274	3	9	1	27.375	7.77	0.393	0.1249	0.785	0.3284	1.916	0.0474	3.811	0.0848
F2DRT8	Predicted protein OS=Hordeum vulgare subsp. vulgare PE=2 SV=1	6.35514	3	9	2	57.592	8.56	0.853	0.3757	3.56	0.0144	0.66	0.0942	0.198	0.0022
A0A1J7I879	Uncharacterized protein OS=Lupinus angustifolius GN=TanjilG_16294 PE=4 SV=1	2.94494	5	9	5	273.852	8.72	0.261	0.0404	4.187	0.0843	4.462	0.0905	1.066	0.8692
C6TI64	40S ribosomal protein S3a OS=Glycine max GN=LOC100813273 PE=2 SV=1	15.7088	4	9	2	29.687	9.8	0.416	0.4378	2.924	0.5717	0.256	0.3526	0.089	0.0369
K3Z899	Uncharacterized protein OS=Setaria italica GN=LOC101772647 PE=3 SV=1	3.93443	1	9	1	32.767	9.67	NA	NA	1.248	0.6879	0.788	0.6256	0.698	0.2457
A0A078IKS8	BnaC01g44400D protein OS=Brassica napus GN=BnaC01g44400D PE=4 SV=1	2.75157	4	9	1	141.415	8.32	NA	NA	NA	NA	NA	NA	0.361	NA
K3XVH0	Uncharacterized protein OS=Setaria italica GN=LOC101762694 PE=4 SV=1	6.05653	4	9	3	79.803	6.62	1.361	0.6542	2.782	0.9454	0.263	0.0209	0.607	0.2026
A0A200QHJ3	Ribosomal protein S12/S23 OS=Macleaya cordata GN=BVC80_1751g75 PE=4 SV=1	2.78129	2	9	2	88.95	6.93	1.362	0.3719	NA	NA	0.722	0.1744	NA	NA
A0A1D5VZC0	Glutamate decarboxylase OS=Triticum aestivum PE=3 SV=1	5.30612	2	9	2	54.333	5.78	0.439	0.0206	0.499	0.0348	1.145	0.1212	2.571	0.0206
Q0JCA4	Os04g0482800 protein OS=Oryza sativa subsp. japonica GN=Os04g0482800 PE=4 SV=1	4.08472	2	9	2	72.934	5.11	NA	NA	0.899	0.3167	NA	NA	NA	NA
Q9LRX8	60S ribosomal protein L13a-2 OS=Arabidopsis thaliana GN=RPL13AB PE=2 SV=1	10.1942	2	9	1	23.444	10.35	NA	NA	NA	NA	NA	NA	NA	NA
F2DHN5	Predicted protein OS=Hordeum vulgare subsp. vulgare PE=2 SV=1	6.28931	1	9	1	17.865	10.58	0.901	0.4854	1.034	0.9842	NA	NA	NA	NA
A0A1D6BR45	40S ribosomal protein S24 OS=Triticum aestivum PE=3 SV=1	18.9781	2	9	1	15.72	10.71	NA	NA	NA	NA	NA	NA	NA	NA
F2D604	Predicted protein OS=Hordeum vulgare subsp. vulgare PE=2 SV=1	10.5263	2	9	2	28.407	10.01	0.412	0.1695	0.276	0.004	1.122	0.6565	4.141	0.0008
F2DV69	Predicted protein OS=Hordeum vulgare subsp. vulgare PE=2 SV=1	11.7647	2	9	2	32.488	5.07	0.837	NA	0.383	0.085	0.358	0.2217	0.953	0.6174
K3Z3A3	Serine/threonine-protein phosphatase OS=Setaria italica GN=LOC101769861 PE=3 SV=1	5.59862	5	9	5	122.553	6.92	0.514	0.1147	0.883	0.4455	2.349	0.156	2.938	0.0162
F2DPK4	Predicted protein (Fragment) OS=Hordeum vulgare subsp. vulgare PE=2 SV=1	4.43686	1	9	1	32.373	10.35	1.132	NA	0.136	NA	NA	NA	NA	NA
A0A0D3EK46	Uncharacterized protein OS=Oryza barthii PE=3 SV=1	5.70292	5	9	2	82.187	9.31	NA	NA	NA	NA	0.793	0.518	NA	NA
A2X2G3	Serine/threonine-protein phosphatase PP2A-3 catalytic subunit OS=Oryza sativa subsp. indica GN=PP2A3 PE=2 SV=2	15.9609	3	9	1	35.122	5.08	0.578	0.182	2.061	0.6319	5.112	0.2151	2.924	0.2271
F2DS64	Predicted protein OS=Hordeum vulgare subsp. vulgare PE=2 SV=1	5.94714	2	9	2	47.939	10.76	1.594	0.762	2.844	0.5137	2.876	0.3769	1.314	0.7183
A0A0D3F629	Uncharacterized protein OS=Oryza barthii PE=4 SV=1	4.7138	1	9	1	31.785	5.95	NA	NA	NA	NA	NA	NA	NA	NA
I1H0T2	Starch synthase, chloroplastic/amyloplastic OS=Brachypodium distachyon GN=LOC100826095 PE=3 SV=1	4.72561	2	9	2	72.076	5.92	0.093	0.0607	2.907	0.1404	7.819	0.0728	2.69	NA
B6U6T6	3-isopropylmalate dehydratase large subunit 2 OS=Zea mays PE=2 SV=1	8.53175	4	9	1	54.484	6.71	2.122	0.0776	0.524	0.0413	NA	NA	NA	NA
A0A0D3GQA0	Uncharacterized protein OS=Oryza barthii PE=4 SV=1	7.1161	1	9	1	30.767	5.07	0.39	0.3589	3.054	0.4884	1.73	0.3301	1.01	0.5598
K3XXB4	Uncharacterized protein OS=Setaria italica GN=LOC101781480 PE=4 SV=1	6.41975	3	9	3	45.665	5.43	0.486	NA	0.866	0.55	0.865	0.6206	1.035	0.9298
A0A0D3GJ60	Proteasome subunit beta type OS=Oryza barthii PE=3 SV=1	4.69799	1	9	1	33.12	8.7	NA	NA	NA	NA	NA	NA	NA	NA
F2EJ93	Predicted protein OS=Hordeum vulgare subsp. vulgare PE=2 SV=1	8.45225	5	9	5	99.037	6.95	1.288	0.9294	2.505	0.2039	1.145	0.8415	0.518	0.0619
A0A1D5XC94	Histone H2A OS=Triticum aestivum PE=3 SV=1	15.8824	2	9	1	17.886	10.78	0.566	0.349	1.228	0.6906	1.21	0.1339	1.079	0.8761
F2EJ79	Predicted protein OS=Hordeum vulgare subsp. vulgare PE=2 SV=1	9.42029	1	9	1	15.284	7.28	0.615	0.1607	1.005	0.9819	0.424	0.0049	0.422	0.1135
K3YHL8	Uncharacterized protein OS=Setaria italica GN=LOC101782192 PE=4 SV=1	2.01794	1	9	1	48.137	6.64	1.638	NA	0.508	0.4176	0.673	NA	2.065	0.5998
A0A176VQN8	Uncharacterized protein OS=Marchantia polymorpha subsp. ruderalis GN=AXG93_3271s1090 PE=4 SV=1	6.59631	2	9	1	42.337	8.62	NA	NA	NA	NA	NA	NA	NA	NA
A0A078FNZ1	BnaC04g48680D protein OS=Brassica napus GN=BnaC04g48680D PE=4 SV=1	2.10084	1	9	1	51.277	6.43	NA	NA	3.244	0.2718	4.476	0.4578	1.729	0.962
F2CVU7	Predicted protein OS=Hordeum vulgare subsp. vulgare PE=2 SV=1	6.55172	3	9	2	64.955	7.42	NA	NA	2.387	0.8949	16.069	0.5456	6.73	NA
A0A1D6CSV4	4-hydroxy-4-methyl-2-oxoglutarate aldolase OS=Triticum aestivum PE=3 SV=1	21.6749	4	9	4	21.703	5.87	0.166	0.0011	3.732	0.6434	0.756	0.4551	0.642	0.228
A0A1D5WNI7	ATP-dependent 6-phosphofructokinase OS=Triticum aestivum GN=PFK PE=3 SV=1	8.11856	4	9	3	84.562	6.33	NA	NA	0.624	NA	0.93	NA	1.49	NA
A0A1D5VZZ1	Proteasome subunit alpha type OS=Triticum aestivum PE=3 SV=1	19.0083	3	9	3	26.595	5.48	0.598	0.1787	3.236	0.1475	1.784	0.7737	0.552	0.0436
F2DPN4	Predicted protein OS=Hordeum vulgare subsp. vulgare PE=2 SV=1	20.4861	4	9	2	30.964	5.69	0.952	0.7927	0.36	0.0432	0.846	0.6116	2.363	0.0204
B6SX73	60S ribosomal protein L35 OS=Zea mays GN=100282133 PE=2 SV=1	14.6341	2	8	1	14.291	11.28	1.608	NA	NA	NA	NA	NA	NA	NA
K2SFN6	Prohibitin OS=Macrophomina phaseolina (strain MS6) GN=MPH_07060 PE=4 SV=1	5.35714	2	8	1	43.561	7.42	1.011	NA	NA	NA	NA	NA	NA	NA
K4AAG0	Uncharacterized protein OS=Setaria italica GN=LOC101757166 PE=3 SV=1	12.9187	4	8	1	46.371	5.81	1.064	0.7656	NA	NA	NA	NA	NA	NA
F2DB00	Predicted protein OS=Hordeum vulgare subsp. vulgare PE=2 SV=1	13.3333	3	8	2	30.578	6.58	NA	NA	NA	NA	NA	NA	NA	NA
A0A0D3GH78	Uncharacterized protein OS=Oryza barthii PE=3 SV=1	2.61845	2	8	2	89.58	6.95	2.22	0.5253	0.5	0.1401	2.385	0.5264	4.773	0.0056
A0A1D5Y0P8	Translocase of chloroplast OS=Triticum aestivum PE=3 SV=1	8.89571	2	8	2	36.29	9.35	1.763	0.8612	1.059	0.7913	NA	NA	NA	NA
A0A218WGE3	Uncharacterized protein OS=Punica granatum GN=CDL15_Pgr005745 PE=3 SV=1	4.32	2	8	2	68.563	8.09	1.445	0.5686	1.897	0.2006	1.42	0.6343	0.772	0.2201
A0A0D3G2J9	Uncharacterized protein OS=Oryza barthii PE=4 SV=1	11.7845	3	8	1	32.59	8.7	NA	NA	NA	NA	NA	NA	0.994	0.843
K3ZRI7	Uncharacterized protein OS=Setaria italica GN=LOC101783179 PE=4 SV=1	2.08668	2	8	2	68.757	6.65	3.5	0.3044	2.205	0.1485	2.598	0.3936	1.179	0.0817
F2CTK4	Predicted protein (Fragment) OS=Hordeum vulgare subsp. vulgare PE=2 SV=1	5.25624	3	8	3	83.159	9.04	0.353	0.0765	1.859	0.5392	2.021	0.1158	1.94	0.7222
A0A1D6C0G5	Coatomer subunit beta' OS=Triticum aestivum PE=3 SV=1	6.27753	4	8	1	102.399	4.96	0.796	0.3851	5.439	0.0631	1.218	0.7381	0.224	0.1664
K3Z321	Uncharacterized protein OS=Setaria italica GN=LOC101778904 PE=4 SV=1	2.46846	6	8	1	402.222	5.11	0.669	NA	0.872	0.195	1.453	0.4107	1.669	0.0499
K3ZQ95	Uncharacterized protein OS=Setaria italica GN=LOC101785175 PE=4 SV=1	1.96262	2	8	1	123.019	5.66	0.499	0.0313	1.974	0.0821	1.537	0.3924	0.847	0.6062
F2CT65	Predicted protein OS=Hordeum vulgare subsp. vulgare PE=2 SV=1	14.6341	2	8	2	8.43	5.14	0.324	NA	1.011	0.7451	0.704	0.5646	1.663	0.8185
K3XV61	Uncharacterized protein OS=Setaria italica GN=LOC101756622 PE=4 SV=1	5.85635	4	8	2	101.155	7.39	5.375	0.0006	0.209	0.0034	0.186	0.016	0.961	0.5509
A0A1D5UP28	Small nuclear ribonucleoprotein-associated protein OS=Triticum aestivum PE=3 SV=1	12.0755	2	8	2	28.02	11.3	1.801	NA	0.502	NA	0.316	NA	0.629	NA
F2D5E4	Predicted protein OS=Hordeum vulgare subsp. vulgare PE=2 SV=1	4.64516	3	8	3	81.756	6.11	0.78	0.1567	1.154	0.3473	0.979	0.8645	0.858	0.3908
F2DDZ5	Pyruvate dehydrogenase E1 component subunit beta OS=Hordeum vulgare subsp. vulgare PE=2 SV=1	5.85106	2	8	1	40.299	5.48	NA	NA	1.689	0.026	3.302	0.0134	2.043	0.0852
P52894	Alanine aminotransferase 2 OS=Hordeum vulgare PE=1 SV=1	5.18672	1	8	1	52.844	6.32	0.816	0.0172	1.02	0.7271	1.853	0	1.827	0.0009
K3XIQ8	Uncharacterized protein OS=Setaria italica GN=LOC101781103 PE=4 SV=1	6.37755	2	8	2	43.558	10.81	0.745	0.013	1.047	0.6528	1.166	0.2831	1.113	NA
S8EGT0	Uncharacterized protein OS=Genlisea aurea GN=M569_02897 PE=4 SV=1	7.75	3	8	3	44.45	9.03	0.382	0.082	4.02	0.1518	1.833	0.7252	0.488	0.1538
A3RZG3	Branched-chain-amino-acid aminotransferase OS=Ralstonia solanacearum UW551 GN=RRSL_00450 PE=3 SV=1	2.59067	1	8	1	41.991	6.46	0.656	0.0207	0.631	0.0032	0.893	0.0779	1.425	0.1624
K3Z0X9	Uncharacterized protein OS=Setaria italica GN=LOC101776649 PE=3 SV=1	16.4122	3	8	1	29.672	4.77	NA	NA	NA	NA	NA	NA	1.159	0.7765
K4A5F0	Uncharacterized protein OS=Setaria italica GN=SETIT_034104mg PE=4 SV=1	3.66109	3	8	2	104.569	9.35	NA	NA	NA	NA	NA	NA	0.755	NA
Q0WXG7	Triticain beta OS=Triticum aestivum PE=2 SV=1	6.77966	2	8	1	50.63	5.66	NA	NA	0.854	NA	1.461	0.1164	1.711	0.0825
V4KIW3	Uncharacterized protein (Fragment) OS=Eutrema salsugineum GN=EUTSA_v10029140mg PE=4 SV=1	9.09091	1	8	1	16.124	9.85	0.534	NA	0.292	NA	0.527	NA	1.805	NA
K3YRY8	Uncharacterized protein OS=Setaria italica GN=LOC101776396 PE=4 SV=1	4.89796	3	8	3	54.653	10.08	0.825	0.6255	1.627	0.6817	0.292	0.3781	0.27	0.261
Q8LLB9	BPM OS=Hordeum vulgare GN=Bpm PE=4 SV=1	5.26894	3	8	3	98.265	6.11	1.577	0.0173	0.365	0.0122	NA	NA	NA	NA
K3ZX08	Uncharacterized protein OS=Setaria italica GN=LOC101780052 PE=4 SV=1	7.92079	1	8	1	22.069	8.28	NA	NA	3.6	NA	1.701	0.1111	0.472	0.0784
A0A200QCY4	40S ribosomal protein SA OS=Macleaya cordata GN=BVC80_209g20 PE=3 SV=1	8.41751	2	8	2	32.484	5.01	1.227	0.9182	1.365	0.4124	1.967	0.0444	1.543	0.0814
A0A218W651	DNA-directed RNA polymerase subunit OS=Punica granatum GN=CDL15_Pgr004727 PE=3 SV=1	2.76302	4	8	4	209.715	6.33	0.14	NA	1.043	0.1789	1.821	0.5582	1.747	0.2816
Q38786	Avenacosidase 1 OS=Avena sativa GN=P60A PE=1 SV=1	5.57491	3	8	2	64.999	6.49	0.326	0.2499	5.101	0.211	0.877	0.704	0.172	NA
F2DVY2	Predicted protein OS=Hordeum vulgare subsp. vulgare PE=2 SV=1	6.87961	4	8	4	89.578	6.96	1.342	0.7001	3.882	0.3448	3.97	0.1457	2.032	0.6824
J3M0L3	Uncharacterized protein OS=Oryza brachyantha GN=102707392 PE=4 SV=1	3.48028	1	8	1	44.655	7.17	2.096	0.1874	0.523	0.0192	0.312	0.1156	0.607	0.1644
A0A0D3H523	Uncharacterized protein OS=Oryza barthii PE=3 SV=1	6.35897	4	8	1	110.37	6.2	NA	NA	NA	NA	NA	NA	NA	NA
A0A0D3EPC2	Uncharacterized protein OS=Oryza barthii PE=3 SV=1	7.69231	3	8	1	57.655	6.48	1.12	NA	1.293	NA	NA	NA	NA	NA
A0A1I7SCQ7	Uncharacterized protein OS=Bursaphelenchus xylophilus PE=4 SV=1	4	1	8	1	30.96	5.85	NA	NA	NA	NA	NA	NA	NA	NA
F4IBJ7	Small nuclear ribonucleoprotein family protein OS=Arabidopsis thaliana GN=LSM8 PE=4 SV=1	11.3475	1	8	1	15.75	6.27	0.747	0.5974	0.96	0.7577	NA	NA	NA	NA
M1CCJ9	Peroxidase OS=Solanum tuberosum GN=102585990 PE=3 SV=1	4.17827	1	8	1	39.693	7.66	NA	NA	0.441	NA	0.404	0.0683	0.917	0.5202
A0A1J3F4S4	Peptidyl-prolyl cis-trans isomerase (Fragment) OS=Noccaea caerulescens GN=LC_TR9060_c0_g1_i1_g.32611 PE=3 SV=1	6.72646	1	8	1	24.229	7.87	NA	NA	1.616	NA	5.489	NA	3.396	NA
A0A1D5X6E1	Ribosomal protein OS=Triticum aestivum PE=3 SV=1	10.9929	2	8	2	31.508	10.18	9.952	NA	1.427	NA	0.67	0.5598	0.47	0.4596
F2D7F9	Predicted protein OS=Hordeum vulgare subsp. vulgare PE=2 SV=1	8.85529	3	8	3	48.381	9.57	0.982	0.7165	0.86	0.4169	1.186	0.7836	1.756	0.4306
Q6YS30	DEAD-box ATP-dependent RNA helicase 5 OS=Oryza sativa subsp. japonica GN=Os07g0301200 PE=2 SV=1	7.03125	3	8	2	55.588	8.91	0.718	NA	0.802	0.3602	0.774	0.618	0.985	0.5436
F2D2W7	Predicted protein OS=Hordeum vulgare subsp. vulgare PE=2 SV=1	11.9122	3	8	3	35.731	6.83	0.247	0.0816	2.489	0.1278	NA	NA	NA	NA
A0A0D3EZ31	Uncharacterized protein OS=Oryza barthii PE=4 SV=1	3.73563	4	8	4	150.645	6.15	0.336	0.0277	2.436	0.1627	3.486	0.0041	1.43	0.2333
F2CWN4	Signal recognition particle 54 kDa protein OS=Hordeum vulgare subsp. vulgare PE=2 SV=1	14.4869	6	8	6	54.472	9.29	0.695	0.2323	1.073	0.8237	0.806	0.3417	0.805	0.3084
A0A1Q3ALD3	Ribosomal_L22 domain-containing protein OS=Cephalotus follicularis GN=CFOL_v3_00093 PE=3 SV=1	10.3825	1	8	1	20.809	10.56	0.818	0.6435	4.434	NA	NA	NA	NA	NA
K3Y9Z4	Uncharacterized protein OS=Setaria italica GN=LOC101765743 PE=3 SV=1	9.72222	3	8	3	23.575	5.74	1.24	NA	0.269	NA	NA	NA	NA	NA
A0A142L027	Superoxide dismutase [Cu-Zn] OS=Ipomoea batatas PE=2 SV=1	7.89474	1	8	1	15.251	6.24	0.485	0.4495	3.719	0.2017	1.772	0.9407	0.48	0.0977
A0A1D6BEV0	Aspartate aminotransferase OS=Triticum aestivum PE=4 SV=1	10.2088	3	8	3	47.839	6.84	NA	NA	1.279	NA	10.242	0.2179	8.007	0.2446
A0A200R531	Delta-1-pyrroline-5-carboxylate synthase OS=Macleaya cordata GN=BVC80_1835g165 PE=3 SV=1	3.59116	2	8	1	78.473	6.62	NA	NA	NA	NA	NA	NA	NA	NA
B6SVH7	Uncharacterized protein OS=Zea mays PE=2 SV=1	4.0293	1	8	1	30.942	6.57	1.212	0.4493	0.952	NA	NA	NA	NA	NA
B6UGY2	MFT2-Corn MFT-like protein OS=Zea mays PE=2 SV=1	4.45545	1	8	1	21.926	10.87	NA	NA	NA	NA	NA	NA	NA	NA
A0A1D5WMF2	Fructose-bisphosphate aldolase OS=Triticum aestivum PE=3 SV=1	10.5398	3	8	2	42.007	6.9	0.562	0.0642	1.156	0.9647	1.137	0.9703	1.183	0.9354
K3YU18	Uncharacterized protein OS=Setaria italica GN=LOC101781520 PE=3 SV=1	15.5488	3	8	3	36.348	6.9	1.273	0.2284	1.069	0.9368	1.212	0.0136	1.349	0.4527
F2DE61	Predicted protein OS=Hordeum vulgare subsp. vulgare PE=2 SV=1	6.84327	3	8	2	45.09	6.44	NA	NA	NA	NA	NA	NA	NA	NA
M7YYH6	Peroxidase OS=Triticum urartu GN=TRIUR3_28217 PE=3 SV=1	9.45274	2	8	2	43.244	5.48	4.891	0.0368	1.197	0.3052	0.685	0.1493	0.572	NA
A0A1D5TAD2	Elongator complex protein 3 OS=Triticum aestivum PE=3 SV=1	4.74517	2	8	2	63.527	8.62	1.695	NA	0.687	NA	1.14	0.769	1.66	0.3174
F2DT12	Signal recognition particle subunit SRP68 OS=Hordeum vulgare subsp. vulgare PE=2 SV=1	6.48918	3	8	3	68.168	8.57	0.421	0.0003	1.51	0.0664	0.479	0.0583	0.317	0.2368
K3Z3Q4	Uncharacterized protein OS=Setaria italica GN=LOC101775235 PE=4 SV=1	6.1086	4	8	4	97.427	6.8	0.541	0.015	0.493	0.1253	0.536	0.171	2.047	0.9065
F2DFM2	Predicted protein OS=Hordeum vulgare subsp. vulgare PE=2 SV=1	9.64187	2	8	2	39.875	7.49	NA	NA	NA	NA	NA	NA	NA	NA
C6K7G4	Lipoxygenase OS=Triticum aestivum GN=Lox1 PE=2 SV=1	4.99419	3	8	1	95.958	6.32	NA	NA	1.499	NA	NA	NA	NA	NA
F2E9M5	Pyruvate kinase OS=Hordeum vulgare subsp. vulgare PE=2 SV=1	8.96309	4	8	4	62.087	5.86	0.768	0.1726	1.008	0.7068	0.369	0.0498	0.47	0.1069
A0A0A1EQY8	Annexin OS=Albuca bracteata PE=2 SV=1	2.8481	1	8	1	35.651	6.6	2.155	0.1869	0.564	0.0656	0.732	0.2842	1.441	0.9497
A0A0D3GVT2	Uncharacterized protein OS=Oryza barthii PE=4 SV=1	23.6486	3	8	3	16.672	5.06	7.002	0.3139	0.91	0.1585	0.636	0.0309	0.704	0.1552
A0A0D3FQK9	Uncharacterized protein OS=Oryza barthii PE=4 SV=1	2.45536	1	8	1	49.175	6	NA	NA	NA	NA	NA	NA	NA	NA
A0A1D6SDR4	NADH dehydrogenase [ubiquinone] iron-sulfur protein 6, mitochondrial OS=Triticum aestivum PE=3 SV=1	27.4336	2	8	2	12.172	8.5	0.757	0.2991	1.952	0.4161	0.571	0.0377	0.492	0.4197
A0A1D5RSY8	Flap endonuclease 1 OS=Triticum aestivum GN=FEN1 PE=3 SV=1	9.21053	3	8	3	42.615	8.59	3.914	0.6693	0.835	0.2694	0.73	0.5861	2.042	0.8181
Q9XGB2	Starch branching enzyme I OS=Triticum aestivum GN=sbe1 PE=4 SV=1	4.04624	2	8	2	97.441	7.17	1.263	0.675	2.498	0.4334	3.421	0.2476	1.422	0.1857
F2D207	Predicted protein OS=Hordeum vulgare subsp. vulgare PE=2 SV=1	7.02306	4	8	4	103.605	6.19	2.135	NA	0.309	NA	0.785	0.5278	2.543	0.22
F2CQC3	Predicted protein OS=Hordeum vulgare subsp. vulgare PE=2 SV=1	7.32984	3	8	1	60.173	6.7	NA	NA	NA	NA	NA	NA	1.117	NA
A0A218Y317	Uncharacterized protein OS=Punica granatum GN=CDL15_Pgr017378 PE=4 SV=1	7.30159	2	8	2	34.277	8.47	0.663	NA	NA	NA	5.996	0.0338	NA	NA
Q7FT21	Thioredoxin OS=Triticum aestivum PE=2 SV=1	8.46154	1	8	1	13.741	5.22	2.024	0.0109	2.091	0.0461	2.711	0	1.468	0.2179
F2EFV3	Predicted protein OS=Hordeum vulgare subsp. vulgare PE=2 SV=1	5.51802	4	8	4	95.208	5.95	1.364	0.798	2.72	0.3397	2.888	0.295	1.242	0.8498
A0A0B0MYN3	Vip1 OS=Gossypium arboreum GN=F383_29141 PE=4 SV=1	5.41311	1	8	1	37.733	6.06	1.145	0.7728	0.602	0.3512	1.041	0.9633	1.728	NA
S8E910	Uncharacterized protein (Fragment) OS=Genlisea aurea GN=M569_05826 PE=3 SV=1	11.1597	3	8	1	48.363	7.99	NA	NA	NA	NA	NA	NA	NA	NA
A0A0D3F4A8	Uncharacterized protein OS=Oryza barthii PE=4 SV=1	19.7802	2	8	2	19.855	4.81	0.941	0.588	1.896	0.1586	0.788	0.2172	0.48	0.0394
B3VMC0	Betaine aldehyde dehydrogenase 2 OS=Oryza sativa subsp. indica GN=BADH2 PE=2 SV=1	6.95825	3	8	1	54.648	5.45	1.38	0.2506	0.547	0.1338	0.754	0.2681	1.38	NA
A0A1D6RW56	Nuclear pore protein OS=Triticum aestivum PE=3 SV=1	6.2212	4	8	3	95.903	6.47	NA	NA	NA	NA	NA	NA	1.649	0.9814
A0A0D3HQM8	Non-specific lipid-transfer protein OS=Oryza barthii PE=3 SV=1	3.33333	1	8	1	51.46	9.13	0.765	0.1369	1.445	0.1719	1.253	0.4655	0.867	0.6589
A0A1Q3AWP2	Mito_carr domain-containing protein OS=Cephalotus follicularis GN=CFOL_v3_03702 PE=3 SV=1	5.76923	2	8	2	38.963	9.16	NA	NA	1.117	0.8873	2.579	0.044	2.309	0.2272
F2CZV8	Malate synthase OS=Hordeum vulgare subsp. vulgare PE=2 SV=1	7.1048	4	8	4	62.62	7.33	0.457	0.0515	1.593	0.3764	1.191	0.2205	0.989	0.648
F2D017	Predicted protein OS=Hordeum vulgare subsp. vulgare PE=2 SV=1	5.2356	1	8	1	19.043	9.45	NA	NA	NA	NA	NA	NA	0.679	0.232
F2DXU2	Predicted protein OS=Hordeum vulgare subsp. vulgare PE=2 SV=1	7.277	2	8	2	46.767	5.57	0.653	0.0206	1.943	0.0001	2.304	0.1585	1.188	0.9901
F2DSC0	Predicted protein OS=Hordeum vulgare subsp. vulgare PE=2 SV=1	15.8046	4	8	2	37.096	5.15	0.782	0.2353	0.6	0.0327	0.799	0.1601	1.345	0.0196
I1J2G8	Uncharacterized protein OS=Brachypodium distachyon GN=LOC100824871 PE=4 SV=1	19.2593	3	8	3	29.265	9.77	0.774	0.5607	0.705	0.4831	0.7	0.4779	0.993	NA
F2CSI2	Predicted protein OS=Hordeum vulgare subsp. vulgare PE=2 SV=1	8.85529	3	8	3	50.982	4.97	0.957	0.8034	0.487	0.1664	1.596	NA	3.408	0.1032
S8CYH4	UDP-glucose 6-dehydrogenase OS=Genlisea aurea GN=M569_04672 PE=3 SV=1	11.6183	4	8	1	52.987	7.03	NA	NA	NA	NA	NA	NA	NA	NA
A0A0D3FIG7	Uncharacterized protein OS=Oryza barthii PE=4 SV=1	8.63636	5	7	3	72.84	9.32	1.232	0.5679	3.159	0.435	1.413	0.8886	0.453	0.0879
A0A0D3FQP3	Uncharacterized protein OS=Oryza barthii PE=4 SV=1	6.87398	4	7	1	67.881	5.15	NA	NA	NA	NA	NA	NA	0.92	NA
F2CZT5	Predicted protein OS=Hordeum vulgare subsp. vulgare PE=2 SV=1	8.59107	2	7	1	30.332	6.37	NA	NA	NA	NA	NA	NA	NA	NA
A0A078FS44	BnaC03g44490D protein OS=Brassica napus GN=BnaC03g44490D PE=3 SV=1	6.86567	2	7	2	38.363	9.28	NA	NA	NA	NA	NA	NA	0.544	NA
F2DSH2	Predicted protein OS=Hordeum vulgare subsp. vulgare PE=2 SV=1	8.58896	3	7	3	34.903	6.19	0.199	0.0168	3.016	0.0664	1.779	0.1892	0.695	0.1839
F2CRD9	Predicted protein OS=Hordeum vulgare subsp. vulgare PE=2 SV=1	6.66667	2	7	2	22.767	8.84	2.361	0.1696	0.663	0.0491	0.719	0.1268	1.089	0.6691
A0A0D3FIE9	Uncharacterized protein OS=Oryza barthii PE=4 SV=1	2.07612	2	7	2	98.8	5.74	0.52	0.0158	2.414	0.0544	1.078	0.8738	0.512	0.2994
A0A0D3EZD9	Cysteine synthase OS=Oryza barthii PE=3 SV=1	5.67376	2	7	2	45.007	6.28	1.061	0.7668	1.156	0.6965	0.439	0.2727	0.401	0.0334
A0A218XZK3	UDP-glucose 6-dehydrogenase OS=Punica granatum GN=CDL15_Pgr014686 PE=3 SV=1	6.04167	3	7	1	52.911	6.18	NA	NA	NA	NA	NA	NA	NA	NA
A0A1D5VT73	Fructose-bisphosphate aldolase OS=Triticum aestivum PE=3 SV=1	9.06921	2	7	2	45.086	8.85	0.051	NA	12.584	0.3129	18.515	0.1665	4.011	0.4512
F2D4I8	Eukaryotic translation initiation factor 3 subunit F OS=Hordeum vulgare subsp. vulgare PE=2 SV=1	4.79452	1	7	1	31.855	5.36	0.233	NA	5.576	NA	NA	NA	NA	NA
A0A1J3EXD8	60S ribosomal protein L8-1 (Fragment) OS=Noccaea caerulescens GN=LC_TR8835_c4_g1_i1_g.30564 PE=3 SV=1	10.3203	2	7	1	30.406	10.92	NA	NA	NA	NA	NA	NA	NA	NA
I1HCH9	NADH-cytochrome b5 reductase OS=Brachypodium distachyon GN=LOC100829805 PE=3 SV=1	14.791	4	7	3	33.817	8.75	0.567	0.0582	2.352	0.0051	1.863	0.1367	0.814	0.3308
I1KZJ9	Uncharacterized protein OS=Glycine max GN=LOC100810476 PE=4 SV=1	5.51724	3	7	1	81.007	7.39	NA	NA	NA	NA	NA	NA	NA	NA
A0A0D3ENT5	Chromatin-remodeling complex ATPase OS=Oryza barthii PE=3 SV=1	4.09982	4	7	4	129.208	5.3	0.478	0.3592	0.929	NA	NA	NA	NA	NA
F2CQ24	Predicted protein (Fragment) OS=Hordeum vulgare subsp. vulgare PE=2 SV=1	5.26316	2	7	2	33.828	4.7	0.422	0.2454	1.552	0.9193	NA	NA	NA	NA
A0A1D5XRJ3	RuvB-like helicase OS=Triticum aestivum PE=3 SV=1	12.3077	4	7	1	49.701	5.69	3.684	NA	0.559	0.1938	0.875	0.6952	1.62	0.6398
A0A0D3FKV2	Lysine--tRNA ligase OS=Oryza barthii PE=3 SV=1	4.85762	3	7	3	67.722	6.62	0.696	0.0674	0.466	0.0617	0.981	0.4881	2.763	0.0653
F2D0I0	Predicted protein OS=Hordeum vulgare subsp. vulgare PE=2 SV=1	5.92362	5	7	2	142.161	6.21	NA	NA	NA	NA	NA	NA	0.576	NA
P68363	Tubulin alpha-1B chain OS=Homo sapiens GN=TUBA1B PE=1 SV=1	5.32151	2	7	1	50.12	5.06	NA	NA	NA	NA	NA	NA	NA	NA
A0A200Q0H2	HEAT OS=Macleaya cordata GN=BVC80_8691g14 PE=3 SV=1	1.79299	2	7	1	135.478	5.33	NA	NA	NA	NA	NA	NA	NA	NA
V4L9W3	Methionine aminopeptidase OS=Eutrema salsugineum GN=EUTSA_v10001475mg PE=3 SV=1	7.69231	2	7	2	44.463	7.55	1.221	0.7089	0.49	0.0729	2.495	0.389	5.122	0.0279
A0A1D5ULY4	Calcium-transporting ATPase OS=Triticum aestivum PE=3 SV=1	1.9544	2	7	2	133.59	6.86	NA	NA	NA	NA	NA	NA	0.139	NA
F2CVG7	Predicted protein OS=Hordeum vulgare subsp. vulgare PE=2 SV=1	10.9155	3	7	2	31.673	5.36	NA	NA	0.42	0.1883	0.619	0.2044	1.473	0.9782
A0A0D3H369	Peptidyl-prolyl cis-trans isomerase OS=Oryza barthii PE=3 SV=1	10.0746	2	7	2	29.604	9.03	NA	NA	NA	NA	1.555	NA	NA	NA
A0A221SNZ8	Glyceraldehyde-3-phosphate dehydrogenase (Fragment) OS=Botryotinia fuckeliana GN=G3PDH PE=4 SV=1	5.28169	2	7	1	30.343	5.72	NA	NA	NA	NA	NA	NA	0.991	0.9124
K4A996	UDP-glucose 6-dehydrogenase OS=Setaria italica GN=LOC101784716 PE=3 SV=1	9.58333	4	7	1	52.711	6.7	NA	NA	NA	NA	1.029	0.2471	NA	NA
A0A0D3FQZ1	Uncharacterized protein OS=Oryza barthii PE=4 SV=1	2.38569	1	7	1	55.652	7.9	NA	NA	NA	NA	NA	NA	NA	NA
B6U175	17.5 kDa class II heat shock protein OS=Zea mays PE=2 SV=1	14.9425	2	7	2	18.689	7.28	0.635	0.0513	1.394	0.344	0.671	0.3298	0.53	0.2726
F8P143	Peptidyl-prolyl cis-trans isomerase OS=Serpula lacrymans var. lacrymans (strain S7.9) GN=SERLADRAFT_471381 PE=3 SV=1	9.25926	1	7	1	17.513	9.48	NA	NA	NA	NA	NA	NA	1.417	0.2123
A0A0K9R0V8	Uncharacterized protein OS=Spinacia oleracea GN=SOVF_119370 PE=4 SV=1	3.61351	4	7	1	142.22	5.82	NA	NA	NA	NA	NA	NA	0.764	NA
A0A1D6RJI3	Plasma membrane ATPase OS=Triticum aestivum PE=3 SV=1	4.71698	4	7	3	105.095	7.36	1.123	0.3653	0.512	0.0879	1.019	0.9834	2.712	0.0964
F2CUT7	Predicted protein OS=Hordeum vulgare subsp. vulgare PE=2 SV=1	10.8959	3	7	2	44.671	9.26	0.542	NA	2.051	NA	NA	NA	NA	NA
Q8S694	ABC transporter family protein, expressed OS=Oryza sativa subsp. japonica GN=LOC_Os03g32630 PE=2 SV=1	4.92958	2	7	2	77.768	6.62	1.317	0.5885	1.215	0.4827	2.048	0.0412	1.742	0.0493
F2EEY5	Predicted protein OS=Hordeum vulgare subsp. vulgare PE=2 SV=1	4.94297	3	7	1	116.082	5.49	NA	NA	NA	NA	NA	NA	NA	NA
B4FQD7	60S ribosomal protein L27a-2 OS=Zea mays PE=2 SV=1	6.2069	1	7	1	16.068	10.68	NA	NA	NA	NA	NA	NA	NA	NA
K3Z8F9	Uncharacterized protein OS=Setaria italica GN=LOC101760785 PE=3 SV=1	6.44068	2	7	2	31.638	9.26	0.334	0.0606	1.786	0.2146	0.636	0.0069	0.45	0.0494
A0A0D3FP35	Uncharacterized protein OS=Oryza barthii PE=4 SV=1	1.86335	1	7	1	69.99	8.09	0.389	NA	3.945	NA	NA	NA	NA	NA
F2EG62	Predicted protein OS=Hordeum vulgare subsp. vulgare PE=2 SV=1	7.23684	2	7	2	33.982	8.48	1.066	0.6632	0.54	0.1704	1.399	0.3885	2.587	0.2657
Q94CN9	Dihydrolipoyl dehydrogenase OS=Oryza sativa subsp. japonica GN=Os01g0337900 PE=2 SV=1	7.84314	3	7	1	58.809	6.99	0.596	NA	2.931	NA	NA	NA	NA	NA
F2DLZ1	Predicted protein OS=Hordeum vulgare subsp. vulgare PE=2 SV=1	5.25292	2	7	2	55.189	7.59	NA	NA	NA	NA	NA	NA	NA	NA
Q6Z4E4	Methylmalonate semi-aldehyde dehydrogenase OS=Oryza sativa subsp. japonica GN=Os07g0188800 PE=2 SV=1	9.3633	4	7	4	57.21	6.35	0.832	0.0874	1.921	0.0039	2.354	0.0998	1.227	0.0848
B6T2N1	SWIB/MDM2 domain superfamily protein OS=Zea mays GN=100275998 PE=2 SV=1	18.8811	2	7	2	15.307	10.32	1.979	0.1134	0.424	0.1662	0.552	0.157	1.375	0.1841
F2DYM0	Predicted protein OS=Hordeum vulgare subsp. vulgare PE=2 SV=1	1.72084	2	7	1	119.198	6.6	3.1	0.5294	2.197	0.9332	0.271	0.3092	0.351	0.3927
K4AMK8	Uncharacterized protein OS=Setaria italica GN=LOC101756196 PE=4 SV=1	1.77384	2	7	1	145.997	6.1	NA	NA	NA	NA	NA	NA	NA	NA
W5BH20	Anamorsin homolog OS=Triticum aestivum PE=3 SV=1	13.8889	3	7	3	37.937	7.75	0.217	0.0039	1.327	0.4243	3.386	0.0162	2.657	0.0125
F2E3A7	Predicted protein OS=Hordeum vulgare subsp. vulgare PE=2 SV=1	5.05051	2	7	2	65.802	7.18	NA	NA	NA	NA	NA	NA	NA	NA
K3YYT9	Acetolactate synthase OS=Setaria italica GN=LOC101778558 PE=3 SV=1	4.97667	2	7	2	69.332	6.93	NA	NA	1.771	0.5068	1.451	0.6762	0.82	NA
A0A1D5SFH5	Serine hydroxymethyltransferase OS=Triticum aestivum PE=3 SV=1	3.59477	2	7	2	67.689	9.06	0.702	NA	1.988	0.007	1.973	NA	0.992	0.5
A0A0D3HGW1	60S ribosomal export protein NMD3 OS=Oryza barthii PE=3 SV=1	9.56023	4	7	2	58.693	6.54	NA	NA	NA	NA	NA	NA	NA	NA
A0A176VMK2	Uncharacterized protein OS=Marchantia polymorpha subsp. ruderalis GN=AXG93_4012s1050 PE=4 SV=1	3.19829	1	7	1	51.486	9.5	0.262	0.2204	1.261	0.4531	NA	NA	NA	NA
K3XFV8	Uncharacterized protein OS=Setaria italica GN=LOC101756362 PE=3 SV=1	3.89171	2	7	1	65.75	7.69	0.564	NA	2.761	0.1061	2.742	0.0731	1.022	0.997
A0A0D3FS26	Pyruvate dehydrogenase E1 component subunit alpha OS=Oryza barthii PE=4 SV=1	3.51906	1	7	1	37.57	6.1	0.512	0.0741	1.637	0.0154	2.676	0.0099	1.654	0.0593
N0DKE7	SAR DNA binding protein OS=Bromus inermis GN=BiSDB1 PE=2 SV=1	8.34879	3	7	1	58.946	9.22	1.018	0.7427	1.103	0.9597	1.265	0.6816	1.16	0.1545
F2E408	Predicted protein OS=Hordeum vulgare subsp. vulgare PE=2 SV=1	4.02047	4	7	3	145.441	6.15	0.573	0.356	1.603	0.8279	1.291	0.5313	1.36	0.976
Q9FZ01	Alcohol dehydrogenase 2 OS=Vitis vinifera GN=ADH2 PE=2 SV=1	7.89474	2	7	2	41.168	6.24	1.295	0.2016	1.361	0.5243	0.97	0.7608	0.773	0.1815
K3Z3X0	Uncharacterized protein OS=Setaria italica GN=LOC101754839 PE=3 SV=1	6.86275	4	7	4	89.206	7.75	0.655	0.2206	1.456	0.6762	1.342	0.9051	1.233	0.7032
K7MBG3	Sucrose synthase OS=Glycine max GN=LOC100788717 PE=3 SV=1	2.99252	2	7	1	91.51	6.24	0.43	0.0642	4.447	0.2778	2.361	0.4136	0.531	0.4215
F2CRU2	Predicted protein OS=Hordeum vulgare subsp. vulgare PE=2 SV=1	3.4384	1	7	1	38.565	6.64	0.749	0.2816	0.685	0.2116	1.309	0.8948	1.914	0.0367
A0A1B4ZAX4	Putative anthocyanidin reductase OS=Fagopyrum esculentum GN=FeANR PE=2 SV=1	2.38095	1	7	1	36.605	5.11	NA	NA	NA	NA	NA	NA	NA	NA
F2DHM1	Predicted protein OS=Hordeum vulgare subsp. vulgare PE=2 SV=1	3.48331	2	7	2	70.455	5.91	0.715	NA	0.971	NA	NA	NA	NA	NA
A0A0J8BD29	Tubulin beta chain OS=Beta vulgaris subsp. vulgaris GN=BVRB_5g122970 PE=3 SV=1	7.46606	2	7	1	49.855	4.89	NA	NA	NA	NA	NA	NA	0.718	NA
F2CW94	Predicted protein OS=Hordeum vulgare subsp. vulgare PE=2 SV=1	30.9353	3	7	3	15.351	5.3	0.921	0.3098	1.256	0.0256	1.058	0.4571	0.848	0.2839
A0A0H5R4N4	Uncharacterized protein OS=Spongospora subterranea PE=3 SV=1	1.69492	2	7	2	97.771	6.8	NA	NA	NA	NA	NA	NA	0.885	0.4605
F2CUU1	Predicted protein OS=Hordeum vulgare subsp. vulgare PE=2 SV=1	11.9826	4	7	4	50.318	6.76	2.338	0.1833	0.51	0.4397	0.555	0.1178	1.921	0.489
A0A0E0JSK7	Uncharacterized protein OS=Oryza punctata PE=4 SV=1	3.85714	2	7	2	75.424	6.71	1.534	0.6735	0.637	0.2891	0.956	0.7953	1.584	0.0977
F2DAM9	Predicted protein OS=Hordeum vulgare subsp. vulgare PE=2 SV=1	3.75276	3	7	1	101.398	7.53	NA	NA	NA	NA	NA	NA	1.551	0.3599
A0A0D3H2T7	Uncharacterized protein OS=Oryza barthii PE=3 SV=1	10	3	7	3	43.644	6.25	0.325	0.0999	1.457	0.0418	NA	NA	NA	NA
A0A078HXD1	BnaA05g32360D protein OS=Brassica napus GN=BnaA05g32360D PE=4 SV=1	1.06075	1	7	1	119.517	6.4	NA	NA	NA	NA	NA	NA	NA	NA
F2CRW1	Predicted protein OS=Hordeum vulgare subsp. vulgare PE=2 SV=1	6.20347	2	7	2	41.996	6.33	1.128	0.4827	0.548	0.1584	0.105	0.0003	0.373	0.0769
K4A8M7	Uncharacterized protein OS=Setaria italica GN=LOC101772010 PE=4 SV=1	6.42023	3	7	3	56.761	6.9	0.658	NA	NA	NA	0.51	NA	NA	NA
K3ZQ50	Uncharacterized protein OS=Setaria italica GN=LOC101758457 PE=4 SV=1	3.91667	3	7	3	129.413	6.05	2.533	0.1501	0.747	0.2194	0.855	0.2553	1.305	0.4194
F2E4J5	Predicted protein OS=Hordeum vulgare subsp. vulgare PE=2 SV=1	2.96053	1	7	1	33.379	7.81	3.864	0.3138	0.51	0.4742	1.466	NA	7.687	0.3864
A0A218WG59	Uncharacterized protein OS=Punica granatum GN=CDL15_Pgr017727 PE=4 SV=1	3.1746	1	7	1	47.869	5.45	4.732	0.2249	1.135	0.9713	1.561	0.6935	1.395	0.5675
F2DKE2	Predicted protein OS=Hordeum vulgare subsp. vulgare PE=2 SV=1	9.11458	3	7	1	40.682	6.25	NA	NA	NA	NA	NA	NA	NA	NA
F2D322	Predicted protein (Fragment) OS=Hordeum vulgare subsp. vulgare PE=2 SV=1	3.28283	3	7	3	86.569	9.07	0.904	0.4956	0.316	0.1778	1.065	0.9945	3.373	NA
A0A0D3HST5	Uncharacterized protein OS=Oryza barthii PE=3 SV=1	9.83264	3	7	2	52.398	6.92	0.809	0.3666	0.446	0.0335	0.526	NA	1.18	0.1636
A8JC04	Phosphoglycerate kinase OS=Chlamydomonas reinhardtii GN=PGK1 PE=3 SV=1	3.24675	1	7	1	49.001	8.85	0.984	NA	1.417	NA	0.936	NA	0.661	NA
A0A059BIG3	Uncharacterized protein OS=Eucalyptus grandis GN=EUGRSUZ_G03071 PE=4 SV=1	14.1304	1	7	1	9.999	7.27	0.383	0.1176	1.33	0.478	1.599	0.4874	2.246	0.9337
A0A1J3JXM0	Polyadenylate-binding protein 3 (Fragment) OS=Noccaea caerulescens GN=MP_TR6455_c0_g1_i1_g.18994 PE=4 SV=1	4.44444	2	7	2	31	6.29	1.132	0.7088	0.631	0.0567	0.693	0.0709	1.097	NA
F2DM95	Predicted protein (Fragment) OS=Hordeum vulgare subsp. vulgare PE=2 SV=1	6.6055	3	7	3	60.301	7.66	2.084	NA	NA	NA	0.726	NA	NA	NA
A0A078H0B1	BnaC04g31840D protein OS=Brassica napus GN=BnaC04g31840D PE=3 SV=1	2.17617	3	7	2	109.802	8.09	1.825	0.617	0.574	0.1247	1.422	0.6764	2.504	0.0085
A0A1Q3D5H8	Alba domain-containing protein/Thioredoxin_4 domain-containing protein OS=Cephalotus follicularis GN=CFOL_v3_31120 PE=4 SV=1	1.75781	1	7	1	57.161	9.69	NA	NA	0.48	0.2228	2.539	0.1949	5.284	NA
B6T5L0	KH domain containing protein OS=Zea mays PE=2 SV=1	4.91493	2	7	1	57.306	5.45	0.393	0.0579	1.764	0.0959	NA	NA	NA	NA
A0A200QQH1	MIF4G-like OS=Macleaya cordata GN=BVC80_9019g39 PE=4 SV=1	1.35558	2	7	1	207.212	6.55	3.47	0.6844	NA	NA	0.422	0.1414	NA	NA
B6TS72	U2 small nuclear ribonucleoprotein A OS=Zea mays PE=2 SV=1	6.99301	2	7	1	31.67	5.35	1.472	0.7209	NA	NA	0.27	0.1137	NA	NA
F2CZH0	Predicted protein OS=Hordeum vulgare subsp. vulgare PE=2 SV=1	14.2857	2	7	2	22.51	7.83	1.294	NA	1.033	0.8721	0.12	NA	0.118	0.0365
A0A078G370	BnaC04g11470D protein OS=Brassica napus GN=BnaC04g11470D PE=3 SV=1	14.0389	3	7	2	48.621	8.21	NA	NA	1.137	NA	NA	NA	NA	NA
F2CQU6	Predicted protein OS=Hordeum vulgare subsp. vulgare PE=2 SV=1	14.4638	3	7	0	41.712	7.62	NA	NA	NA	NA	NA	NA	NA	NA
V4MK59	Ribosomal protein L19 OS=Eutrema salsugineum GN=EUTSA_v10026243mg PE=3 SV=1	9.04762	3	7	2	24.512	11.31	NA	NA	NA	NA	NA	NA	NA	NA
B6UCV5	Shikimate biosynthesis protein aroDE OS=Zea mays GN=100285997 PE=2 SV=1	8.05501	3	7	3	54.792	5.68	1.036	0.9749	NA	NA	NA	NA	NA	NA
C6T0E8	60S ribosomal protein L18a OS=Glycine max GN=LOC100500108 PE=2 SV=1	10.6742	2	7	1	21.267	10.43	0.76	0.0158	1.421	0.0032	1.205	0.0298	0.851	0.0604
Q9SPK5	Formate--tetrahydrofolate ligase OS=Arabidopsis thaliana GN=THFS PE=2 SV=1	3.47003	2	7	1	67.759	6.71	NA	NA	NA	NA	NA	NA	NA	NA
A0A1J3HPX0	NADH dehydrogenase [ubiquinone] iron-sulfur protein 7, mitochondrial (Fragment) OS=Noccaea caerulescens GN=LE_TR1446_c0_g1_i1_g.3809 PE=3 SV=1	3.7037	1	7	1	27.179	9.92	1.286	0.8281	1.105	0.8144	NA	NA	NA	NA
A8L3W5	ATP synthase subunit beta OS=Frankia sp. (strain EAN1pec) GN=atpD PE=3 SV=1	2.29645	1	7	1	52.349	4.88	0.213	NA	NA	NA	NA	NA	NA	NA
A0A0J8B3Q2	Uncharacterized protein OS=Beta vulgaris subsp. vulgaris GN=BVRB_006600 PE=4 SV=1	8.18713	4	7	1	55.556	7.75	NA	NA	NA	NA	NA	NA	0.918	NA
A0A0D3H1D5	ATP synthase subunit d, mitochondrial OS=Oryza barthii PE=3 SV=1	7.69231	2	7	2	19.686	5.26	NA	NA	6.132	NA	3.841	0.0029	0.627	0.0076
A0A1D5W7Y8	Eukaryotic translation initiation factor 3 subunit L OS=Triticum aestivum PE=3 SV=1	3.43643	2	7	2	67.419	7.01	0.572	0.5177	5.531	0.9116	6.744	0.2677	6.05	0.3305
S8BU84	Uncharacterized protein (Fragment) OS=Genlisea aurea GN=M569_16902 PE=3 SV=1	2.62172	1	7	1	59.807	6.3	0.955	0.766	1.32	0.9969	3.302	0.2693	2.847	0.1914
A0A1D5WN60	Cysteine proteinase inhibitor OS=Triticum aestivum PE=3 SV=1	8.4507	1	7	1	15.704	6.58	NA	NA	NA	NA	NA	NA	NA	NA
G5CEW6	Eukaryotic translation initiation factor 4G OS=Triticum aestivum PE=1 SV=1	1.88172	2	7	1	162.129	6.54	NA	NA	NA	NA	NA	NA	NA	NA
F2CV50	Predicted protein OS=Hordeum vulgare subsp. vulgare PE=2 SV=1	3.01003	1	6	1	33.313	8.81	3.356	0.0227	1.451	0.0742	NA	NA	NA	NA
A0A1Y1HRF5	UDP-glucose 6-dehydrogenase OS=Klebsormidium flaccidum GN=KFL_000740150 PE=3 SV=1	7.70833	3	6	1	52.735	6.47	NA	NA	NA	NA	NA	NA	NA	NA
Q8GT51	Sugar transporter OS=Hordeum vulgare GN=stp2 PE=2 SV=1	6.90571	3	6	3	81.438	5.73	2.154	0.1511	0.592	0.1249	0.542	0.0221	1.184	0.9431
V4M7Z9	Uncharacterized protein OS=Eutrema salsugineum GN=EUTSA_v10020713mg PE=4 SV=1	4.64602	2	6	2	49.646	9.22	0.593	0.0199	0.878	0.2759	1.567	0.033	1.786	0.0002
K3ZDH8	ATP-dependent 6-phosphofructokinase OS=Setaria italica GN=LOC101762810 PE=3 SV=1	2.69517	2	6	1	117.594	6.64	NA	NA	NA	NA	NA	NA	NA	NA
B4FUH1	NADH dehydrogenase [ubiquinone] iron-sulfur protein 8-B mitochondrial OS=Zea mays GN=100283266 PE=2 SV=1	15.6951	3	6	3	25.709	5.31	0.728	0.5032	1.39	0.6408	NA	NA	NA	NA
I1LYN0	Succinate--CoA ligase [ADP-forming] subunit beta, mitochondrial OS=Glycine max GN=LOC100790952 PE=3 SV=1	6.87204	2	6	1	45.312	6.16	NA	NA	NA	NA	NA	NA	NA	NA
A0A1D5ZWW7	Elongation factor Tu OS=Triticum aestivum PE=3 SV=1	5.46559	2	6	1	53.14	6.48	NA	NA	NA	NA	NA	NA	NA	NA
F2CUM1	Clathrin light chain OS=Hordeum vulgare subsp. vulgare PE=2 SV=1	6.28931	2	6	2	34.26	4.84	NA	NA	NA	NA	NA	NA	NA	NA
A0A0D3FR85	Uncharacterized protein OS=Oryza barthii PE=4 SV=1	3.38028	1	6	1	39.081	6.61	0.381	0.081	1.936	0.626	1.351	0.8191	0.753	0.2663
Q9FVU9	COP9 signalosome complex subunit 5b OS=Arabidopsis thaliana GN=CSN5B PE=1 SV=1	10.0559	3	6	3	40.293	5.29	1.21	0.7222	0.501	0.026	0.64	0.076	1.281	0.027
A0A0D3GUS0	Xylose isomerase OS=Oryza barthii PE=3 SV=1	5.63674	2	6	2	53.427	5.66	1.536	0.5328	0.637	0.1648	1.399	0.7309	2.197	0.5771
A0A1Q3CTR3	Dynamin_N domain-containing protein/Dynamin_M domain-containing protein/GED domain-containing protein OS=Cephalotus follicularis GN=CFOL_v3_26910 PE=3 SV=1	3.11987	2	6	1	68.171	7.75	NA	NA	NA	NA	NA	NA	NA	NA
F2DAP7	Malic enzyme OS=Hordeum vulgare subsp. vulgare PE=2 SV=1	4.81541	2	6	1	69.264	5.78	NA	NA	NA	NA	NA	NA	NA	NA
B4FZN6	40S ribosomal protein S7 OS=Zea mays GN=100274227 PE=2 SV=1	11.9792	2	6	2	22.108	9.8	0.858	0.5299	NA	NA	1.047	0.9063	NA	NA
B4FKM9	60S ribosome subunit biogenesis protein NIP7 homolog OS=Zea mays GN=100283150 PE=2 SV=1	10.6383	2	6	2	20.902	9.47	13.582	0.0002	0.927	0.1531	0.921	0.0042	0.998	0.964
A0A1Z5K9Y7	ATP-dependent RNA helicase DDX5/DBP2 OS=Fistulifera solaris GN=FisN_15Hh019 PE=3 SV=1	3.76712	2	6	1	63.934	9.51	NA	NA	NA	NA	NA	NA	NA	NA
K3Z9A6	Superoxide dismutase OS=Setaria italica GN=LOC101756329 PE=3 SV=1	18.8034	4	6	4	25.295	7.71	3.003	0.0706	0.273	0.0591	1.013	0.9714	3.717	NA
F2CZ53	Predicted protein OS=Hordeum vulgare subsp. vulgare PE=2 SV=1	9.41704	2	6	2	25.036	8.59	1.516	0.786	5.243	0.657	1.198	0.9186	1.344	0.7663
A0A1J7GXS1	Uncharacterized protein OS=Lupinus angustifolius GN=TanjilG_03659 PE=4 SV=1	2.94906	1	6	1	41.642	4.32	NA	NA	0.629	NA	NA	NA	NA	NA
A0A0D3EVK3	Uncharacterized protein OS=Oryza barthii PE=4 SV=1	2.78788	2	6	2	89.602	8.13	0.884	0.4412	0.574	0.1942	1.711	0.4726	10.096	0.1494
F2CWU8	Predicted protein OS=Hordeum vulgare subsp. vulgare PE=2 SV=1	12.5926	3	6	3	30.33	6.62	NA	NA	0.415	NA	NA	NA	NA	NA
F2DHT9	Alpha-mannosidase OS=Hordeum vulgare subsp. vulgare PE=2 SV=1	2.30461	2	6	2	111.167	6.76	NA	NA	NA	NA	NA	NA	NA	NA
F2DDK5	Predicted protein OS=Hordeum vulgare subsp. vulgare PE=2 SV=1	3.69105	4	6	4	159.772	6.14	0.15	0.0347	1.343	0.0184	3.718	0.0016	2.772	0.0022
Q9LM90	B3 domain-containing protein At1g20600 OS=Arabidopsis thaliana GN=At1g20600 PE=2 SV=1	4.21941	1	6	1	27.265	4.74	1.092	NA	NA	NA	0.538	NA	NA	NA
F2DFG0	Predicted protein OS=Hordeum vulgare subsp. vulgare PE=2 SV=1	4.80769	2	6	1	55.203	4.94	NA	NA	NA	NA	NA	NA	NA	NA
A0A0D3HGP2	Uncharacterized protein OS=Oryza barthii PE=4 SV=1	5.8952	2	6	2	48.409	5.35	NA	NA	0.721	NA	0.538	NA	0.746	NA
Q0JD42	Protein disulfide isomerase-like 5-2 OS=Oryza sativa subsp. japonica GN=PDIL5-2 PE=2 SV=2	7.56501	2	6	2	47.026	4.96	NA	NA	NA	NA	NA	NA	NA	NA
A0A0D3FHX5	Uncharacterized protein OS=Oryza barthii PE=4 SV=1	4.45104	1	6	1	37.28	6.95	NA	NA	NA	NA	NA	NA	NA	NA
C8TFC0	Exocyst complex component Sec8-like OS=Oryza sativa subsp. indica GN=K0116D04.19 PE=4 SV=1	5.7656	4	6	4	117.324	5.74	0.178	NA	1.627	0.0381	3.032	0.131	1.865	0.0201
B3TM20	Alpha-soluble NSF attachment protein OS=Elaeis guineensis var. tenera PE=2 SV=1	3.46021	1	6	1	32.534	5.1	NA	NA	NA	NA	2.183	NA	NA	NA
A0A0D3HE52	Uncharacterized protein OS=Oryza barthii PE=4 SV=1	3.64238	1	6	1	33.146	8.87	1.232	0.6976	NA	NA	0.456	NA	NA	NA
A0A0D3GCQ5	Coatomer subunit beta' OS=Oryza barthii PE=3 SV=1	5.97015	4	6	1	105.87	5.07	0.667	NA	0.608	NA	NA	NA	NA	NA
W5FVU7	Proteasome subunit beta OS=Triticum aestivum PE=3 SV=1	7.25806	1	6	1	27.517	7.23	7.192	NA	0.127	NA	0.144	NA	1.129	NA
A0A0D3HA64	Uncharacterized protein OS=Oryza barthii PE=4 SV=1	2.6465	1	6	1	56.867	7.49	NA	NA	NA	NA	NA	NA	0.97	0.8303
B6THW6	Huntingtin interacting protein K OS=Zea mays PE=2 SV=1	9.44882	1	6	1	13.406	5.21	NA	NA	1.648	NA	1.193	NA	0.724	NA
K3XKZ2	Uncharacterized protein OS=Setaria italica GN=LOC101756647 PE=4 SV=1	12.782	3	6	3	29.457	9.83	0.193	0.272	NA	NA	6.223	NA	NA	NA
Q5QFC3	Glutamine-dependent asparagine synthetase OS=Triticum aestivum GN=ASN1 PE=2 SV=1	7.86325	4	6	3	65.421	6.46	1.549	NA	1.03	NA	NA	NA	NA	NA
K3XY62	Uncharacterized protein OS=Setaria italica GN=LOC101775949 PE=4 SV=1	9.09091	2	6	2	33.727	9.47	1.097	0.8288	1.63	0.6914	2.025	0.5376	1.242	NA
B6SGY3	Aquaporin TIP3.1 OS=Zea mays PE=2 SV=1	3.7594	1	6	1	27.371	8.5	NA	NA	NA	NA	NA	NA	NA	NA
A0A1D6RDZ8	Phosphoglycerate kinase OS=Triticum aestivum PE=3 SV=1	9.85915	4	6	2	59.052	9.28	1.147	0.1847	0.175	0.0146	0.704	0.0514	4.019	0.0923
Q6ZJ17	L-isoaspartate methyltransferase OS=Oryza sativa subsp. japonica GN=PIMT1 PE=2 SV=1	4.329	1	6	1	24.866	6.42	NA	NA	NA	NA	NA	NA	NA	NA
F2E6K2	Predicted protein OS=Hordeum vulgare subsp. vulgare PE=2 SV=1	21.9512	3	6	2	14.272	11.28	0.285	NA	2.409	0.4244	2.144	NA	1.212	0.9583
O80526	ATP-citrate synthase alpha chain protein 3 OS=Arabidopsis thaliana GN=ACLA-3 PE=2 SV=1	8.01887	3	6	1	46.916	5.26	NA	NA	NA	NA	NA	NA	NA	NA
Q0E4G1	Os02g0120900 protein OS=Oryza sativa subsp. japonica GN=Os02g0120900 PE=3 SV=1	9.7035	3	6	2	39.334	9.03	1.107	0.0338	0.605	0.0944	0.705	0.0218	1.386	0.4375
B6SIR2	Uncharacterized protein OS=Zea mays PE=2 SV=1	7.26257	1	6	1	18.181	7.56	0.633	0.15	0.562	0.0529	0.651	0.1169	1.158	0.8917
F2D2D1	Predicted protein (Fragment) OS=Hordeum vulgare subsp. vulgare PE=2 SV=1	9.82906	2	6	2	25.963	9.82	3.193	0.0934	1.034	0.9302	5.603	0.0629	5.42	NA
F2DIP0	Predicted protein OS=Hordeum vulgare subsp. vulgare PE=2 SV=1	2.64505	3	6	3	132.658	6.4	0.948	NA	0.636	0.5339	0.134	0.0651	0.44	0.1109
I1L3I9	Uncharacterized protein OS=Glycine max GN=LOC100799127 PE=4 SV=1	2.45536	1	6	1	50.164	9.23	1.232	0.1926	1	0.7416	0.973	0.7284	1.158	0.9106
A0A0J8CFU5	Uncharacterized protein OS=Beta vulgaris subsp. vulgaris GN=BVRB_4g090850 PE=4 SV=1	4.61095	1	6	1	36.21	8.68	NA	NA	NA	NA	NA	NA	NA	NA
K3YPR4	Uncharacterized protein OS=Setaria italica GN=LOC101765864 PE=3 SV=1	3.59086	3	6	1	99.784	9.17	NA	NA	NA	NA	NA	NA	0.671	0.0784
K3ZSW8	Uncharacterized protein OS=Setaria italica GN=LOC101781167 PE=3 SV=1	6.69456	3	6	3	50.641	6.33	0.524	0.0571	0.904	0.4553	0.228	0.0245	0.459	0.4112
A0A1Y1ICE8	Karyopherin beta 3 OS=Klebsormidium flaccidum GN=KFL_004420050 PE=4 SV=1	2.97565	3	6	1	122.039	4.94	NA	NA	NA	NA	NA	NA	NA	NA
Q9SQL5	Superoxide dismutase [Cu-Zn] OS=Ananas comosus GN=SOD1 PE=2 SV=1	7.89474	1	6	1	15.166	5.62	NA	NA	0.395	0.0654	0.102	0	0.411	0.0709
A3RCW1	Translation initiation factor eIF5 OS=Triticum aestivum PE=2 SV=1	4.62555	2	6	2	49.001	5.71	0.802	NA	NA	NA	0.893	0.711	NA	NA
S8E173	Phosphoglycerate kinase OS=Genlisea aurea GN=M569_08740 PE=3 SV=1	8.21355	3	6	1	50.534	8.95	NA	NA	NA	NA	1.499	NA	NA	NA
K3XE60	Uncharacterized protein OS=Setaria italica GN=SETIT_000177mg PE=4 SV=1	5.69106	4	6	1	109.478	6.44	NA	NA	NA	NA	NA	NA	1.055	NA
A0A1D5XAY1	RNA cytidine acetyltransferase OS=Triticum aestivum PE=3 SV=1	2.43446	2	6	2	120.25	8.35	0.342	0.1144	NA	NA	3.272	0.0034	NA	NA
Q2R678	Expressed protein OS=Oryza sativa subsp. japonica GN=Os11g0414000 PE=2 SV=1	8.98058	3	6	2	47.28	5.45	0.595	NA	NA	NA	NA	NA	NA	NA
A0A1Y1HUK9	Histidine triad family protein OS=Klebsormidium flaccidum GN=KFL_000320360 PE=4 SV=1	7.89474	1	6	1	20.482	9.1	0.754	0.0931	0.826	0.0044	1.212	0.1369	1.467	0.0136
F2D8F8	Predicted protein OS=Hordeum vulgare subsp. vulgare PE=2 SV=1	9.43396	2	6	2	22.634	5.06	0.609	0.0008	1.316	0.9885	1.311	0.0189	1.749	0.7842
F2DIL1	Predicted protein OS=Hordeum vulgare subsp. vulgare PE=2 SV=1	5.6962	2	6	2	53.097	6.05	NA	NA	NA	NA	NA	NA	NA	NA
A0A1D6CIA5	Protein-L-isoaspartate O-methyltransferase OS=Triticum aestivum PE=3 SV=1	3.18471	1	6	1	33.681	7.15	NA	NA	NA	NA	NA	NA	NA	NA
F2EDM7	Predicted protein OS=Hordeum vulgare subsp. vulgare PE=2 SV=1	4.86726	2	6	2	50.041	5.69	NA	NA	NA	NA	NA	NA	0.577	0.4623
F2D7N4	Predicted protein OS=Hordeum vulgare subsp. vulgare PE=2 SV=1	2.85088	1	6	1	50.85	8.7	0.333	0.0022	3.389	0.0135	6.167	0.0003	2.066	0.056
F2CXN7	Predicted protein OS=Hordeum vulgare subsp. vulgare PE=2 SV=1	6.76692	3	6	2	58.149	7.31	NA	NA	NA	NA	NA	NA	1.068	0.7289
V4MH37	Uncharacterized protein OS=Eutrema salsugineum GN=EUTSA_v10011361mg PE=4 SV=1	2.69784	1	6	1	58.536	5.21	NA	NA	NA	NA	NA	NA	NA	NA
Q52NW0	C4 phosphoenolpyruvate carboxylase OS=Echinochloa crus-galli GN=PEPC PE=2 SV=3	2.28216	1	6	1	109.317	5.99	1.568	0.0569	0.817	0.3058	0.588	0.2289	0.798	0.5522
J3LGY9	Uncharacterized protein OS=Oryza brachyantha PE=4 SV=1	1.31234	2	6	1	257.675	5.22	0.456	0.021	2.655	0.0353	NA	NA	NA	NA
K3YPD3	Uncharacterized protein OS=Setaria italica GN=LOC101780561 PE=4 SV=1	3.55987	3	6	1	137.666	6.39	1.716	NA	NA	NA	NA	NA	NA	NA
A0A1Q3C7Y8	Thaumatin domain-containing protein/Ufm1 domain-containing protein OS=Cephalotus follicularis GN=CFOL_v3_19687 PE=4 SV=1	3.84615	1	6	1	41.807	8.29	NA	NA	NA	NA	NA	NA	NA	NA
O22678	UDP-glucose:sterol glucosyltransferase OS=Avena sativa GN=sgt PE=2 SV=1	11.1842	5	6	5	65.905	6.18	1.256	0.5716	0.56	0.4363	1.026	0.8679	2.641	0.1205
F2CZ44	Predicted protein OS=Hordeum vulgare subsp. vulgare PE=2 SV=1	8.29493	2	6	2	24.493	5.88	1.073	0.4849	0.379	0.0705	1.389	0.198	3.664	0.1384
F2CSX3	Predicted protein OS=Hordeum vulgare subsp. vulgare PE=2 SV=1	3.61446	2	6	2	64.971	6.3	1.122	0.6417	0.315	0.0867	0.465	0.1206	1.474	0.9838
F2D6B1	Predicted protein OS=Hordeum vulgare subsp. vulgare PE=2 SV=1	18.8679	3	6	0	23.322	6.06	NA	NA	NA	NA	NA	NA	NA	NA
F2CR80	Predicted protein OS=Hordeum vulgare subsp. vulgare PE=2 SV=1	5.45852	2	6	2	48.832	5.16	0.534	NA	NA	NA	NA	NA	NA	NA
F2E3Q0	Predicted protein OS=Hordeum vulgare subsp. vulgare PE=2 SV=1	6.91964	3	6	3	49.696	6.44	1.86	0.1761	0.477	0.0225	0.317	0.2202	0.664	0.1466
B6U1C4	Dynamin-related protein 1C OS=Zea mays PE=2 SV=1	7.69231	5	6	4	67.973	8.24	0.812	0.0376	2.613	NA	0.435	0.1739	0.166	0.084
A0A078IF83	BnaC07g27420D protein OS=Brassica napus GN=BnaC07g27420D PE=4 SV=1	9.48617	3	6	3	57.193	8.75	4.668	0.0065	NA	NA	0.498	0.0532	NA	NA
A0A0A2I8T1	Ribosomal protein L15 OS=Penicillium expansum GN=PEX2_071580 PE=3 SV=1	1.60772	1	6	1	70.101	9.69	NA	NA	NA	NA	NA	NA	NA	NA
V4LN70	Uncharacterized protein OS=Eutrema salsugineum GN=EUTSA_v10010379mg PE=3 SV=1	6.98198	2	6	1	47.529	5.66	NA	NA	NA	NA	NA	NA	NA	NA
A7J2I5	Tonoplast intrinsic protein OS=Triticum aestivum GN=AQP6 PE=2 SV=1	6.34921	1	6	1	25.597	6.04	2.175	0.5867	0.284	0.0612	0.641	0.5246	2.285	0.3248
A0A0D3EX80	Signal recognition particle subunit SRP72 OS=Oryza barthii PE=3 SV=1	3.8806	2	6	2	73.593	8.95	NA	NA	NA	NA	NA	NA	NA	NA
F2CPX0	Predicted protein OS=Hordeum vulgare subsp. vulgare PE=2 SV=1	17.3469	2	6	2	21.647	8.48	0.681	0.0618	1.663	0.5716	1.443	NA	1.096	0.9683
A0A0C4BJP9	Peptidyl-prolyl cis-trans isomerase OS=Triticum aestivum PE=3 SV=1	29.0503	3	6	3	18.765	6.9	NA	NA	NA	NA	1.248	NA	NA	NA
I1HV92	Uncharacterized protein OS=Brachypodium distachyon GN=LOC100836127 PE=4 SV=1	1.1213	1	6	1	107.659	5.71	0.558	0.07	1.338	0.0155	NA	NA	NA	NA
A0A1Q3DAZ9	Helicase_C domain-containing protein OS=Cephalotus follicularis GN=CFOL_v3_33110 PE=4 SV=1	13.4615	2	6	1	29.314	8.85	NA	NA	NA	NA	NA	NA	NA	NA
A0A0D3G9F0	Uncharacterized protein OS=Oryza barthii PE=4 SV=1	31.1258	3	6	3	16.788	9.88	1.388	NA	0.186	NA	0.2	NA	1.075	NA
I1J419	Serine/threonine-protein phosphatase OS=Glycine max GN=LOC100805081 PE=3 SV=1	5.7554	1	6	1	31.814	5.02	NA	NA	NA	NA	NA	NA	NA	NA
F2D9D2	Predicted protein (Fragment) OS=Hordeum vulgare subsp. vulgare PE=2 SV=1	3.87879	2	6	2	89.662	6.58	1.158	NA	NA	NA	NA	NA	NA	NA
A0A1J7GYJ7	Uncharacterized protein OS=Lupinus angustifolius GN=TanjilG_25868 PE=3 SV=1	1.05691	2	6	2	140.707	7.68	0.645	0.501	2.481	0.7311	NA	NA	NA	NA
Q8GVH2	Os07g0638100 protein OS=Oryza sativa subsp. japonica GN=OJ1340_C08.105 PE=4 SV=1	3.18665	2	6	2	71.301	5.74	1.003	NA	0.548	NA	1.536	0.5044	2.8	0.232
A0A0D3GCF5	3-phosphoshikimate 1-carboxyvinyltransferase OS=Oryza barthii PE=3 SV=1	7.46562	3	6	1	53.45	7.64	0.853	0.4141	0.986	0.8643	0.379	NA	0.438	0.2488
A4ZCD1	GTP-binding protein OS=Triticum aestivum GN=GBP-1 PE=2 SV=1	8.06754	3	6	2	58.87	5.72	0.712	0.0217	0.852	0.2414	1.175	0.1145	1.38	0.1975
A0A1D6BSJ9	Starch synthase, chloroplastic/amyloplastic OS=Triticum aestivum PE=3 SV=1	2.45399	2	6	2	106.387	8.29	0.501	0.318	1.765	0.7374	NA	NA	NA	NA
F2DQH1	Predicted protein OS=Hordeum vulgare subsp. vulgare PE=2 SV=1	4.64853	3	6	2	99.491	6.65	0.659	0.2165	NA	NA	3.008	0.4379	NA	NA
Q5QM65	Os01g0821700 protein OS=Oryza sativa subsp. japonica GN=Os01g0821700 PE=4 SV=1	3.35366	2	6	2	35.5	9.44	NA	NA	NA	NA	NA	NA	2.096	0.5464
F2CPN8	Predicted protein OS=Hordeum vulgare subsp. vulgare PE=2 SV=1	5.34591	1	6	1	34.657	5.9	NA	NA	NA	NA	NA	NA	NA	NA
A0A1D5WPU3	Cysteine proteinase inhibitor OS=Triticum aestivum PE=3 SV=1	18.3007	2	6	2	16.19	8.19	3.8	NA	0.208	0.0978	0.15	NA	0.765	0.4416
A0A1D5TK37	Uncharacterized protein OS=Triticum aestivum PE=4 SV=1	6.74286	4	6	2	96.253	4.82	2.639	NA	0.419	NA	1.284	NA	3.067	NA
A0A0D3F7A5	Uncharacterized protein OS=Oryza barthii PE=4 SV=1	4.18006	1	6	1	36.444	6.61	0.982	0.8566	1.037	0.8178	1.494	0.0138	2.405	0.2459
D2KZ10	Alanine-glyoxylate aminotransferase OS=Triticum aestivum GN=TaSAG4 PE=2 SV=1	11.4823	3	6	3	51.764	7.93	NA	NA	NA	NA	NA	NA	NA	NA
D2XV68	Predicted protein OS=Hordeum vulgare subsp. vulgare PE=2 SV=1	10.8434	1	6	1	17.852	6.18	0.358	0.002	2.201	0.0316	1.166	0.1523	0.591	0.0642
A0A1D5SCR1	Structural maintenance of chromosomes protein OS=Triticum aestivum PE=3 SV=1	3.32226	3	6	3	138.151	8.02	1.247	0.2712	0.745	0.075	0.83	0.0054	1.115	0.158
A0A0D3EK15	Uncharacterized protein OS=Oryza barthii PE=4 SV=1	7.89474	2	6	2	41.932	9.72	NA	NA	3.2	NA	NA	NA	NA	NA
A0A117N2H6	Chaperone protein DnaK OS=Rhizobium loti GN=dnaK PE=2 SV=1	3.76176	2	6	1	68.39	5.05	NA	NA	NA	NA	NA	NA	NA	NA
A0A1Q3BGB9	14-3-3 domain-containing protein OS=Cephalotus follicularis GN=CFOL_v3_10323 PE=3 SV=1	15.5378	3	6	1	28.369	4.84	0.338	0.0511	1.182	0.318	1.759	0.0026	1.488	0.086
A0A1D5S4B1	Carboxypeptidase OS=Triticum aestivum PE=3 SV=1	3.6961	1	6	1	53.571	6.37	NA	NA	NA	NA	NA	NA	NA	NA
F2DIA6	Predicted protein OS=Hordeum vulgare subsp. vulgare PE=2 SV=1	4.26439	2	6	2	51.694	5.11	3.209	0.7415	2.071	0.995	1.887	0.7215	1.118	0.5974
Q9SEI4	26S proteasome regulatory subunit 6B homolog OS=Arabidopsis thaliana GN=RPT3 PE=1 SV=1	10.7843	4	6	1	45.723	5.6	0.874	0.392	1.365	0.1766	1.06	0.905	0.78	0.0242
F2CTY9	Polyadenylate-binding protein (Fragment) OS=Hordeum vulgare subsp. vulgare PE=2 SV=1	5.49598	4	6	1	81.316	9.42	NA	NA	NA	NA	NA	NA	NA	NA
A0A0K9QR08	Uncharacterized protein OS=Spinacia oleracea GN=SOVF_157450 PE=4 SV=1	6.52174	2	6	1	41.169	8.56	1.044	0.9742	0.58	0.0825	0.488	0.0259	0.911	0.4826
A0A0D3EKG0	Uncharacterized protein OS=Oryza barthii PE=3 SV=1	3.56265	2	6	2	92.096	7.24	NA	NA	NA	NA	NA	NA	NA	NA
Q8S916	Phosphoenolpyruvate carboxylase (Fragment) OS=Nicotiana sylvestris GN=Nsppc2 PE=4 SV=1	5.85366	3	6	1	93.945	6.96	1.294	NA	NA	NA	NA	NA	NA	NA
K3YH05	Methionine aminopeptidase 2 OS=Setaria italica GN=LOC101761526 PE=3 SV=1	4.97238	2	6	2	60.225	8.72	0.942	0.5621	1.066	0.6929	1.992	0.1938	2.682	0.1974
A0A1D6C2M3	Phospholipase D OS=Triticum aestivum PE=3 SV=1	2.43902	2	6	1	91.793	6.87	0.849	0.6006	NA	NA	0.695	0.3874	NA	NA
A0A1D6A4J7	Probable bifunctional methylthioribulose-1-phosphate dehydratase/enolase-phosphatase E1 OS=Triticum aestivum PE=3 SV=1	4.25532	1	6	1	56.644	6.29	NA	NA	NA	NA	NA	NA	NA	NA
I1JJB5	Uncharacterized protein OS=Glycine max GN=LOC100799149 PE=4 SV=1	2.58621	1	6	1	50.465	9.23	NA	NA	1.099	0.4188	0.896	0.3566	0.815	NA
F8Q1M5	Thiamine thiazole synthase OS=Serpula lacrymans var. lacrymans (strain S7.3) GN=SERLA73DRAFT_183120 PE=3 SV=1	3.73832	1	6	1	34.319	6.32	1.174	NA	0.95	NA	NA	NA	NA	NA
I1NAI7	Uncharacterized protein OS=Glycine max GN=LOC547752 PE=3 SV=1	11.9369	3	6	2	47.643	5.57	NA	NA	NA	NA	1.546	NA	NA	NA
A0A1D5Z5B7	Acyl-[acyl-carrier-protein] hydrolase OS=Triticum aestivum PE=3 SV=1	5.68475	2	6	2	42.659	7.37	NA	NA	NA	NA	NA	NA	NA	NA
A0A0D3EKA8	Uncharacterized protein OS=Oryza barthii PE=4 SV=1	4.25532	1	6	1	35.033	4.98	NA	NA	NA	NA	NA	NA	NA	NA
A0A1D5RZK8	Nascent polypeptide-associated complex subunit beta OS=Triticum aestivum PE=3 SV=1	34.1317	3	6	2	17.923	7.25	1.339	0.6294	7.442	0.0019	6.87	0	0.923	0.2417
A0A1D5VA69	NADH-cytochrome b5 reductase OS=Triticum aestivum PE=3 SV=1	11.828	2	6	2	30.994	8.38	NA	NA	0.964	0.621	NA	NA	NA	NA
K3XEU3	Uncharacterized protein OS=Setaria italica GN=LOC101764358 PE=4 SV=1	5.92105	4	6	3	83.323	6.51	4.061	0.0859	1.49	0.191	1.068	0.8227	0.78	0.2147
U3TRY7	NADH dehydrogenase subunit 9 OS=Aegilops speltoides GN=nad9 PE=4 SV=1	4.52962	1	6	1	33.598	9.5	1.091	NA	0.469	0.1889	0.407	0.1967	0.917	0.5236
C3SA67	ATP synthase OS=Brachypodium distachyon PE=3 SV=1	8.23529	2	6	2	28.042	9.26	1.268	0.5904	0.869	0.6294	0.617	0.0542	0.711	0.2189
A0A1Q3BCZ0	Nucleoside diphosphate kinase OS=Cephalotus follicularis GN=CFOL_v3_09279 PE=3 SV=1	4.2	2	6	2	55.749	7.78	2.328	0.239	1.123	0.8388	3.735	0.1544	4.486	0.2504
A0A0D3HEP8	Uncharacterized protein OS=Oryza barthii PE=4 SV=1	5.36332	2	6	1	66.279	4.98	0.474	0.4687	5.327	0.5636	4.12	0.7586	0.773	0.6143
A0A0K9QGY1	Uncharacterized protein (Fragment) OS=Spinacia oleracea GN=SOVF_186850 PE=3 SV=1	6.14709	4	6	0	104.352	6.37	NA	NA	11.742	0.5341	NA	NA	NA	NA
F2DPF8	NAD(P)H-hydrate epimerase OS=Hordeum vulgare subsp. vulgare PE=2 SV=1	6.13718	2	6	2	60.515	8	3.842	0.1314	1.565	0.4619	1.672	0.1772	1.2	0.6346
P29194	Phosphoenolpyruvate carboxylase 2 OS=Sorghum bicolor PE=3 SV=1	3.22917	2	5	1	109.478	6.04	0.148	0.0135	5.32	0.0115	NA	NA	NA	NA
A0A0D3G969	NADH-cytochrome b5 reductase OS=Oryza barthii PE=3 SV=1	12.6984	2	5	2	34.615	7.58	NA	NA	NA	NA	NA	NA	2.256	0.7892
F2DRG2	Predicted protein (Fragment) OS=Hordeum vulgare subsp. vulgare PE=2 SV=1	4.93097	2	5	2	55.115	6.61	0.713	0.0178	2.66	0.046	1.21	0.2296	0.455	NA
K3Z5K2	Uncharacterized protein OS=Setaria italica GN=LOC101775096 PE=3 SV=1	6.33663	2	5	2	53.592	8.25	0.762	0.5988	1.418	0.6911	0.976	0.6031	0.694	0.0066
A0A0D3FJP2	Uncharacterized protein OS=Oryza barthii PE=3 SV=1	6.16438	1	5	1	16.028	11.02	NA	NA	NA	NA	NA	NA	NA	NA
A0A1I8C0U8	Uncharacterized protein OS=Meloidogyne hapla PE=3 SV=1	2.29446	1	5	1	59.593	8.38	NA	NA	NA	NA	1.421	NA	NA	NA
K3XGN4	Uncharacterized protein OS=Setaria italica GN=LOC101755969 PE=4 SV=1	4.83559	2	5	2	55.651	9.66	0.434	0.1148	1.411	0.0831	1.782	0.1702	1.293	0.3527
F2E4R5	Predicted protein (Fragment) OS=Hordeum vulgare subsp. vulgare PE=2 SV=1	7.79817	3	5	2	47.34	7.64	1.34	0.8935	NA	NA	1.82	0.1047	NA	NA
F2DDK1	Predicted protein (Fragment) OS=Hordeum vulgare subsp. vulgare PE=2 SV=1	23.8298	3	5	1	24.09	8.85	NA	NA	NA	NA	0.971	NA	NA	NA
A0A1Y1HXB2	40S ribosomal protein S2 OS=Klebsormidium flaccidum GN=KFL_001420100 PE=3 SV=1	6.04982	1	5	1	30.882	10.32	NA	NA	NA	NA	0.979	NA	NA	NA
V4MDD9	Uncharacterized protein OS=Eutrema salsugineum GN=EUTSA_v10026128mg PE=4 SV=1	3.81356	1	5	1	26.572	8.31	1.101	0.7029	0.598	0.1915	0.737	0.3031	1.233	NA
F2DKE0	Predicted protein OS=Hordeum vulgare subsp. vulgare PE=2 SV=1	7.93651	3	5	2	48.112	5.82	NA	NA	NA	NA	NA	NA	NA	NA
A0A1J3H9B4	Serine hydroxymethyltransferase (Fragment) OS=Noccaea caerulescens GN=LE_TR3324_c0_g1_i1_g.10937 PE=3 SV=1	4.33276	2	5	2	64.142	8.62	0.665	0.1853	1.443	0.2686	1.47	0.4589	1.032	0.8606
F2DQH9	Predicted protein OS=Hordeum vulgare subsp. vulgare PE=2 SV=1	4.81928	2	5	1	44.754	5.29	1.493	0.8062	1.696	NA	1.382	0.332	0.815	0.4299
F2CQM6	Predicted protein OS=Hordeum vulgare subsp. vulgare PE=2 SV=1	15.5172	3	5	3	25.895	8.82	0.658	NA	7.622	NA	0.935	NA	0.123	NA
F2E5L3	Predicted protein OS=Hordeum vulgare subsp. vulgare PE=2 SV=1	21.6216	2	5	2	20.539	6.25	0.844	0.3158	0.978	NA	0.764	NA	0.781	NA
F2CVR8	Predicted protein OS=Hordeum vulgare subsp. vulgare PE=2 SV=1	6.59898	1	5	1	21.39	6.55	NA	NA	NA	NA	NA	NA	NA	NA
F2DAB2	Predicted protein OS=Hordeum vulgare subsp. vulgare PE=2 SV=1	8.47953	2	5	1	37.015	6.2	1.328	0.3148	0.628	0.0215	1.026	0.6673	1.658	0.4862
F2DDU5	Predicted protein OS=Hordeum vulgare subsp. vulgare PE=2 SV=1	5.27383	2	5	2	51.487	8.54	NA	NA	NA	NA	NA	NA	1.325	0.3622
I1MEX3	Uncharacterized protein OS=Glycine max PE=3 SV=2	3.58974	2	5	2	65.25	7.21	NA	NA	0.2	NA	NA	NA	NA	NA
B6T2Y1	Peroxiredoxin-5 OS=Zea mays PE=2 SV=1	18.4549	3	5	1	23.804	7.96	0.959	0.8036	0.872	NA	0.381	0.3318	0.437	0.3668
A0A0D3EY20	Uncharacterized protein OS=Oryza barthii PE=4 SV=1	8.34915	3	5	3	58.236	7.85	NA	NA	NA	NA	NA	NA	6.167	NA
B6TAE1	NADH-ubiquinone oxidoreductase 39 kDa subunit OS=Zea mays PE=2 SV=1	5.89681	2	5	1	44.554	8.85	0.679	NA	0.946	NA	NA	NA	NA	NA
A0A1Q3BF67	ABC_tran domain-containing protein/ABC_tran_2 domain-containing protein OS=Cephalotus follicularis GN=CFOL_v3_10004 PE=4 SV=1	3.83333	2	5	1	67.281	6.62	NA	NA	NA	NA	NA	NA	NA	NA
B6TSB3	Glucose-6-phosphate 1-dehydrogenase OS=Zea mays GN=100284317 PE=2 SV=1	6.1144	3	5	3	57.593	6.77	NA	NA	NA	NA	0.581	NA	NA	NA
Q688U6	Os05g0579000 protein OS=Oryza sativa subsp. japonica GN=Os05g0579000 PE=3 SV=1	4.39122	2	5	2	53.285	9.01	1.897	0.0549	1.732	0.1238	0.758	0.0967	0.506	0.0548
A0A0D3GML7	Uncharacterized protein OS=Oryza barthii PE=3 SV=1	2.76046	3	5	3	131.027	6.37	0.293	0.0186	2.83	0.1256	3.334	0.172	1.808	0.9375
F2D839	Predicted protein OS=Hordeum vulgare subsp. vulgare PE=2 SV=1	2.95082	2	5	2	102.887	5.96	0.69	0.0579	0.163	0.0581	0.784	0.3197	4.803	0.2587
W5B7W5	Caleosin OS=Triticum aestivum GN=Clo2 PE=2 SV=1	4.09836	1	5	1	27.732	6.62	0.609	0.4181	NA	NA	0.405	0.2728	NA	NA
F2D270	Predicted protein OS=Hordeum vulgare subsp. vulgare PE=2 SV=1	5.19126	2	5	1	41.691	7.52	NA	NA	NA	NA	NA	NA	NA	NA
A0A1J7HBL1	Uncharacterized protein OS=Lupinus angustifolius GN=TanjilG_22696 PE=3 SV=1	4.03309	3	5	1	110.691	6.07	NA	NA	0.956	NA	NA	NA	NA	NA
F2D056	Predicted protein (Fragment) OS=Hordeum vulgare subsp. vulgare PE=2 SV=1	5.31208	3	5	3	83.612	6.51	0.723	0.0043	0.856	0.1195	0.685	0.0959	0.812	0.319
A0A0D3FTF1	Uncharacterized protein OS=Oryza barthii PE=4 SV=1	0.973574	1	5	1	157.891	6.2	0.606	0.0138	1.14	0.256	1.68	0.0676	1.474	NA
F2EA86	Predicted protein OS=Hordeum vulgare subsp. vulgare PE=2 SV=1	7.74648	2	5	2	30.881	5.08	4.156	NA	0.142	0.0551	0.17	NA	1.228	0.4633
K4A879	Uncharacterized protein OS=Setaria italica GN=LOC101779075 PE=4 SV=1	6.52985	3	5	3	56.342	4.96	NA	NA	0.515	NA	1.026	0.9032	1.994	0.4021
Q5I7K2	40S ribosomal protein S7 OS=Triticum aestivum PE=1 SV=1	6.25	1	5	1	22.242	9.79	1.887	NA	0.976	0.8624	0.655	0.136	0.705	0.0721
F2DWS8	Predicted protein OS=Hordeum vulgare subsp. vulgare PE=2 SV=1	2.38908	1	5	1	63.022	6.95	0.68	NA	NA	NA	NA	NA	NA	NA
Q2QP62	Os12g0540900 protein OS=Oryza sativa subsp. japonica GN=Os12g0540900 PE=3 SV=1	6.37255	2	5	2	46.245	5.9	NA	NA	1.499	0.2213	1.611	0.2741	1.184	0.7672
B6TLT1	Serine/threonine-protein phosphatase 2A 65 kDa regulatory subunit A beta isoform OS=Zea mays GN=100283785 PE=2 SV=1	7.83646	3	5	2	65.463	5.03	0.905	0.6355	NA	NA	0.353	0.0344	NA	NA
A0A0D3HUN0	Uncharacterized protein OS=Oryza barthii PE=3 SV=1	10.8883	2	5	2	38.955	7.14	4.096	0.0571	1.477	0.7995	1.636	0.8107	1.623	0.9844
A0A0D3F050	Uncharacterized protein OS=Oryza barthii PE=4 SV=1	13.0682	2	5	2	20.535	8.46	0.561	0.0631	1.005	0.906	0.787	0.1608	0.812	0.444
Q43002	Plasma membrane ATPase OS=Oryza sativa subsp. japonica GN=OSA2 PE=2 SV=1	4.07524	3	5	2	105.541	7.06	0.867	0.3102	0.694	0.1033	0.463	0.14	0.71	0.3776
M0TL95	Uncharacterized protein OS=Musa acuminata subsp. malaccensis PE=3 SV=1	3.06452	1	5	1	66.669	5.3	0.478	0.0006	2.022	0.002	3.584	0.0207	1.79	0.1698
K4ACD5	Uncharacterized protein OS=Setaria italica GN=LOC101753906 PE=4 SV=1	10.5422	3	5	3	37.405	5.08	0.855	NA	NA	NA	0.524	0.272	NA	NA
A0A0D3HD76	Uncharacterized protein OS=Oryza barthii PE=4 SV=1	3.30579	1	5	1	52.659	6.65	0.714	NA	1.878	NA	NA	NA	NA	NA
I1KM81	Uncharacterized protein OS=Glycine max GN=LOC100786724 PE=3 SV=2	1.53322	1	5	1	62.598	6.32	NA	NA	NA	NA	NA	NA	0.578	0.0225
K3Y6Q0	Uncharacterized protein OS=Setaria italica GN=LOC101779004 PE=4 SV=1	2.55906	1	5	1	53.073	5.57	NA	NA	NA	NA	NA	NA	NA	NA
A0A0D3GHL9	Uncharacterized protein OS=Oryza barthii PE=3 SV=1	2.11416	1	5	1	51.009	9.91	NA	NA	NA	NA	NA	NA	NA	NA
F2D7B6	Predicted protein (Fragment) OS=Hordeum vulgare subsp. vulgare PE=2 SV=1	5.76441	2	5	2	43.661	7.27	0.376	0.2953	1.445	0.0096	NA	NA	NA	NA
A0A200R9L2	Ribosomal protein S5 OS=Macleaya cordata GN=BVC80_9055g27 PE=3 SV=1	5.43478	1	5	1	30.149	10.36	NA	NA	NA	NA	0.95	NA	NA	NA
F2DS36	RuvB-like helicase (Fragment) OS=Hordeum vulgare subsp. vulgare PE=2 SV=1	12.0846	3	5	1	36.539	5.19	0.854	NA	0.697	NA	NA	NA	NA	NA
F2CUS4	Predicted protein OS=Hordeum vulgare subsp. vulgare PE=2 SV=1	3.125	1	5	1	44.429	9	NA	NA	NA	NA	NA	NA	NA	NA
A0A0D3GAG9	Uncharacterized protein OS=Oryza barthii PE=4 SV=1	5.84307	3	5	2	66.17	7.08	0.753	0.1333	1.033	0.9482	0.798	0.1956	0.788	0.063
K3YSL1	Uncharacterized protein OS=Setaria italica GN=LOC101783011 PE=4 SV=1	2.5522	1	5	1	49.74	6.43	0.968	NA	NA	NA	NA	NA	NA	NA
A0A218WZT0	Uncharacterized protein OS=Punica granatum GN=CDL15_Pgr018558 PE=4 SV=1	2.53682	2	5	1	133.148	6.24	NA	NA	NA	NA	NA	NA	NA	NA
K4A8F7	Uncharacterized protein OS=Setaria italica GN=LOC101782686 PE=4 SV=1	6.87023	2	5	2	58.181	5.97	NA	NA	1.431	0.5621	NA	NA	NA	NA
K3Z9X2	Prefoldin subunit 3 OS=Setaria italica GN=LOC101766754 PE=3 SV=1	8.37696	1	5	1	21.021	5.16	0.492	NA	NA	NA	NA	NA	NA	NA
F2EIC5	Predicted protein (Fragment) OS=Hordeum vulgare subsp. vulgare PE=2 SV=1	12.8205	1	5	1	8.648	7.52	0.695	NA	0.798	0.4326	NA	NA	NA	NA
K3XMZ4	Uncharacterized protein OS=Setaria italica GN=LOC101781356 PE=3 SV=1	9.72222	2	5	2	15.729	9.63	0.422	0.0283	2.766	0.2209	2.706	0.0206	0.979	0.827
F2CZ32	Predicted protein OS=Hordeum vulgare subsp. vulgare PE=2 SV=1	4.82234	2	5	1	42.244	6.44	0.837	0.2618	1.433	0.1319	1.151	0.9878	0.805	0.3222
K3XGV5	Uncharacterized protein OS=Setaria italica GN=LOC101768416 PE=3 SV=1	6.93069	3	5	3	57.906	9.28	1.227	NA	1.324	NA	NA	NA	NA	NA
K3XJZ1	Uncharacterized protein OS=Setaria italica GN=LOC101762056 PE=4 SV=1	7.03364	2	5	1	35.59	9.39	0.826	0.1512	0.601	0.2002	0.691	0.2484	2.692	0.7334
Q0DZE5	Os02g0625500 protein (Fragment) OS=Oryza sativa subsp. japonica GN=Os02g0625500 PE=4 SV=1	3.98936	2	5	2	40.821	5.77	NA	NA	0.825	0.6415	0.622	0.1256	0.945	0.5849
A0A0D3FHW4	Uncharacterized protein OS=Oryza barthii PE=4 SV=1	3.85604	1	5	1	42.983	5.24	NA	NA	NA	NA	NA	NA	NA	NA
A0A1Y1I387	Anaphase promoting complex Cdc20 subunits OS=Klebsormidium flaccidum GN=KFL_002130200 PE=4 SV=1	3.22581	1	5	1	53.736	8.59	0.824	NA	NA	NA	NA	NA	NA	NA
A0A0D3FAB9	Uncharacterized protein OS=Oryza barthii PE=4 SV=1	1.14485	2	5	1	226.98	5.06	0.577	0.4718	2.129	0.6091	0.77	0.6134	0.362	NA
A0A089N4T0	ATP-dependent Clp protease proteolytic subunit OS=Isachne distichophylla GN=clpP PE=3 SV=1	11.1111	2	5	2	24.695	4.82	0.774	0.5924	NA	NA	NA	NA	NA	NA
F2DSZ6	Predicted protein OS=Hordeum vulgare subsp. vulgare PE=2 SV=1	5.6701	1	5	1	21.493	11.21	NA	NA	NA	NA	NA	NA	NA	NA
A0A1D6HXP2	Starch synthase, chloroplastic/amyloplastic OS=Zea mays GN=100125638 PE=3 SV=1	5.43131	2	5	1	68.758	6.68	NA	NA	NA	NA	NA	NA	NA	NA
K3XEK9	Uncharacterized protein OS=Setaria italica GN=LOC101777327 PE=4 SV=1	1.09756	1	5	1	90.952	6.51	0.464	NA	4.932	NA	NA	NA	NA	NA
A0A200QRM4	Transaldolase OS=Macleaya cordata GN=BVC80_6771g1 PE=4 SV=1	2.98507	1	5	1	44.264	7.09	2.095	0.1703	0.578	0.1212	0.446	NA	0.781	0.2559
A0A1J3FBV4	Peptidyl-prolyl cis-trans isomerase (Fragment) OS=Noccaea caerulescens GN=LC_TR9795_c0_g1_i1_g.34575 PE=3 SV=1	6.53266	1	5	1	21.724	7.91	0.407	0.1747	1.068	NA	3.051	NA	2.858	NA
F2DVM2	Predicted protein OS=Hordeum vulgare subsp. vulgare PE=2 SV=1	3.00752	1	5	1	59.339	5.91	1.137	0.4382	0.618	0.2124	0.489	0.0018	1.972	0.8647
A0A0D3FU76	Uncharacterized protein OS=Oryza barthii PE=4 SV=1	2.55682	2	5	2	118.476	5.55	0.601	0.1323	2.231	0.0776	1.891	0.004	1.036	0.8065
B6TDH1	DAG protein OS=Zea mays PE=2 SV=1	3.09524	1	5	1	44.87	9.19	NA	NA	NA	NA	NA	NA	NA	NA
F2CY26	Predicted protein OS=Hordeum vulgare subsp. vulgare PE=2 SV=1	11.4907	3	5	3	33.268	8.91	0.698	0.568	0.617	0.5162	3.958	0.1227	6.407	0.0345
F2DEW2	Predicted protein OS=Hordeum vulgare subsp. vulgare PE=2 SV=1	8.5213	3	5	1	44.549	6.02	1.416	0.8114	1.117	0.6357	1.73	0.604	2.491	0.5191
B6TJX6	PTI1-like tyrosine-protein kinase 3 OS=Zea mays GN=100037783 PE=2 SV=1	7.45856	2	5	1	39.331	7.81	0.057	0.0012	4.426	0.1082	8.185	0.0688	3.551	0.556
A0A1D5XBT7	Serine/threonine-protein phosphatase OS=Triticum aestivum PE=3 SV=1	8.4507	2	5	1	47.446	7.34	NA	NA	NA	NA	NA	NA	NA	NA
F2D1H6	Predicted protein OS=Hordeum vulgare subsp. vulgare PE=2 SV=1	10.6599	3	5	3	44.395	7.03	0.332	0.2663	NA	NA	NA	NA	NA	NA
A0A1D5W7I4	Ribosomal protein OS=Triticum aestivum PE=3 SV=1	6.94444	1	5	1	24.617	9.83	1.255	NA	0.31	NA	NA	NA	NA	NA
F2CRR7	Predicted protein OS=Hordeum vulgare subsp. vulgare PE=2 SV=1	7.76892	3	5	3	54.172	8.9	1.269	0.3726	0.91	0.5089	1.339	0.2629	1.688	0.1327
K4A9B8	Uncharacterized protein OS=Setaria italica GN=LOC101786037 PE=3 SV=1	5.45073	2	5	2	51.625	7.06	0.513	0.0719	1.521	0.811	NA	NA	NA	NA
F2DUX6	Predicted protein OS=Hordeum vulgare subsp. vulgare PE=2 SV=1	3.27409	3	5	1	115.528	5.82	NA	NA	NA	NA	NA	NA	NA	NA
Q69RJ0	Ferredoxin-dependent glutamate synthase, chloroplastic OS=Oryza sativa subsp. japonica GN=GLU PE=2 SV=2	2.97214	3	5	3	174.934	6.84	NA	NA	NA	NA	NA	NA	NA	NA
K3ZUI4	ATPase ASNA1 homolog OS=Setaria italica GN=LOC101778862 PE=3 SV=1	10.7438	3	5	1	40.616	4.89	0.973	0.7107	NA	NA	1.563	0.0851	NA	NA
A0A1J3JHF1	S-(hydroxymethyl)glutathione dehydrogenase (Fragment) OS=Noccaea caerulescens GN=MP_TR15581_c0_g1_i1_g.44566 PE=3 SV=1	2.15827	1	5	1	45.026	7.56	0.996	0.802	0.599	0.1314	1.002	0.9247	2.239	0.1427
K3YJI3	Protein-L-isoaspartate O-methyltransferase OS=Setaria italica GN=LOC101769662 PE=3 SV=1	5.62771	1	5	1	24.655	5.99	NA	NA	NA	NA	NA	NA	NA	NA
Q5Z9Z1	CDK5 activator-binding protein-like OS=Oryza sativa subsp. japonica GN=Os06g0320100 PE=2 SV=1	3.22581	2	5	1	62.17	4.78	1.107	0.9047	0.878	0.6557	1.476	0.4341	1.682	NA
F2DI46	Predicted protein OS=Hordeum vulgare subsp. vulgare PE=2 SV=1	7.16253	2	5	2	38.227	6.46	1.073	NA	0.692	NA	NA	NA	NA	NA
A0A0D3EJV4	Uncharacterized protein OS=Oryza barthii PE=3 SV=1	8.15109	3	5	3	54.308	9.13	NA	NA	NA	NA	NA	NA	NA	NA
Q652S1	Os06g0258900 protein OS=Oryza sativa subsp. japonica GN=P0603C10.39-1 PE=2 SV=1	2.10756	2	5	2	147.349	6.14	0.932	0.5195	1.446	0.2799	0.335	0.0954	0.232	NA
B6SQQ0	Inorganic pyrophosphatase OS=Zea mays PE=2 SV=1	7.29167	2	5	2	31.717	6.07	3.659	0.1096	1.714	0.7863	NA	NA	NA	NA
F2DHY9	Predicted protein OS=Hordeum vulgare subsp. vulgare PE=2 SV=1	2.68505	3	5	3	148.461	6.32	0.444	0.3075	2.724	0.0526	0.742	0.2789	0.275	0.0584
Q5VPC8	Os01g0653800 protein OS=Oryza sativa subsp. japonica GN=Os01g0653800 PE=4 SV=1	2.75962	2	5	2	146.969	7.12	0.603	NA	1.065	0.53	1.485	NA	1.401	0.126
B6TGM9	Cysteine protease 1 OS=Zea mays PE=2 SV=1	3.41151	1	5	1	50.73	5.19	1.475	0.1446	0.761	0.2042	1.179	0.6709	1.668	0.3327
F2DVE5	Predicted protein OS=Hordeum vulgare subsp. vulgare PE=2 SV=1	6.57895	3	5	3	56.941	6.7	0.59	0.4857	3.204	0.4432	1.27	0.9578	0.396	0.0545
A0A0D3EYU8	Uncharacterized protein OS=Oryza barthii PE=4 SV=1	3.0086	2	5	2	75.719	6.54	0.802	0.3385	NA	NA	1.441	0.1825	NA	NA
A0A1D6CH77	Pyrophosphate--fructose 6-phosphate 1-phosphotransferase subunit beta OS=Triticum aestivum GN=PFP-BETA PE=3 SV=1	3.61991	2	5	2	72.131	7.03	NA	NA	0.86	NA	0.752	0.0297	0.875	0.0622
F2EEH5	Predicted protein OS=Hordeum vulgare subsp. vulgare PE=2 SV=1	4.24403	1	5	1	40.895	6.74	NA	NA	NA	NA	NA	NA	NA	NA
F8NQM2	UDP-glucose 6-dehydrogenase OS=Serpula lacrymans var. lacrymans (strain S7.9) GN=SERLADRAFT_463838 PE=3 SV=1	4.03397	2	5	1	51.555	6.89	NA	NA	NA	NA	NA	NA	NA	NA
A0A0D3HAC3	Uncharacterized protein OS=Oryza barthii PE=4 SV=1	4.05186	2	5	2	70.229	7.77	0.326	NA	1.043	0.9853	1.142	0.6446	1.209	0.6015
Q9SP56	Glutathione S-transferase OS=Triticum aestivum GN=GST1 PE=2 SV=1	6.60377	1	5	1	23.324	6.2	0.752	0.3544	5.25	0.0007	1.466	0.1036	0.28	0.0012
F2D9D7	Predicted protein OS=Hordeum vulgare subsp. vulgare PE=2 SV=1	5.73013	2	5	1	61.968	5.01	0.946	NA	0.908	NA	1.278	NA	1.408	NA
A0A1D5ZKX8	Methylenetetrahydrofolate reductase OS=Triticum aestivum PE=3 SV=1	3.73984	2	5	2	68.379	5.57	NA	NA	NA	NA	NA	NA	1.027	0.9191
B6TQ25	RNA-binding protein-like OS=Zea mays PE=2 SV=1	2.66393	1	5	1	51.096	5.94	NA	NA	NA	NA	NA	NA	NA	NA
K3Y8J0	Uncharacterized protein OS=Setaria italica GN=LOC101778588 PE=3 SV=1	18.2353	3	5	3	36.923	6.15	2.494	NA	0.661	0.507	0.437	0.2446	0.922	0.4936
K3YPB5	Uncharacterized protein OS=Setaria italica GN=LOC101768172 PE=4 SV=1	1.86986	2	5	1	145.383	5.97	NA	NA	NA	NA	NA	NA	NA	NA
F2E897	Predicted protein OS=Hordeum vulgare subsp. vulgare PE=2 SV=1	3.37224	2	5	2	84.55	7.61	1.756	0.2444	0.805	0.2374	0.606	0.0442	0.791	0.194
F2DP00	Predicted protein OS=Hordeum vulgare subsp. vulgare PE=2 SV=1	10.6061	2	5	2	14.616	5.06	NA	NA	1.43	0.7351	0.593	0.0562	0.536	0.0869
A0A1Q3D0D6	OTCace domain-containing protein/OTCace_N domain-containing protein OS=Cephalotus follicularis GN=CFOL_v3_29319 PE=3 SV=1	10.1485	3	5	3	45.434	6.29	1.625	NA	NA	NA	NA	NA	NA	NA
A0A0D3G3B4	Uncharacterized protein OS=Oryza barthii PE=3 SV=1	15.0685	3	5	3	30.714	7.93	1.05	0.5197	0.86	0.2024	1.435	0.0883	1.669	NA
A0A1D6SCG0	Alanine--tRNA ligase OS=Triticum aestivum PE=3 SV=1	1.65531	1	5	1	112.669	6.87	NA	NA	3.071	0.482	3.74	NA	2.152	0.6518
F2EDL0	Predicted protein OS=Hordeum vulgare subsp. vulgare PE=2 SV=1	2.51572	1	5	1	52.181	4.68	0.652	0.3614	1.205	NA	1.212	NA	1.005	NA
A0A1D6C999	Glyceraldehyde-3-phosphate dehydrogenase OS=Triticum aestivum PE=3 SV=1	11.4914	3	5	3	42.986	8.34	NA	NA	NA	NA	NA	NA	NA	NA
A0A176VMV4	ADP,ATP carrier protein OS=Marchantia polymorpha subsp. ruderalis GN=AXG93_3491s1200 PE=3 SV=1	1.67598	1	5	1	77.474	9.7	0.427	0.2677	1.046	0.727	1.339	0.5218	1.544	0.3209
K3ZWG3	Eukaryotic translation initiation factor 6 OS=Setaria italica GN=LOC101771602 PE=3 SV=1	10.2041	2	5	2	26.489	4.81	0.865	0.0834	1.362	0.0393	1.34	0.0414	0.983	NA
A0A218X1W3	Uncharacterized protein OS=Punica granatum GN=CDL15_Pgr002811 PE=4 SV=1	3.50195	3	5	3	114.49	8.09	NA	NA	NA	NA	NA	NA	0.069	0.0017
K3Z5Q1	Uncharacterized protein OS=Setaria italica GN=LOC101753783 PE=3 SV=1	6.28803	3	5	3	53.272	6.9	1.118	0.521	1.992	0.1293	0.834	0.299	0.419	0.1958
A0A218WH57	Uncharacterized protein OS=Punica granatum GN=CDL15_Pgr017721 PE=4 SV=1	2.08877	2	4	1	128.355	6.14	NA	NA	NA	NA	NA	NA	NA	NA
A0A0D3FXJ2	Uncharacterized protein OS=Oryza barthii PE=4 SV=1	3.8835	1	4	1	33.541	5.36	1.117	0.5008	1.847	0.0182	1.167	0.479	0.635	0.0191
F2DQL4	Predicted protein OS=Hordeum vulgare subsp. vulgare PE=2 SV=1	5.86319	1	4	1	33.961	6.15	NA	NA	NA	NA	NA	NA	NA	NA
K3YR43	Uncharacterized protein OS=Setaria italica GN=LOC101773138 PE=4 SV=1	2.91096	2	4	2	63.048	5.57	0.057	NA	6.902	0.093	16.854	NA	2.636	0.1852
A0A0D3H7G9	Uncharacterized protein OS=Oryza barthii PE=3 SV=1	3.25318	2	4	1	75.565	7.97	0.398	0.0251	2.198	0.0962	2.256	0.0524	1.026	0.9216
A0A0D3GR12	Uncharacterized protein OS=Oryza barthii PE=4 SV=1	2.90557	1	4	1	45.658	6.24	NA	NA	1.021	NA	NA	NA	NA	NA
Q94I94	Putative ribosomal-like protein (Fragment) OS=Atropa belladonna PE=2 SV=1	22.4138	1	4	1	6.773	4.83	0.222	NA	5.273	0.0084	1.036	NA	0.197	0.009
F2E311	Predicted protein OS=Hordeum vulgare subsp. vulgare PE=2 SV=1	6.60248	3	4	3	81.29	5.38	NA	NA	NA	NA	NA	NA	NA	NA
F2DLM5	Predicted protein OS=Hordeum vulgare subsp. vulgare PE=2 SV=1	2.89855	1	4	1	52.367	5.81	1.358	0.3448	0.638	0.3802	0.758	0.5102	1.189	NA
A0A0D3FZ13	Uncharacterized protein OS=Oryza barthii PE=3 SV=1	0.890472	1	4	1	124.427	9.51	0.515	0.0899	1.141	0.4879	2.322	0.0083	2.044	0.0006
W7T298	Peptidyl-prolyl cis-trans isomerase OS=Nannochloropsis gaditana GN=Naga_100201g3 PE=3 SV=1	5.05618	1	4	1	19.684	6.77	NA	NA	NA	NA	NA	NA	NA	NA
B6TGD5	Ethylene response protein OS=Zea mays GN=USP PE=2 SV=1	12.4294	2	4	2	19.925	6.43	0.862	NA	0.63	0.0262	0.458	NA	0.728	0.0385
Q5NBF4	Os01g0271500 protein OS=Oryza sativa subsp. japonica GN=Os01g0271500 PE=4 SV=1	3.7694	1	4	1	49.552	5.44	1.979	0.3668	0.74	0.2316	0.779	0.147	1.305	0.7935
F2DNX3	Predicted protein OS=Hordeum vulgare subsp. vulgare PE=2 SV=1	3.62694	2	4	2	63.19	8.07	1.344	NA	0.254	0.1365	0.115	0.0512	0.497	0.0338
A0A0D3EXY0	Uncharacterized protein OS=Oryza barthii PE=4 SV=1	3.5	2	4	2	45.211	7.06	NA	NA	0.424	0.4191	0.621	0.5297	1.463	NA
F2CTJ9	Predicted protein OS=Hordeum vulgare subsp. vulgare PE=2 SV=1	10.3896	2	4	2	32.829	6.55	0.878	0.1673	1.037	0.7327	0.735	0.0309	0.721	0.2304
K3Z672	Uncharacterized protein OS=Setaria italica GN=LOC101771995 PE=4 SV=1	6.93512	2	4	1	48.831	9.09	NA	NA	NA	NA	NA	NA	NA	NA
F2D074	Predicted protein OS=Hordeum vulgare subsp. vulgare PE=2 SV=1	4.78088	1	4	1	26.465	5.85	1.028	0.9169	0.686	0.0288	1.17	0.1982	1.718	0.0013
A0A0K9R7M5	Uncharacterized protein OS=Spinacia oleracea GN=SOVF_097020 PE=3 SV=1	2.53456	2	4	1	145.111	6.73	0.379	0.2411	NA	NA	NA	NA	NA	NA
A0A1J3K1Q3	Serine hydroxymethyltransferase (Fragment) OS=Noccaea caerulescens GN=MP_TR14624_c0_g1_i1_g.42107 PE=3 SV=1	2.14008	1	4	1	56.35	7.08	1.838	0.1618	2.986	0.0494	0.534	0.3496	0.194	0.1045
A0A1J3HU68	Putative serine/threonine-protein kinase (Fragment) OS=Noccaea caerulescens GN=LE_TR20758_c0_g1_i1_g.66935 PE=4 SV=1	2.58303	1	4	1	60.177	6.05	NA	NA	NA	NA	NA	NA	0.834	0.316
A0A200QMD2	Protein kinase domain OS=Macleaya cordata GN=BVC80_1327g10 PE=4 SV=1	6.15385	2	4	1	50.921	6.35	NA	NA	NA	NA	NA	NA	NA	NA
K3Z542	Uncharacterized protein OS=Setaria italica GN=LOC101784552 PE=3 SV=1	2.72727	1	4	1	63.085	6.28	0.761	0.2202	2.234	0.0174	0.9	0.6525	0.416	0.1289
A0A1J3J7X4	Tryptophan synthase (Fragment) OS=Noccaea caerulescens GN=MP_TR8305_c0_g1_i1_g.26357 PE=3 SV=1	6.50407	2	4	2	53.529	7.02	1.214	0.628	0.739	0.1997	0.73	0.1568	1.058	0.9535
D8L9A3	Protein disulfide isomerase family protein 3-1 alfa OS=Triticum aestivum GN=pdil3-1 PE=2 SV=1	5.36044	3	4	3	59.557	5.03	0.934	NA	NA	NA	2.018	0.8602	NA	NA
A0A1D6ADS5	Protein disulfide-isomerase OS=Triticum aestivum PE=3 SV=1	3.24675	2	4	2	67.318	4.75	1.334	NA	0.631	0.5085	0.313	NA	0.793	0.6308
Q851J9	Putative germin-like protein 3-4 OS=Oryza sativa subsp. japonica GN=Os03g0693800 PE=3 SV=1	5.67686	1	4	1	24.288	6.38	NA	NA	2.24	NA	NA	NA	NA	NA
F2CPM8	Predicted protein OS=Hordeum vulgare subsp. vulgare PE=2 SV=1	6.50888	2	4	2	54.476	7.59	1.74	0.3718	1.743	NA	1.131	0.8129	0.648	0.3403
F2DST6	Predicted protein OS=Hordeum vulgare subsp. vulgare PE=2 SV=1	4.20712	2	4	2	66.191	8.32	NA	NA	NA	NA	1.479	NA	NA	NA
A0A0C4ZQZ2	Annexin OS=Manihot esculenta GN=Ann1 PE=2 SV=1	3.48101	1	4	1	35.913	7.28	2.251	NA	1.066	NA	1.008	NA	0.946	NA
F2DS02	Predicted protein OS=Hordeum vulgare subsp. vulgare PE=2 SV=1	5.17241	1	4	1	20.616	7.99	NA	NA	NA	NA	NA	NA	NA	NA
A0A0D3EY35	Uncharacterized protein OS=Oryza barthii PE=3 SV=1	12.3077	2	4	2	21.283	5.08	NA	NA	NA	NA	NA	NA	0.487	0.2067
A0A0D3FLM6	Uncharacterized protein OS=Oryza barthii PE=4 SV=1	2.38095	1	4	1	71.041	5.26	0.768	0.1218	2.538	0.0355	1.335	0.0157	0.526	0.0822
F2E785	Predicted protein OS=Hordeum vulgare subsp. vulgare PE=2 SV=1	4.43425	4	4	2	141.782	6.24	0.785	0.2548	1.408	0.4501	1.07	0.9789	0.928	0.532
A0A1D6CZF3	Pyruvate dehydrogenase E1 component subunit alpha OS=Triticum aestivum PE=4 SV=1	2.53807	1	4	1	43.395	7.96	NA	NA	0.575	NA	1.093	0.6337	1.902	0.1234
F2E132	Predicted protein OS=Hordeum vulgare subsp. vulgare PE=2 SV=1	4.93601	2	4	2	61.032	6.4	0.354	NA	1.684	NA	0.572	NA	0.34	NA
K7LRK7	Uncharacterized protein OS=Glycine max GN=LOC100818572 PE=3 SV=1	2.19858	2	4	1	154.287	5.3	NA	NA	2.24	0.3944	3.641	NA	2.051	0.4363
Q10LR5	Fumarate hydratase 1, mitochondrial, putative, expressed OS=Oryza sativa subsp. japonica GN=Os03g0337900 PE=2 SV=1	6.3745	2	4	2	53.649	7.37	3.192	0.5308	1.058	0.4822	NA	NA	NA	NA
F2CQW2	Predicted protein OS=Hordeum vulgare subsp. vulgare PE=2 SV=1	2.60417	1	4	1	62.397	9.03	NA	NA	1.206	0.9937	0.429	NA	0.523	0.4153
F2DZI9	Predicted protein OS=Hordeum vulgare subsp. vulgare PE=2 SV=1	0.592992	1	4	1	199.915	6.27	NA	NA	NA	NA	NA	NA	NA	NA
A0A0K9R6A7	Malic enzyme OS=Spinacia oleracea GN=SOVF_101880 PE=3 SV=1	4.15973	2	4	2	66.376	7.23	2.289	NA	0.384	NA	NA	NA	NA	NA
A0A077RU45	Ubiquitinyl hydrolase 1 OS=Triticum aestivum GN=TRAES_3BF085400040CFD_c1 PE=3 SV=1	6.79245	4	4	4	88.417	5.16	0.923	0.0128	0.998	0.941	1.109	0.1634	1.141	0.301
Q0DVH3	Os03g0129900 protein (Fragment) OS=Oryza sativa subsp. japonica GN=Os03g0129900 PE=4 SV=1	8.16327	1	4	1	16.688	9.47	0.805	NA	0.381	NA	1.285	0.9993	3.37	0.4149
A0A0D3F8F4	Uncharacterized protein OS=Oryza barthii PE=3 SV=1	8.09249	2	4	2	35.837	8.59	0.415	0.0092	3.909	0.1216	2.217	0.0302	0.567	0.2157
A0A0D3GAF1	Uncharacterized protein OS=Oryza barthii PE=4 SV=1	19.4245	2	4	2	15.741	6.21	NA	NA	1.963	0.0697	1.63	0.2474	0.832	0.2579
Q8H4B9	Os07g0516200 protein OS=Oryza sativa subsp. japonica GN=P0048D08.132 PE=2 SV=1	7.22222	2	4	2	18.806	9.39	NA	NA	0.418	NA	NA	NA	NA	NA
A0A1D5X6Q1	3-phosphoshikimate 1-carboxyvinyltransferase OS=Triticum aestivum PE=3 SV=1	6.01942	3	4	1	54.052	7.28	NA	NA	NA	NA	NA	NA	0.993	0.8218
F2E7W3	Predicted protein OS=Hordeum vulgare subsp. vulgare PE=2 SV=1	12.0482	3	4	2	45.131	6.09	0.695	0.5605	NA	NA	2.014	0.6745	NA	NA
A0A0D3F8K3	Uncharacterized protein OS=Oryza barthii PE=4 SV=1	3.28947	4	4	4	149.593	6.54	1.696	0.1235	0.711	0.0702	0.72	0.0793	1.014	0.6566
F2DCC0	Aspartate aminotransferase OS=Hordeum vulgare subsp. vulgare PE=2 SV=1	8.09628	3	4	3	49.874	8.32	0.215	0.0376	0.747	NA	4.926	NA	6.598	NA
A0A0D3HHG9	Uncharacterized protein OS=Oryza barthii PE=4 SV=1	1.79775	2	4	1	147.162	8.13	NA	NA	NA	NA	NA	NA	NA	NA
A0A176VZA6	Uncharacterized protein OS=Marchantia polymorpha subsp. ruderalis GN=AXG93_2227s1070 PE=4 SV=1	2.31815	2	4	1	137.686	5.27	NA	NA	NA	NA	NA	NA	NA	NA
A0A200PVU9	WD40 repeat OS=Macleaya cordata GN=BVC80_9099g124 PE=4 SV=1	3.25048	1	4	1	57.053	6.67	0.235	NA	1.466	NA	1.861	NA	1.27	NA
A0A0D3EK66	Uncharacterized protein OS=Oryza barthii PE=4 SV=1	4.66926	1	4	1	26.982	6.93	NA	NA	NA	NA	NA	NA	NA	NA
W5D5P8	Coatomer subunit beta OS=Triticum aestivum GN=TRAES_3BF058300010CFD_c1 PE=4 SV=1	4	2	4	2	105.326	5.72	NA	NA	NA	NA	NA	NA	NA	NA
A0A0D3FQN9	Uncharacterized protein OS=Oryza barthii PE=3 SV=1	3.63372	2	4	2	76.523	7.74	NA	NA	0.541	0.4384	0.534	0.4335	1.531	0.9856
K3YRG2	Uncharacterized protein OS=Setaria italica GN=LOC101786486 PE=4 SV=1	3.72439	2	4	1	58.981	5.5	NA	NA	NA	NA	NA	NA	NA	NA
K4AAY6	Uncharacterized protein OS=Setaria italica GN=LOC101785376 PE=4 SV=1	2.79898	1	4	1	41.398	8.59	0.611	0.4121	NA	NA	2.957	0.2701	NA	NA
F2DD01	Predicted protein OS=Hordeum vulgare subsp. vulgare PE=2 SV=1	7.09459	2	4	2	31.651	6.3	NA	NA	NA	NA	NA	NA	NA	NA
T0JUV9	Uncharacterized protein OS=Colletotrichum gloeosporioides (strain Cg-14) GN=CGLO_16919 PE=3 SV=1	4.04313	1	4	1	40.157	7.2	NA	NA	NA	NA	NA	NA	NA	NA
Q8S7N6	Pyruvate kinase OS=Oryza sativa subsp. japonica GN=Os10g0571200 PE=2 SV=1	6.31579	2	4	2	61.606	6.44	0.093	NA	15.617	0.0002	17.27	NA	1.106	0.0057
A0A1D5TQL3	Superoxide dismutase [Cu-Zn] OS=Triticum aestivum PE=3 SV=1	5.3719	1	4	1	24.591	8.03	NA	NA	NA	NA	NA	NA	0.385	NA
A0A0D3G9C2	Uncharacterized protein OS=Oryza barthii PE=4 SV=1	0.762389	1	4	1	179.427	5.15	NA	NA	NA	NA	NA	NA	NA	NA
K3Z9F1	Uncharacterized protein OS=Setaria italica GN=LOC101781307 PE=3 SV=1	6.69643	1	4	1	24.992	9.17	1.111	NA	NA	NA	NA	NA	NA	NA
F2DDZ1	Predicted protein OS=Hordeum vulgare subsp. vulgare PE=2 SV=1	2.91971	1	4	1	45.677	6.42	NA	NA	NA	NA	NA	NA	NA	NA
F2D9S0	Predicted protein OS=Hordeum vulgare subsp. vulgare PE=2 SV=1	3.88979	2	4	1	63.026	7.84	NA	NA	NA	NA	NA	NA	NA	NA
A0A0D3F6H9	Uncharacterized protein OS=Oryza barthii PE=4 SV=1	6.82594	2	4	1	30.461	6.6	0.909	0.7305	0.597	NA	0.977	NA	1.636	NA
A0A0D3F0Q5	Uncharacterized protein OS=Oryza barthii PE=3 SV=1	12.8472	2	4	1	30.834	5.1	NA	NA	NA	NA	NA	NA	NA	NA
K3Y5T4	Uncharacterized protein OS=Setaria italica GN=LOC101769827 PE=3 SV=1	3.5061	2	4	2	73.371	7.58	NA	NA	NA	NA	NA	NA	NA	NA
F2DJ62	Predicted protein OS=Hordeum vulgare subsp. vulgare PE=2 SV=1	4.38048	3	4	2	84.741	5.86	1.075	0.2901	NA	NA	1.08	NA	NA	NA
A0A1J3F9G3	Eukaryotic translation initiation factor 5A-1 (Fragment) OS=Noccaea caerulescens GN=LC_TR2485_c0_g1_i1_g.7876 PE=4 SV=1	5.76923	1	4	1	22.728	6.93	NA	NA	NA	NA	NA	NA	NA	NA
F4IP13	Protein SHOOT GRAVITROPISM 6 OS=Arabidopsis thaliana GN=SGR6 PE=2 SV=1	0.699301	1	4	1	189.303	6.3	NA	NA	NA	NA	NA	NA	1.377	NA
Q6EZE7	Sucrose-phosphate synthase 2 (Fragment) OS=Triticum aestivum PE=2 SV=1	4.80962	3	4	3	111.277	6.61	0.488	0.0445	1.552	0.5408	NA	NA	NA	NA
F2CRM6	Predicted protein OS=Hordeum vulgare subsp. vulgare PE=2 SV=1	3.05273	3	4	3	120.766	5.52	10.207	0.5424	NA	NA	NA	NA	NA	NA
K3YV75	Uncharacterized protein OS=Setaria italica GN=LOC101758975 PE=3 SV=1	4.4	1	4	1	27.702	9.6	0.372	0.0007	0.97	0.5655	NA	NA	NA	NA
F2E194	Predicted protein (Fragment) OS=Hordeum vulgare subsp. vulgare PE=2 SV=1	3.08483	1	4	1	42.949	8.43	NA	NA	1.132	NA	1.499	0.4213	1.325	0.5519
S8CP83	Cap-binding protein-like protein OS=Genlisea aurea GN=M569_06234 PE=3 SV=1	4.62185	1	4	1	27.403	7.21	NA	NA	1.242	NA	NA	NA	NA	NA
A0A1Q3APF3	TPR_1 domain-containing protein/TPR_11 domain-containing protein OS=Cephalotus follicularis GN=CFOL_v3_01111 PE=4 SV=1	2.5641	1	4	1	39.864	8.29	0.945	0.5359	4.132	0.1552	2.199	0.3478	0.777	0.3166
C8CK16	Phosphomannomutase OS=Aegilops tauschii GN=PMM-D1 PE=3 SV=1	11.1554	2	4	2	28.474	6.35	4.693	0.0023	0.56	0.0807	0.571	0.1114	1.231	0.9574
K3YRI5	Uncharacterized protein OS=Setaria italica GN=SETIT_016879mg PE=3 SV=1	5.29301	2	4	2	55.459	6.04	0.633	0.1787	1.116	0.9092	1.868	0.11	2.521	0.1622
B4FCY9	26S proteasome non-ATPase regulatory subunit 8 OS=Zea mays PE=2 SV=1	5.24345	1	4	1	30.682	5.12	NA	NA	1.98	0.1428	NA	NA	NA	NA
A0A0D9V4N0	Uncharacterized protein OS=Leersia perrieri PE=3 SV=1	0.78125	1	4	1	169.546	6.2	NA	NA	NA	NA	NA	NA	NA	NA
F2DSM9	Predicted protein OS=Hordeum vulgare subsp. vulgare PE=2 SV=1	6.99088	2	4	2	36.339	9.95	2.295	0.0305	0.577	0.0072	0.464	0.0124	0.805	0.1568
A8HYL2	DNA replication factor C complex subunit 4 OS=Chlamydomonas reinhardtii GN=RFC4 PE=4 SV=1	9.03614	2	4	2	35.303	7.36	NA	NA	NA	NA	NA	NA	NA	NA
I1LL87	Uncharacterized protein OS=Glycine max GN=LOC100306232 PE=4 SV=1	8.23529	1	4	1	19.333	4.96	0.812	NA	2.007	NA	1.843	NA	0.918	NA
A0A0D3G153	Glucose-6-phosphate 1-epimerase OS=Oryza barthii PE=3 SV=1	4.06977	1	4	1	37.926	5.24	0.847	NA	1.098	NA	1.414	NA	1.288	NA
A0A1D5V9E2	Signal recognition particle subunit SRP72 OS=Triticum aestivum PE=3 SV=1	3.17221	1	4	1	72.947	9.1	NA	NA	NA	NA	NA	NA	NA	NA
F2E5S3	Predicted protein OS=Hordeum vulgare subsp. vulgare PE=2 SV=1	7.46004	3	4	3	63.642	6.58	0.983	0.7707	1.002	0.9803	1.458	0.0053	1.457	0.0017
B6UDC2	Actin-interacting protein 1-2 OS=Zea mays GN=100192950 PE=2 SV=1	1.80328	1	4	1	66.245	6.83	NA	NA	NA	NA	NA	NA	0.602	0.0229
Q03943	Membrane-associated 30 kDa protein, chloroplastic OS=Pisum sativum GN=IM30 PE=2 SV=1	3.40557	1	4	1	35.709	9.52	0.634	0.1526	1.605	0.5747	1.184	0.9167	0.887	0.4611
A0A1Q3B8K5	Cytochrom_C domain-containing protein OS=Cephalotus follicularis GN=CFOL_v3_07621 PE=3 SV=1	9.73451	1	4	1	12.327	9.32	0.425	0.0096	0.727	0.0247	NA	NA	NA	NA
B6SNG5	6,7-dimethyl-8-ribityllumazine synthase OS=Zea mays PE=2 SV=1	5.52995	1	4	1	22.646	8.28	NA	NA	NA	NA	NA	NA	NA	NA
A0A0D3HCK5	Uncharacterized protein OS=Oryza barthii PE=4 SV=1	2.01149	1	4	1	76.68	8.09	NA	NA	NA	NA	NA	NA	NA	NA
F2DJT7	Predicted protein OS=Hordeum vulgare subsp. vulgare PE=2 SV=1	2.1309	1	4	1	73.149	5.27	NA	NA	NA	NA	NA	NA	NA	NA
F2DNF4	Predicted protein OS=Hordeum vulgare subsp. vulgare PE=2 SV=1	6.44172	2	4	2	35.884	5.81	1.142	0.3548	0.645	0.0089	0.643	0.1147	1.007	0.9863
B6SSF5	EF-Hand containing protein OS=Zea mays PE=2 SV=1	4.54545	1	4	1	43.267	5.08	NA	NA	NA	NA	NA	NA	NA	NA
W5A9Q1	Uncharacterized protein OS=Triticum aestivum PE=4 SV=1	5.17837	3	4	1	95.719	4.68	NA	NA	NA	NA	NA	NA	NA	NA
E0WC53	WALI7 OS=Triticum aestivum GN=wali7 PE=2 SV=1	15.9091	3	4	3	28.054	7.39	NA	NA	NA	NA	1.847	NA	NA	NA
Q6ASS1	Os05g0145600 protein OS=Oryza sativa subsp. japonica GN=Os05g0145600 PE=2 SV=1	2.86344	1	4	1	50.881	7.72	1.75	0.1172	0.576	0.1378	0.837	0.0377	2.131	0.2244
A0A0D3HSS7	Uncharacterized protein OS=Oryza barthii PE=3 SV=1	4.91803	2	4	2	53.426	7.74	NA	NA	0.421	0.0175	NA	NA	NA	NA
F2D3Y3	Predicted protein OS=Hordeum vulgare subsp. vulgare PE=2 SV=1	3.05556	2	4	1	73.533	7.56	NA	NA	NA	NA	0.824	0.3151	NA	NA
K4AB35	Uncharacterized protein OS=Setaria italica GN=LOC101768647 PE=4 SV=1	3.85604	1	4	1	40.812	9.23	NA	NA	NA	NA	NA	NA	1.006	NA
M8A8E1	Villin-2 OS=Triticum urartu GN=TRIUR3_19654 PE=4 SV=1	1.68856	1	4	1	116.564	6.81	1.671	0.1961	1.012	0.7684	0.977	0.8343	0.968	0.5516
A0A176W9Z2	Delta-aminolevulinic acid dehydratase OS=Marchantia polymorpha subsp. ruderalis GN=AXG93_2960s1030 PE=3 SV=1	6.04027	2	4	2	48.46	6.1	0.49	0.0228	2.132	0.0213	3.582	0	1.68	0.0241
K3XGI2	Uncharacterized protein OS=Setaria italica GN=LOC101755168 PE=3 SV=1	8	3	4	2	57.911	7.24	0.847	NA	0.568	0.3895	0.157	0.0339	0.344	0.024
K3YPQ0	Uncharacterized protein OS=Setaria italica GN=LOC101757080 PE=4 SV=1	4.06417	3	4	3	100.926	8.53	NA	NA	NA	NA	NA	NA	NA	NA
A0A0D3GTY0	Uncharacterized protein OS=Oryza barthii PE=3 SV=1	4.39122	2	4	2	55.458	7.59	0.423	NA	NA	NA	0.524	0.4845	NA	NA
F2DVB6	Predicted protein OS=Hordeum vulgare subsp. vulgare PE=2 SV=1	8.76289	1	4	1	21.077	5.24	1.088	0.9431	0.79	0.2085	1.671	0.3676	2.114	0.005
A0A0K9QYV4	Uncharacterized protein OS=Spinacia oleracea GN=SOVF_125940 PE=4 SV=1	5	1	4	1	25.855	5.02	NA	NA	NA	NA	NA	NA	1.376	0.124
F2E8J8	Predicted protein OS=Hordeum vulgare subsp. vulgare PE=2 SV=1	7.26817	2	4	2	43.525	5.94	0.717	0.1444	1.546	0.0584	NA	NA	NA	NA
A0A0D3GHJ8	Uncharacterized protein OS=Oryza barthii PE=4 SV=1	4.08719	1	4	1	38.744	5.53	0.445	NA	3.405	NA	2.514	NA	0.738	NA
K3Z5M7	Uncharacterized protein OS=Setaria italica GN=LOC101769181 PE=4 SV=1	5.83501	2	4	2	53.088	6.32	NA	NA	NA	NA	NA	NA	2.373	0.3009
A0A1D5YR47	ATPase ASNA1 homolog OS=Triticum aestivum PE=3 SV=1	8.81543	3	4	1	40.657	4.91	0.756	0.0285	0.956	0.3849	0.361	0.0069	0.379	0.0526
A0A1J3DID2	Uncharacterized protein OS=Noccaea caerulescens GN=GA_TR15705_c1_g1_i1_g.47934 PE=4 SV=1	7.3913	2	4	2	26.37	9.04	0.728	0.1062	1.643	0.3296	2.107	0.2257	1.283	NA
K4A594	Uncharacterized protein OS=Setaria italica GN=LOC101777433 PE=4 SV=1	2.33236	2	4	2	115.318	5.3	NA	NA	NA	NA	NA	NA	1.377	0.1288
B6U9C1	Outer plastidial membrane protein porin OS=Zea mays PE=2 SV=1	4	1	4	1	29.758	8.13	NA	NA	NA	NA	NA	NA	NA	NA
A0A1Q3D417	Lipase_GDSL domain-containing protein/eIF-4B domain-containing protein (Fragment) OS=Cephalotus follicularis GN=CFOL_v3_30434 PE=3 SV=1	4.76858	2	4	1	79.562	7.96	NA	NA	NA	NA	NA	NA	NA	NA
K4A9Z9	Uncharacterized protein OS=Setaria italica GN=LOC101762276 PE=3 SV=1	2.24719	1	4	1	50.24	4.68	NA	NA	NA	NA	NA	NA	NA	NA
F2DDG9	Predicted protein OS=Hordeum vulgare subsp. vulgare PE=2 SV=1	2.80172	1	4	1	52.156	5.66	NA	NA	NA	NA	NA	NA	NA	NA
K3XUU6	Uncharacterized protein OS=Setaria italica GN=LOC101762973 PE=4 SV=1	1.93949	2	4	1	138.41	6.35	1.049	0.6712	1.289	0.0632	1.391	0.0485	1.08	NA
F2DVI5	Predicted protein OS=Hordeum vulgare subsp. vulgare PE=2 SV=1	3.49265	2	4	1	60.74	6.25	NA	NA	0.981	NA	NA	NA	NA	NA
F2DNE8	Predicted protein OS=Hordeum vulgare subsp. vulgare PE=2 SV=1	5.10949	1	4	1	28.057	4.45	0.687	0.0027	0.515	0.0066	0.657	0.008	1.306	0.1016
Q6K925	Os02g0497700 protein OS=Oryza sativa subsp. japonica GN=Os02g0497700 PE=2 SV=1	2.5	1	4	1	50.848	5.11	1.123	NA	0.851	NA	0.856	NA	1.005	NA
K4A7J9	Uncharacterized protein OS=Setaria italica GN=LOC101781742 PE=3 SV=1	4.30293	2	4	2	62.112	6.35	0.927	NA	NA	NA	0.266	NA	NA	NA
A0A0D3FK77	Uncharacterized protein OS=Oryza barthii PE=4 SV=1	9.16667	2	4	1	26.004	9.23	0.559	NA	1.367	0.8123	1.503	0.5452	1.47	0.6957
U5XYA0	Dehydroascorbate reductase OS=Pennisetum americanum PE=1 SV=1	15.493	3	4	1	23.4	6.4	NA	NA	NA	NA	0.913	0.4681	NA	NA
D8L9G1	Trehalose synthase, putative, expressed (Fragment) OS=Triticum aestivum GN=TAA_ctg0005b.00090.1 PE=4 SV=1	5.27523	3	4	2	97.946	5.59	NA	NA	NA	NA	NA	NA	NA	NA
F2D7V9	Predicted protein (Fragment) OS=Hordeum vulgare subsp. vulgare PE=2 SV=1	4.9763	2	4	2	45.876	7.81	NA	NA	NA	NA	NA	NA	0.123	0.0198
F2CRD3	Predicted protein (Fragment) OS=Hordeum vulgare subsp. vulgare PE=2 SV=1	2.43408	1	4	1	53.888	6.33	0.436	0.0652	2.441	0.0296	1.411	0.3208	0.598	0.0476
F2DLR3	Predicted protein OS=Hordeum vulgare subsp. vulgare PE=2 SV=1	1.33185	2	4	2	201.369	6.89	NA	NA	2.286	NA	1.281	NA	0.56	NA
Q94A40	Coatomer subunit alpha-1 OS=Arabidopsis thaliana GN=At1g62020 PE=2 SV=2	2.38487	3	4	1	136.48	6.98	NA	NA	NA	NA	NA	NA	NA	NA
A0A176WFT8	Uncharacterized protein OS=Marchantia polymorpha subsp. ruderalis GN=AXG93_3128s1080 PE=3 SV=1	4.99244	2	4	2	71.781	8.27	NA	NA	NA	NA	NA	NA	0.528	0.4836
J3NEA3	Uncharacterized protein OS=Oryza brachyantha PE=4 SV=1	3.3557	3	4	2	98.501	4.7	NA	NA	NA	NA	NA	NA	1.148	0.7909
F8S6T2	Pathogenesis-related protein 1-2 OS=Triticum aestivum GN=Pr-1-2 PE=2 SV=1	7.92683	1	4	1	17.555	8.24	1.103	0.7753	1.694	0.1712	1.865	0.1221	1.132	0.5631
U9UC84	Serine/threonine-protein phosphatase OS=Rhizophagus irregularis (strain DAOM 181602 / DAOM 197198 / MUCL 43194) GN=GLOINDRAFT_344832 PE=3 SV=1	11.0032	2	4	1	35.606	5.41	NA	NA	NA	NA	NA	NA	NA	NA
F2EGU5	Predicted protein OS=Hordeum vulgare subsp. vulgare PE=2 SV=1	8.3815	2	4	2	37.97	7.14	0.854	0.66	1.78	0.4199	1.022	0.8083	0.758	0.2767
B4FFH8	Adenosine kinase 2 OS=Zea mays GN=ZEAMMB73_Zm00001d017271 PE=2 SV=1	5.84795	2	4	2	37.083	5.25	NA	NA	0.334	0.0074	0.397	0.0001	1.302	0.3056
A0A0D3F717	Uncharacterized protein OS=Oryza barthii PE=4 SV=1	6.0423	2	4	2	37.74	9.19	NA	NA	NA	NA	0.477	NA	NA	NA
F2DAX3	Predicted protein OS=Hordeum vulgare subsp. vulgare PE=2 SV=1	3.82848	2	4	1	70.924	8.73	NA	NA	NA	NA	NA	NA	1.368	NA
A0A0D3HGU2	Uncharacterized protein OS=Oryza barthii PE=4 SV=1	4.67836	2	4	1	56.266	6.34	NA	NA	1.051	0.8204	1.377	0.1868	1.311	0.5118
F2CSB5	Predicted protein OS=Hordeum vulgare subsp. vulgare PE=2 SV=1	4.375	1	4	1	35.373	6.42	NA	NA	NA	NA	NA	NA	NA	NA
A0A0E0H8B5	Uncharacterized protein OS=Oryza nivara PE=3 SV=1	0.768962	2	4	2	309.896	6.09	0.782	0.1456	0.963	0.6164	1.306	0.213	1.357	0.4724
A0A1D5ZWQ6	Glutamate dehydrogenase OS=Triticum aestivum PE=3 SV=1	9.21053	3	4	2	48.962	8.02	0.641	NA	0.813	NA	0.31	NA	0.381	NA
K3Z7L3	Uncharacterized protein OS=Setaria italica GN=LOC101777009 PE=3 SV=1	4.89914	1	4	1	38.614	9.51	NA	NA	NA	NA	NA	NA	NA	NA
F2DZV4	Predicted protein OS=Hordeum vulgare subsp. vulgare PE=2 SV=1	3.27869	1	4	1	40.607	7.08	NA	NA	0.833	0.2755	NA	NA	NA	NA
B6TXS9	ATP synthase subunit gamma OS=Zea mays PE=2 SV=1	6.66667	2	4	2	35.785	9.04	NA	NA	NA	NA	NA	NA	0.836	NA
A0A1J7GAS6	Uncharacterized protein OS=Lupinus angustifolius GN=TanjilG_10995 PE=4 SV=1	3.81679	2	4	2	86.363	6.09	NA	NA	NA	NA	NA	NA	NA	NA
I1GZM3	Uncharacterized protein OS=Brachypodium distachyon GN=LOC100838974 PE=4 SV=1	1.72575	2	4	2	229.038	5.41	0.74	NA	1.821	NA	NA	NA	NA	NA
K3Y4V6	Uncharacterized protein OS=Setaria italica GN=LOC101783712 PE=3 SV=1	3.80859	3	4	3	110.719	9.22	NA	NA	0.257	NA	NA	NA	NA	NA
W5BGP8	Mitochondrial pyruvate carrier OS=Triticum aestivum PE=3 SV=1	9.25926	1	4	1	12.019	8.68	1.337	NA	NA	NA	5.305	NA	NA	NA
K3ZY41	Uncharacterized protein OS=Setaria italica GN=LOC101772088 PE=4 SV=1	8.13008	1	4	1	13.314	6.11	1.069	0.8318	3.613	0.2376	4.222	0.3762	1.644	0.6831
A0A166ZR09	Uncharacterized protein OS=Colletotrichum incanum GN=CI238_04309 PE=4 SV=1	1.97628	1	4	1	83.767	5.59	NA	NA	NA	NA	NA	NA	NA	NA
A0A1Q3BRQ3	Thiolase_N domain-containing protein/Thiolase_C domain-containing protein OS=Cephalotus follicularis GN=CFOL_v3_14168 PE=3 SV=1	9.67742	3	4	1	49.178	6.23	1.736	0.1542	0.393	0.0901	0.853	0.4293	2.175	NA
A0A1D6CE84	Ribosomal protein OS=Triticum aestivum PE=3 SV=1	6.60793	1	4	1	25.64	9.66	2.204	NA	0.964	NA	NA	NA	NA	NA
A0A147KF58	Enolase OS=Thermobifida cellulosilytica TB100 GN=eno PE=3 SV=1	4.21546	1	4	1	45.084	4.78	0.86	0.1559	1.058	0.1283	0.755	0.0419	0.715	0.0791
F2DD48	Predicted protein OS=Hordeum vulgare subsp. vulgare PE=2 SV=1	1.77866	1	4	1	56.499	6.32	0.592	0.0589	0.694	0.121	NA	NA	NA	NA
F2D5B1	Predicted protein OS=Hordeum vulgare subsp. vulgare PE=2 SV=1	38.9474	3	4	3	10.705	9	0.115	NA	2.107	0.1674	1.803	NA	0.889	0.6104
S8D0X1	Lipoxygenase OS=Genlisea aurea GN=M569_01717 PE=3 SV=1	1.34424	2	4	2	193.661	5.59	NA	NA	NA	NA	NA	NA	1.012	NA
K3ZI13	Uncharacterized protein OS=Setaria italica GN=LOC101756994 PE=3 SV=1	10.9195	4	4	4	55.255	6.04	0.946	0.5389	0.535	0.0442	0.606	0.0052	1.284	0.4654
A8JGB0	Arsenite translocating ATPase-like protein (Fragment) OS=Chlamydomonas reinhardtii GN=CHLREDRAFT_132949 PE=4 SV=1	2.53411	1	4	1	53.909	8.35	0.428	NA	2.022	NA	1.18	0.6507	0.584	0.2449
K4ABJ6	Uncharacterized protein OS=Setaria italica GN=LOC101755404 PE=4 SV=1	4.85175	2	4	1	42.456	7.21	1.938	0.0192	0.738	0.3927	0.875	0.4406	1.186	0.8764
F2D8I6	Predicted protein OS=Hordeum vulgare subsp. vulgare PE=2 SV=1	4.5082	2	4	2	50.516	5.12	0.254	NA	1.056	0.9844	2.082	0.4422	2.165	0.1777
F2E9W7	Predicted protein OS=Hordeum vulgare subsp. vulgare PE=2 SV=1	9.32203	2	4	2	38.413	7.53	1.04	NA	0.583	0.3553	0.969	0.817	1.916	0.0931
E1ZD59	Non-specific serine/threonine protein kinase OS=Chlorella variabilis GN=CHLNCDRAFT_57611 PE=4 SV=1	1.90311	1	4	1	63.835	8.54	NA	NA	NA	NA	NA	NA	NA	NA
B6UAU8	O-succinylhomoserine sulfhydrylase OS=Zea mays PE=2 SV=1	5.70825	2	4	2	50.055	7.15	0.49	0.3068	NA	NA	0.835	0.64	NA	NA
Q5Z6P9	Os06g0264300 protein OS=Oryza sativa subsp. japonica GN=Os06g0264300 PE=2 SV=1	7.02179	2	4	2	43.05	4.77	NA	NA	NA	NA	NA	NA	NA	NA
K4AFU2	Uncharacterized protein OS=Setaria italica GN=LOC101784312 PE=4 SV=1	8.57143	1	4	1	19.324	8.81	NA	NA	NA	NA	NA	NA	NA	NA
F2E4J4	Predicted protein OS=Hordeum vulgare subsp. vulgare PE=2 SV=1	7.109	1	4	1	22.124	8	NA	NA	1.408	NA	2.026	NA	1.439	NA
F2KFE8	Chaperone OS=Pseudomonas brassicacearum (strain NFM421) GN=PSEBR_a2257 PE=3 SV=1	3.01954	1	3	1	62.163	5.6	NA	NA	NA	NA	NA	NA	NA	NA
A0A200QIA7	UTP--glucose-1-phosphate uridylyltransferase OS=Macleaya cordata GN=BVC80_8937g4 PE=4 SV=1	2.23642	1	3	1	68.852	6.21	NA	NA	NA	NA	NA	NA	NA	NA
F2EAQ9	Predicted protein OS=Hordeum vulgare subsp. vulgare PE=2 SV=1	4.22535	2	3	2	69.849	5.19	1.194	NA	0.455	NA	0.399	NA	0.877	NA
A0A0D3GAC2	Uncharacterized protein OS=Oryza barthii PE=4 SV=1	6.5	1	3	1	20.469	6.96	0.111	NA	0.957	NA	NA	NA	NA	NA
A0A183CMZ6	Uncharacterized protein OS=Globodera pallida PE=4 SV=1	1.76282	1	3	1	70.704	8.66	NA	NA	NA	NA	NA	NA	NA	NA
A0A1D5XH30	V-type proton ATPase subunit a OS=Triticum aestivum PE=3 SV=1	2.78114	2	3	2	93.829	6.11	NA	NA	NA	NA	NA	NA	NA	NA
A0A0D3HR29	Uncharacterized protein OS=Oryza barthii PE=4 SV=1	4.90506	2	3	2	70.702	5.11	0.503	NA	1.268	0.1485	0.536	0.4639	0.424	0.094
K3YQN2	Uncharacterized protein OS=Setaria italica GN=LOC101759763 PE=4 SV=1	2.98954	2	3	1	71.66	8.65	1.965	NA	1.1	NA	0.414	NA	0.377	NA
K4AAP1	Uncharacterized protein OS=Setaria italica GN=LOC101770276 PE=3 SV=1	2.96296	1	3	1	44.439	5.62	NA	NA	NA	NA	NA	NA	1.124	0.0291
A0A0D3F691	Uncharacterized protein OS=Oryza barthii PE=4 SV=1	3.54767	1	3	1	49.462	6.87	NA	NA	2.3	NA	NA	NA	NA	NA
A0A0D3HUH0	Uncharacterized protein OS=Oryza barthii PE=4 SV=1	1.37328	1	3	1	89.362	5.36	NA	NA	NA	NA	NA	NA	NA	NA
B6UAT1	Uncharacterized protein OS=Zea mays PE=2 SV=1	3.72093	1	3	1	46.93	7.85	0.642	0.2095	NA	NA	NA	NA	NA	NA
A0A1D6DF81	L-lactate dehydrogenase OS=Triticum aestivum PE=3 SV=1	7.5419	2	3	2	37.871	7.06	1.045	NA	NA	NA	0.641	0.3954	NA	NA
K3ZRN3	Uncharacterized protein OS=Setaria italica GN=LOC101771817 PE=4 SV=1	5.12397	2	3	1	65.938	10.23	0.648	0.2451	1.166	NA	1.011	NA	0.867	NA
F2CRN3	Predicted protein OS=Hordeum vulgare subsp. vulgare PE=2 SV=1	9.42029	1	3	1	14.128	4.6	NA	NA	2.165	0.2015	NA	NA	NA	NA
Q67UZ0	Aminotransferase OS=Oryza sativa subsp. japonica GN=OsIDI4 PE=2 SV=1	9.22747	2	3	1	50.618	7.14	1.184	0.046	1.033	0.2359	1.303	0.0295	1.261	NA
K4A9B9	Uncharacterized protein OS=Setaria italica GN=LOC101769468 PE=4 SV=1	5.87002	2	3	2	52.292	8.97	1.556	NA	0.51	NA	1.117	0.5796	2.19	0.1072
K3YTV6	Uncharacterized protein OS=Setaria italica GN=LOC101774895 PE=4 SV=1	3.207	1	3	1	37.924	4.82	NA	NA	NA	NA	NA	NA	1.023	0.6488
Q84P52	Gamma aminobutyrate transaminase 3, chloroplastic OS=Solanum lycopersicum GN=GABA-TP3 PE=1 SV=1	2.11538	1	3	1	57.203	7.18	NA	NA	NA	NA	NA	NA	NA	NA
F2DR19	Histidinol dehydrogenase, chloroplastic OS=Hordeum vulgare subsp. vulgare PE=2 SV=1	4.84211	2	3	2	50.659	6.38	NA	NA	NA	NA	NA	NA	0.582	NA
F2EEM4	Predicted protein OS=Hordeum vulgare subsp. vulgare PE=2 SV=1	3.66379	1	3	1	50.426	9.13	NA	NA	NA	NA	NA	NA	1.233	NA
B4FUW7	Uncharacterized conserved protein UCP022280 OS=Zea mays GN=100276044 PE=2 SV=1	5.14019	1	3	1	23.841	8.94	1.881	NA	0.704	NA	0.257	NA	0.365	NA
F2CRJ5	Predicted protein OS=Hordeum vulgare subsp. vulgare PE=2 SV=1	4.01235	1	3	1	37.541	7.25	NA	NA	NA	NA	NA	NA	NA	NA
Q9FQA9	Glutathione S-transferase GST 30 OS=Zea mays GN=541841 PE=2 SV=1	5.19481	1	3	1	25.208	5.5	NA	NA	NA	NA	NA	NA	NA	NA
A0A1D6CE80	Transcription elongation factor SPT5 OS=Triticum aestivum PE=3 SV=1	2.37869	1	3	1	115.807	5.38	0.656	NA	NA	NA	1.011	NA	NA	NA
A0A078I381	BnaC01g10520D protein OS=Brassica napus GN=BnaC01g10520D PE=4 SV=1	2.82258	1	3	1	55.843	5.52	0.366	0.062	3.598	0.0156	NA	NA	NA	NA
A0A0D3HRT8	Uncharacterized protein OS=Oryza barthii PE=4 SV=1	2.3614	2	3	2	100.211	7.5	0.57	0.1206	NA	NA	1.859	0.5541	NA	NA
A0A0D3G199	Uncharacterized protein OS=Oryza barthii PE=4 SV=1	2.00364	1	3	1	58.374	8.47	1.642	0.3705	0.395	0.0178	0.319	0.1775	0.818	0.3211
F2DAR6	Predicted protein OS=Hordeum vulgare subsp. vulgare PE=2 SV=1	7.38007	1	3	1	27.081	5.47	0.658	NA	NA	NA	1.142	NA	NA	NA
F2D5P0	Peptidylprolyl isomerase OS=Hordeum vulgare subsp. vulgare PE=2 SV=1	2.0284	1	3	1	54.194	5.86	1.112	NA	0.784	NA	NA	NA	NA	NA
Q5EUE1	Protein disulfide-isomerase OS=Zea mays GN=PDIL1-1 PE=2 SV=1	6.03113	2	3	2	56.838	5.15	0.685	0.3861	0.966	NA	1.65	0.574	1.708	0.547
B4F8L1	COP9 signalosome complex subunit 7 OS=Zea mays PE=2 SV=1	4.5977	1	3	1	29.542	5.44	NA	NA	2.634	NA	2.429	NA	0.922	NA
K3XG66	Uncharacterized protein OS=Setaria italica GN=LOC101754352 PE=4 SV=1	1.62162	1	3	1	59.173	5.87	NA	NA	NA	NA	NA	NA	NA	NA
A0A0D0NDY0	2-alkenal reductase OS=Pseudomonas fluorescens GN=RL74_20430 PE=3 SV=1	3.01954	1	3	1	62.252	5.59	0.861	0.2335	0.94	0.4687	NA	NA	NA	NA
A0A1J3E797	Hypersensitive-induced response protein 1 (Fragment) OS=Noccaea caerulescens GN=GA_TR12631_c0_g1_i1_g.40373 PE=4 SV=1	4.38871	1	3	1	35.344	5.8	NA	NA	NA	NA	NA	NA	1.283	NA
A0A0D3F7F9	Uncharacterized protein OS=Oryza barthii PE=4 SV=1	4.58015	1	3	1	43.275	5.82	0.748	0.584	1.002	NA	1.594	0.4361	1.591	0.4375
K3Y2N3	Uncharacterized protein OS=Setaria italica GN=LOC101764602 PE=4 SV=1	2.93333	1	3	1	42.123	5.67	NA	NA	NA	NA	NA	NA	NA	NA
V4MSD8	Uncharacterized protein (Fragment) OS=Eutrema salsugineum GN=EUTSA_v10009970mg PE=4 SV=1	5.44747	1	3	1	28.672	9.06	1.012	NA	1.313	NA	NA	NA	NA	NA
A0A0D3EXM8	Uncharacterized protein OS=Oryza barthii PE=4 SV=1	5.28541	2	3	2	50.816	6.35	1.491	NA	0.699	0.508	1.208	NA	2.165	0.402
F2E8N7	Predicted protein OS=Hordeum vulgare subsp. vulgare PE=2 SV=1	3.64683	2	3	2	57.31	6.55	1.513	NA	1.208	0.9897	0.582	NA	0.69	0.5358
A0A1D5TIY9	DNA-directed RNA polymerase subunit beta OS=Triticum aestivum PE=3 SV=1	2.73859	2	3	2	136.409	7.34	1.31	0.2538	NA	NA	0.863	NA	NA	NA
F2DVJ4	Predicted protein OS=Hordeum vulgare subsp. vulgare PE=2 SV=1	7.63359	2	3	1	42.031	6.54	0.679	0.1763	NA	NA	NA	NA	NA	NA
F2DNW4	Predicted protein (Fragment) OS=Hordeum vulgare subsp. vulgare PE=2 SV=1	1.69252	1	3	1	77.59	5.58	NA	NA	0.634	NA	NA	NA	NA	NA
A0A218W5P2	Uncharacterized protein OS=Punica granatum GN=CDL15_Pgr016387 PE=4 SV=1	8.41121	1	3	1	10.926	8.94	10.942	0.0336	NA	NA	NA	NA	NA	NA
Q5VNV1	Glycine cleavage T protein-like OS=Oryza sativa subsp. japonica GN=Os06g0134800 PE=2 SV=1	5.23691	1	3	1	44.124	5.8	NA	NA	NA	NA	NA	NA	NA	NA
F2D1V6	Predicted protein (Fragment) OS=Hordeum vulgare subsp. vulgare PE=2 SV=1	3.83387	1	3	1	34.37	6.6	NA	NA	0.517	NA	0.588	NA	1.138	NA
A0A1Q3DES9	PfkB domain-containing protein OS=Cephalotus follicularis GN=CFOL_v3_34215 PE=3 SV=1	8.05195	3	3	2	41.94	6.65	0.728	NA	NA	NA	1.214	NA	NA	NA
A0A1D6RSE6	Ubiquinone biosynthesis O-methyltransferase, mitochondrial OS=Triticum aestivum GN=COQ3 PE=3 SV=1	9.20245	2	3	2	35.067	8.34	NA	NA	0.685	NA	0.729	NA	1.064	NA
K3Z6G8	Uncharacterized protein OS=Setaria italica GN=LOC101771458 PE=4 SV=1	7.07547	2	3	1	45.676	7.24	NA	NA	NA	NA	NA	NA	NA	NA
B6T6B3	Eukaryotic translation initiation factor 3 subunit M OS=Zea mays PE=2 SV=1	5.06024	1	3	1	46.24	5.3	NA	NA	NA	NA	NA	NA	NA	NA
A0A0D3ET42	Glycylpeptide N-tetradecanoyltransferase OS=Oryza barthii PE=3 SV=1	8.00915	3	3	3	49.678	7.06	NA	NA	NA	NA	NA	NA	NA	NA
A0A1D5XUJ1	40S ribosomal protein S21 OS=Triticum aestivum PE=3 SV=1	13.4146	1	3	1	9.19	7.34	NA	NA	NA	NA	NA	NA	NA	NA
A0A078IGT4	BnaA01g07660D protein OS=Brassica napus GN=BnaA01g07660D PE=3 SV=1	2.16963	2	3	2	116.775	10.74	0.736	0.2116	1.162	0.7692	0.861	0.6689	0.742	0.0601
A0A1D6KE00	Thaumatin-like protein OS=Zea mays GN=ZEAMMB73_Zm00001d030694 PE=4 SV=1	2.14153	2	3	1	116.436	4.79	0.812	0.6304	1.426	NA	0.328	NA	0.23	NA
B6TQC0	3-N-debenzoyl-2-deoxytaxol N-benzoyltransferase OS=Zea mays GN=100284134 PE=2 SV=1	2.80374	1	3	1	46.071	5.25	NA	NA	NA	NA	NA	NA	NA	NA
V4KQB9	Uncharacterized protein OS=Eutrema salsugineum GN=EUTSA_v10003717mg PE=3 SV=1	1.9337	1	3	1	81.828	7.65	1.028	NA	NA	NA	2.173	NA	NA	NA
Q5D4P9	Cinnamyl alcohol dehydrogenase 1 OS=Nicotiana tabacum GN=CAD1-1 PE=2 SV=1	5.57276	1	3	1	35.482	6.93	NA	NA	0.8	0.303	NA	NA	NA	NA
B6TA37	Protein RCC2 OS=Zea mays GN=100193728 PE=2 SV=1	2.00364	1	3	1	58.08	8.15	NA	NA	NA	NA	NA	NA	NA	NA
F2DNL2	Xylose isomerase OS=Hordeum vulgare subsp. vulgare PE=2 SV=1	3.54906	1	3	1	53.397	5.43	NA	NA	NA	NA	NA	NA	NA	NA
A0A0D3FWE4	Uncharacterized protein OS=Oryza barthii PE=4 SV=1	3.92157	1	3	1	39.559	8.41	0.801	NA	NA	NA	0.898	NA	NA	NA
K3ZGZ6	DNA polymerase OS=Setaria italica GN=LOC101765223 PE=3 SV=1	3.16742	3	3	3	123.462	7.99	0.424	NA	NA	NA	3.51	NA	NA	NA
F2DXH7	Predicted protein OS=Hordeum vulgare subsp. vulgare PE=2 SV=1	5.32787	1	3	1	25.924	8.21	1.096	NA	0.982	0.8593	1.467	NA	1.512	0.1679
Q65X08	Os05g0519400 protein OS=Oryza sativa subsp. japonica GN=Os05g0519400 PE=2 SV=1	4.84522	3	3	2	81.078	6.06	NA	NA	NA	NA	NA	NA	1.224	0.114
S6FH76	Uncharacterized protein OS=Bacillus velezensis UCMB5033 GN=RBAU_2133 PE=4 SV=1	4.95868	1	3	1	28.138	5.34	0.847	0.5418	1.006	0.9482	0.586	0.2349	0.583	NA
A0A0D3EQM5	Uncharacterized protein OS=Oryza barthii PE=4 SV=1	1.75781	1	3	1	54.449	5.85	NA	NA	NA	NA	NA	NA	NA	NA
Q9ZQY0	Pyruvate dehydrogenase E1 component subunit alpha OS=Zea mays PE=4 SV=1	3.57143	1	3	1	42.889	8.19	NA	NA	NA	NA	NA	NA	NA	NA
A0A194S4R1	Uncharacterized protein OS=Rhodotorula graminis (strain WP1) GN=RHOBADRAFT_66267 PE=3 SV=1	1.78571	1	3	1	60.25	6.95	NA	NA	NA	NA	NA	NA	NA	NA
A0A101LQI4	Uncharacterized protein OS=Pseudomonas sp. EpS/L25 GN=AR540_18095 PE=4 SV=1	4.74308	1	3	1	28.365	8.73	1.003	NA	0.503	NA	0.692	0.1402	1.376	0.1647
K4A6N7	Uncharacterized protein OS=Setaria italica GN=LOC101769061 PE=4 SV=1	1.92024	1	3	1	72.51	6.83	NA	NA	2.724	NA	3.381	NA	1.241	NA
A0A0D3GP48	Uncharacterized protein OS=Oryza barthii PE=4 SV=1	3.50318	1	3	1	33.622	6.86	NA	NA	NA	NA	NA	NA	NA	NA
A0A0D3H3K2	Uncharacterized protein OS=Oryza barthii PE=4 SV=1	7.20461	2	3	2	38.338	4.98	0.943	0.7169	0.724	0.2613	NA	NA	NA	NA
Q10MU2	Os03g0295400 protein OS=Oryza sativa subsp. japonica GN=Os03g0295400 PE=4 SV=1	3.43008	1	3	1	42.071	5.83	NA	NA	NA	NA	NA	NA	NA	NA
Q0IX96	Os10g0456500 protein OS=Oryza sativa subsp. japonica GN=Os10g0456500 PE=2 SV=1	2.48521	2	3	2	93.659	6.27	NA	NA	NA	NA	NA	NA	NA	NA
F2CQY5	Predicted protein (Fragment) OS=Hordeum vulgare subsp. vulgare PE=2 SV=1	40.9091	2	3	2	7.746	9.99	NA	NA	NA	NA	NA	NA	NA	NA
K4A913	Uncharacterized protein OS=Setaria italica GN=LOC101768368 PE=4 SV=1	8.51927	3	3	1	56.863	9.32	1.499	0.065	1.084	NA	NA	NA	NA	NA
W7TPU7	Tubulin gamma chain OS=Nannochloropsis gaditana GN=TUG PE=3 SV=1	1.88679	1	3	1	53.497	6.21	0.714	0.1784	1.914	0.0969	1.212	0.1146	0.633	0.1407
A0A200RAW2	Exoribonuclease OS=Macleaya cordata GN=BVC80_233g8 PE=3 SV=1	1.29096	1	3	1	110.397	7.01	0.964	0.6159	0.963	0.7552	0.494	0.0948	0.512	NA
B4FQ64	Isovaleryl-CoA dehydrogenase OS=Zea mays PE=2 SV=1	8.35381	2	3	1	44.281	6.55	NA	NA	NA	NA	NA	NA	NA	NA
B7EME6	Os05g0453700 protein OS=Oryza sativa subsp. japonica GN=Os05g0453700 PE=2 SV=1	4.7619	1	3	1	20.886	6.28	0.221	0.04	1.469	0.6641	1.113	0.4808	1.126	0.9223
Q7XZJ6	Actin OS=Gossypium hirsutum GN=ACT6 PE=2 SV=1	2.91777	1	3	1	41.761	5.68	3.537	0.1027	NA	NA	0.672	0.2082	NA	NA
O23759	Small ubiquitin-related modifier OS=Cicer arietinum PE=2 SV=1	13.913	2	3	2	12.85	5	NA	NA	NA	NA	1.339	0.4508	NA	NA
M8AV69	Pathogenesis-related protein 1 OS=Aegilops tauschii GN=F775_08895 PE=3 SV=1	21.875	2	3	2	17.063	5.5	NA	NA	NA	NA	NA	NA	1.454	0.1669
A0A0D3H7V7	Uncharacterized protein OS=Oryza barthii PE=3 SV=1	4.71464	1	3	1	44.073	6.8	NA	NA	NA	NA	NA	NA	NA	NA
A0A0K9RVN4	Uncharacterized protein OS=Spinacia oleracea GN=SOVF_023570 PE=4 SV=1	2.57069	1	3	1	42.009	7.52	NA	NA	NA	NA	0.745	NA	NA	NA
B6SJN3	Protein mago nashi OS=Zea mays PE=2 SV=1	6.06061	1	3	1	18.707	6.2	0.482	0.0633	0.485	0.0729	0.847	0.6696	1.855	0.2527
A0A176VME4	Uncharacterized protein OS=Marchantia polymorpha subsp. ruderalis GN=AXG93_1175s1280 PE=4 SV=1	1.11789	1	3	1	104.766	6.14	NA	NA	NA	NA	NA	NA	NA	NA
F2EDJ3	Predicted protein OS=Hordeum vulgare subsp. vulgare PE=2 SV=1	4.54545	2	3	2	61.894	5.29	NA	NA	NA	NA	NA	NA	1.005	NA
A0A0A1WC75	Argonaute 1b OS=Nicotiana attenuata GN=AGO1b PE=3 SV=1	0.892857	1	3	1	123.552	9.44	1.5	NA	NA	NA	1.137	NA	NA	NA
Q7EY69	Os08g0427900 protein OS=Oryza sativa subsp. japonica GN=Os08g0427900 PE=4 SV=1	5.24476	1	3	1	30.473	11.05	NA	NA	NA	NA	NA	NA	NA	NA
A0A0D3MT28	SGT1 OS=Triticum aestivum GN=SGT1 PE=2 SV=1	7.40741	2	3	2	41.326	5.07	NA	NA	1.43	0.677	0.346	0.3469	0.511	0.4594
R4XFV2	60S ribosomal protein L9 OS=Taphrina deformans (strain PYCC 5710 / ATCC 11124 / CBS 356.35 / IMI 108563 / JCM 9778 / NBRC 8474) GN=TAPDE_002257 PE=4 SV=1	5.88235	1	3	1	21.144	9.54	NA	NA	NA	NA	NA	NA	NA	NA
Q43661	Wali7 protein (Fragment) OS=Triticum aestivum GN=wali7 PE=2 SV=1	5.18519	1	3	1	29.482	7.53	NA	NA	NA	NA	NA	NA	NA	NA
K7KKW1	Uncharacterized protein OS=Glycine max GN=GLYMA_04G181100 PE=4 SV=1	5.63063	2	3	2	48.645	8.4	1.447	NA	0.546	NA	0.431	NA	0.789	NA
A0A1D5WD84	Cytokinin riboside 5'-monophosphate phosphoribohydrolase OS=Triticum aestivum PE=3 SV=1	13.7168	2	3	2	24.017	5.07	0.305	0.0491	2.903	0.0384	4.264	0.0404	1.802	0.4821
A0A1J7GME9	Uncharacterized protein OS=Lupinus angustifolius GN=TanjilG_01819 PE=4 SV=1	4.54545	1	3	1	39.152	11.33	NA	NA	NA	NA	NA	NA	NA	NA
A0A1Z5RFW9	Uncharacterized protein OS=Sorghum bicolor GN=SORBI_3006G274800 PE=3 SV=1	13.2075	2	3	2	29.082	5.95	NA	NA	0.913	NA	0.179	NA	0.196	NA
K3Z8Z8	Uncharacterized protein OS=Setaria italica GN=LOC101774021 PE=4 SV=1	8.62745	2	3	1	27.498	8.29	2.38	0.0204	NA	NA	2.977	0.0161	NA	NA
Q5JMM6	Os01g0753100 protein OS=Oryza sativa subsp. japonica GN=Os01g0753100 PE=4 SV=1	2.73973	1	3	1	38.79	9.09	0.755	NA	NA	NA	1.46	NA	NA	NA
A0A0D3ENX6	Uncharacterized protein OS=Oryza barthii PE=4 SV=1	1.50892	1	3	1	81.405	8.79	NA	NA	NA	NA	NA	NA	NA	NA
F2E8H9	Predicted protein OS=Hordeum vulgare subsp. vulgare PE=2 SV=1	5.12129	3	3	3	78.808	5.81	NA	NA	0.429	0.1213	0.581	0.1674	1.39	0.0987
Q6Z6C8	Os02g0205400 protein OS=Oryza sativa subsp. japonica GN=Os02g0205400 PE=4 SV=1	8.47953	2	3	1	37.178	6	0.634	0.5239	1.548	0.8268	4.09	0.1111	2.745	0.0093
A0A0D3ERA4	Uncharacterized protein OS=Oryza barthii PE=4 SV=1	2.95699	1	3	1	41.087	7.71	NA	NA	NA	NA	NA	NA	NA	NA
F2DB07	Predicted protein OS=Hordeum vulgare subsp. vulgare PE=2 SV=1	13	2	3	2	10.948	7.4	1.191	0.3565	0.95	0.7783	0.931	0.0855	1.018	0.9935
A0A1J3DSK2	Long chain acyl-CoA synthetase 4 OS=Noccaea caerulescens GN=GA_TR10999_c0_g1_i1_g.35497 PE=4 SV=1	3.15315	2	3	2	74.347	5.92	NA	NA	NA	NA	NA	NA	1.518	NA
K3YSV8	4-hydroxyphenylpyruvate dioxygenase OS=Setaria italica GN=SETIT_017353mg PE=3 SV=1	2.90557	1	3	1	44.351	5.87	1.27	0.7229	0.731	0.5301	0.408	0.2736	0.559	NA
F2EAW1	Predicted protein OS=Hordeum vulgare subsp. vulgare PE=2 SV=1	6.42857	1	3	1	15.285	6.7	NA	NA	1.231	NA	0.493	NA	0.401	NA
K3XW09	Uncharacterized protein OS=Setaria italica GN=LOC101773239 PE=4 SV=1	4.56853	2	3	2	65.99	5.22	NA	NA	3.024	0.0421	3.326	0.0002	1.39	0.5113
B4G1K7	26S proteasome regulatory subunit RPN13 OS=Zea mays GN=100281651 PE=2 SV=1	3.55987	1	3	1	33.746	4.44	NA	NA	1.318	NA	0.621	NA	0.471	NA
A0A218W9F7	Uncharacterized protein OS=Punica granatum GN=CDL15_Pgr025295 PE=3 SV=1	4.52489	1	3	1	23.898	4.88	NA	NA	2.721	NA	NA	NA	NA	NA
F2EEU4	Predicted protein OS=Hordeum vulgare subsp. vulgare PE=2 SV=1	2.91667	2	3	2	81.291	7.8	0.729	NA	NA	NA	NA	NA	NA	NA
A0A0D3FBW5	Uncharacterized protein OS=Oryza barthii PE=4 SV=1	1.88034	2	3	2	129.483	6.57	NA	NA	NA	NA	NA	NA	NA	NA
K3Z3F9	Uncharacterized protein OS=Setaria italica GN=LOC101774438 PE=4 SV=1	1.08055	1	3	1	113.693	6.54	0.909	NA	1.008	0.9998	NA	NA	NA	NA
A0A218WPQ7	Uncharacterized protein OS=Punica granatum GN=CDL15_Pgr003962 PE=3 SV=1	6.64962	2	3	2	42.305	6.55	0.606	0.0585	2.774	NA	2.008	0.0759	0.724	0.1586
A0A218WNV1	Uncharacterized protein OS=Punica granatum GN=CDL15_Pgr005116 PE=4 SV=1	5.46075	2	3	2	65.617	8.75	1.34	0.9116	2.926	0.1384	0.516	0.4132	0.192	0.1088
F2DJY4	Predicted protein OS=Hordeum vulgare subsp. vulgare PE=2 SV=1	4.24528	1	3	1	23.416	5.3	NA	NA	2.06	NA	1.923	NA	0.934	NA
F2DNH5	Predicted protein OS=Hordeum vulgare subsp. vulgare PE=2 SV=1	8.69565	1	3	1	15.135	8.5	NA	NA	NA	NA	NA	NA	NA	NA
A0A1D5W045	NADH-cytochrome b5 reductase OS=Triticum aestivum PE=3 SV=1	8.18182	2	3	1	36.388	9.23	1.196	0.4883	0.656	NA	0.847	NA	1.292	NA
F2DKT5	Predicted protein OS=Hordeum vulgare subsp. vulgare PE=2 SV=1	3.51562	1	3	1	29.135	6.33	NA	NA	NA	NA	NA	NA	2.246	NA
F2DL50	Predicted protein OS=Hordeum vulgare subsp. vulgare PE=2 SV=1	4.63768	1	3	1	38.699	8.1	0.611	0.4144	NA	NA	1.447	0.5296	NA	NA
A0A1Q3BEV9	DNA helicase OS=Cephalotus follicularis GN=CFOL_v3_09965 PE=3 SV=1	1.04839	1	3	1	136.159	7.09	0.923	0.222	0.966	0.406	0.995	0.7988	1.031	0.3743
A8HTR9	Predicted protein OS=Chlamydomonas reinhardtii GN=CHLREDRAFT_127586 PE=4 SV=1	2.83505	1	3	1	41.703	7.28	0.447	0.1198	NA	NA	0.984	0.8859	NA	NA
A0A0D3EJR6	Uncharacterized protein OS=Oryza barthii PE=4 SV=1	2.47148	1	3	1	55.032	5.03	NA	NA	NA	NA	NA	NA	NA	NA
A0A0D3HH92	Protein DETOXIFICATION OS=Oryza barthii PE=3 SV=1	1.70213	1	3	1	74.184	7.02	NA	NA	NA	NA	NA	NA	NA	NA
F2E9K5	Predicted protein OS=Hordeum vulgare subsp. vulgare PE=2 SV=1	6.77201	2	3	2	48.917	5.36	1.028	0.7512	0.607	0.1831	1.256	0.387	2.068	NA
K4A231	Uncharacterized protein OS=Setaria italica GN=SETIT_032928mg PE=4 SV=1	3.69515	1	3	1	48.547	4.73	1.15	0.9176	1.026	0.9415	1.06	0.9986	1.047	0.9414
F2DW01	Predicted protein OS=Hordeum vulgare subsp. vulgare PE=2 SV=1	2.61569	1	3	1	53.144	5.2	0.557	NA	0.73	NA	1.897	NA	2.6	NA
F2DUI2	Predicted protein OS=Hordeum vulgare subsp. vulgare PE=2 SV=1	7.61905	1	3	1	22.514	8.27	NA	NA	1.655	NA	NA	NA	NA	NA
A0A183C6B2	Uncharacterized protein OS=Globodera pallida PE=3 SV=1	17.2185	2	3	2	16.065	10.26	NA	NA	NA	NA	NA	NA	NA	NA
A0A078I7D8	V-type proton ATPase proteolipid subunit OS=Brassica napus GN=BnaA03g53020D PE=3 SV=1	4.78723	1	3	1	40.209	7.52	NA	NA	NA	NA	NA	NA	NA	NA
A0A078FIH3	BnaC04g28790D protein OS=Brassica napus GN=BnaC04g28790D PE=4 SV=1	8.65385	1	3	1	12.098	6.79	NA	NA	NA	NA	NA	NA	NA	NA
F2DCX8	FACT complex subunit SSRP1 OS=Hordeum vulgare subsp. vulgare PE=2 SV=1	2.48834	2	3	2	71.489	5.74	NA	NA	NA	NA	NA	NA	0.917	0.6638
A0A176W390	Ribosomal protein OS=Marchantia polymorpha subsp. ruderalis GN=AXG93_1440s1070 PE=3 SV=1	3.38462	1	3	1	36.334	9.91	NA	NA	NA	NA	NA	NA	NA	NA
S8DJ32	Uncharacterized protein (Fragment) OS=Genlisea aurea GN=M569_15308 PE=3 SV=1	5.68182	2	3	1	58.182	5.76	1.259	NA	0.664	NA	0.686	NA	1.033	NA
F2E5G4	Predicted protein OS=Hordeum vulgare subsp. vulgare PE=2 SV=1	5.31108	2	3	2	68.716	6.65	1.281	0.0187	1.136	0.2331	0.366	0.0303	0.323	NA
Q2QKC5	Pre-mRNA processing factor OS=Triticum aestivum GN=Luc7 PE=2 SV=1	9.92736	3	3	1	48.433	8.37	0.921	0.2215	1.044	0.9171	NA	NA	NA	NA
A0A078I789	BnaA06g09440D protein OS=Brassica napus GN=BnaA06g09440D PE=3 SV=1	2.07581	2	3	1	125.987	6.93	NA	NA	NA	NA	NA	NA	0.905	NA
F2CVN1	Predicted protein OS=Hordeum vulgare subsp. vulgare PE=2 SV=1	9.03226	2	3	2	34.75	6.6	1.333	NA	0.865	NA	NA	NA	NA	NA
F2D293	Predicted protein OS=Hordeum vulgare subsp. vulgare PE=2 SV=1	5.44218	1	3	1	16.552	10.32	NA	NA	NA	NA	NA	NA	NA	NA
A0A1D6RN38	Phospho-2-dehydro-3-deoxyheptonate aldolase OS=Triticum aestivum PE=3 SV=1	3.91061	2	3	2	58.731	8.24	NA	NA	1.537	0.0499	NA	NA	NA	NA
F2D420	Predicted protein OS=Hordeum vulgare subsp. vulgare PE=2 SV=1	4.54545	1	3	1	34.549	5.33	0.846	NA	1.648	NA	NA	NA	NA	NA
K3YVT9	Uncharacterized protein OS=Setaria italica GN=LOC101768439 PE=4 SV=1	7.5	1	3	1	21.12	7.99	0.417	NA	2.3	NA	1.92	NA	0.835	NA
F2EFA5	Predicted protein OS=Hordeum vulgare subsp. vulgare PE=2 SV=1	3.75335	2	3	2	81.687	6.09	1.507	NA	0.869	NA	1.45	NA	1.669	NA
K3XX96	Uncharacterized protein OS=Setaria italica GN=LOC101766081 PE=4 SV=1	5.09709	1	3	1	45.227	6.09	NA	NA	NA	NA	NA	NA	NA	NA
A0A0J8B812	Uncharacterized protein OS=Beta vulgaris subsp. vulgaris GN=BVRB_6g155420 PE=3 SV=1	1.51515	1	3	1	90.543	6.52	NA	NA	NA	NA	NA	NA	NA	NA
Q38766	Glycine cleavage system P protein OS=Avena sativa PE=2 SV=1	2.81008	2	3	2	111.329	6.96	1.114	NA	0.67	NA	0.815	0.4685	1.216	0.5476
Q654U5	Os06g0247800 protein OS=Oryza sativa subsp. japonica GN=Os06g0247800 PE=2 SV=1	3.62239	3	3	1	99.18	9.17	NA	NA	NA	NA	NA	NA	0.887	NA
A0A0D3GU31	Uncharacterized protein OS=Oryza barthii PE=3 SV=1	1.42857	1	3	1	92.736	5.11	1.444	0.4604	1.117	0.9444	1.438	NA	1.498	0.5572
A0A0D3GN11	Uncharacterized protein OS=Oryza barthii PE=3 SV=1	10.9422	2	3	2	33.853	6.13	NA	NA	NA	NA	NA	NA	NA	NA
A0A200QG18	Glutamyl/glutaminyl-tRNA synthetase OS=Macleaya cordata GN=BVC80_7765g3 PE=3 SV=1	2.41423	2	3	2	90.194	6.37	NA	NA	0.843	NA	1.142	NA	1.354	NA
A0A0D3GPL3	Uncharacterized protein OS=Oryza barthii PE=4 SV=1	0.732601	1	3	1	148.402	7.39	0.762	NA	NA	NA	NA	NA	NA	NA
A0A0D3FG97	Uncharacterized protein OS=Oryza barthii PE=4 SV=1	4.56853	1	3	1	43.111	5	NA	NA	NA	NA	NA	NA	1.006	NA
A0A1J7IA86	Uncharacterized protein OS=Lupinus angustifolius GN=TanjilG_18678 PE=4 SV=1	0.952381	1	3	1	106.278	7.06	0.676	0.0216	1.031	0.2672	NA	NA	NA	NA
F2CZZ8	Predicted protein OS=Hordeum vulgare subsp. vulgare PE=2 SV=1	3.37478	2	3	1	63.048	4.88	NA	NA	NA	NA	NA	NA	1.281	0.2384
B4FYM0	Acetyl-CoA acetyltransferase, cytosolic 2 OS=Zea mays PE=2 SV=1	6.88836	2	3	2	43.051	7.66	0.71	0.5651	3.81	0.3601	2.384	0.2146	0.626	0.0498
F2DX45	Predicted protein OS=Hordeum vulgare subsp. vulgare PE=2 SV=1	5.06329	3	3	3	88.178	6.01	NA	NA	1.803	NA	NA	NA	NA	NA
K3YSG0	Uncharacterized protein OS=Setaria italica GN=LOC101760597 PE=3 SV=1	6.05381	2	3	2	48.383	6.89	0.568	0.169	3.222	0.5099	3.259	0.1965	1.012	0.9983
K4A5G3	Uncharacterized protein OS=Setaria italica GN=LOC101752997 PE=3 SV=1	1.06724	1	3	1	104.826	6.6	1.821	NA	0.975	NA	1.658	NA	1.702	NA
F2DVK7	Predicted protein OS=Hordeum vulgare subsp. vulgare PE=2 SV=1	2.98913	1	3	1	41.984	4.46	NA	NA	NA	NA	NA	NA	NA	NA
K3XZS4	Uncharacterized protein OS=Setaria italica GN=LOC101765266 PE=4 SV=1	7.38255	1	3	1	16.134	4.98	1.508	NA	0.332	NA	0.57	0.2774	1.714	0.325
K3Y6U8	Uncharacterized protein OS=Setaria italica GN=LOC101780746 PE=4 SV=1	4.64646	2	3	1	54.382	8.03	NA	NA	NA	NA	NA	NA	NA	NA
A0A218XUB6	Uncharacterized protein OS=Punica granatum GN=CDL15_Pgr002394 PE=4 SV=1	2.55754	1	3	1	42.249	8.88	NA	NA	NA	NA	NA	NA	NA	NA
Q108W6	Nuclear protein E3-3, isoform a, putative, expressed OS=Oryza sativa subsp. japonica GN=Os10g0571100 PE=4 SV=1	11.5702	1	3	1	13.508	9.41	NA	NA	NA	NA	NA	NA	NA	NA
F2CSI1	Predicted protein OS=Hordeum vulgare subsp. vulgare PE=2 SV=1	3.16027	1	3	1	47.553	8.84	NA	NA	NA	NA	NA	NA	NA	NA
F2CQH8	Predicted protein OS=Hordeum vulgare subsp. vulgare PE=2 SV=1	3.57782	2	3	2	63.071	6.76	0.732	0.3719	1.063	0.8958	0.704	0.3408	0.662	NA
F2D4Q9	Predicted protein OS=Hordeum vulgare subsp. vulgare PE=2 SV=1	5	1	3	1	30.723	5.82	1.558	0.4701	0.335	0.1368	0.541	NA	1.718	0.2853
A0A1J7HSW1	Reticulon-like protein OS=Lupinus angustifolius GN=TanjilG_13685 PE=4 SV=1	3.0888	1	3	1	29.056	8.21	NA	NA	NA	NA	NA	NA	NA	NA
S8CSS6	Uncharacterized protein (Fragment) OS=Genlisea aurea GN=M569_04885 PE=4 SV=1	1.65975	1	3	1	52.266	6.2	0.763	0.1666	1.435	0.3946	0.9	0.4808	0.628	0.3379
K3XGV6	Uncharacterized protein OS=Setaria italica GN=LOC101756506 PE=4 SV=1	1.9802	1	3	1	53.909	6.81	0.046	0.027	30.875	NA	0.999	NA	0.032	NA
Q6Z0Z0	Os02g0135700 protein OS=Oryza sativa subsp. japonica GN=Os02g0135700 PE=4 SV=1	0.91954	1	3	1	144.609	5.29	NA	NA	NA	NA	NA	NA	NA	NA
A0A0K9RKB0	Uncharacterized protein OS=Spinacia oleracea GN=SOVF_062620 PE=3 SV=1	3.01811	1	3	1	54.511	7.34	NA	NA	1.182	0.1338	NA	NA	NA	NA
F2CV69	Predicted protein OS=Hordeum vulgare subsp. vulgare PE=2 SV=1	4.88599	1	3	1	33.917	4.92	6.233	0.0402	1.151	0.4545	NA	NA	NA	NA
F2E3M7	Predicted protein OS=Hordeum vulgare subsp. vulgare PE=2 SV=1	2.41449	1	3	1	53.887	4.73	NA	NA	NA	NA	NA	NA	NA	NA
Q33E23	Glutamate dehydrogenase 2, mitochondrial OS=Oryza sativa subsp. japonica GN=GDH2 PE=2 SV=1	5.3528	2	3	1	44.523	6.68	NA	NA	NA	NA	NA	NA	NA	NA
S8C4E5	RuvB-like helicase (Fragment) OS=Genlisea aurea GN=M569_15517 PE=3 SV=1	13.5135	2	3	1	19.886	9.32	1.761	0.2524	0.884	0.7114	1.591	0.577	1.799	0.4464
V4LWP2	Uncharacterized protein OS=Eutrema salsugineum GN=EUTSA_v10020025mg PE=4 SV=1	1.24294	1	3	1	99.538	8.75	0.962	0.5439	1.046	NA	NA	NA	NA	NA
A0A0D3H5W4	Uncharacterized protein OS=Oryza barthii PE=4 SV=1	3.74707	1	3	1	46.111	7.49	0.991	0.7288	1.457	0.5717	1.8	0.1235	1.46	0.3123
U5HC85	Uncharacterized protein OS=Microbotryum lychnidis-dioicae (strain p1A1 Lamole / MvSl-1064) GN=MVLG_04772 PE=4 SV=1	5.22648	1	3	1	31.374	10.37	0.777	0.187	1.549	0.0173	0.762	0.0474	0.503	0.1366
A0A0D3FB25	Uncharacterized protein OS=Oryza barthii PE=4 SV=1	3.5865	1	3	1	51.043	8.15	NA	NA	NA	NA	NA	NA	NA	NA
Q8H386	Casein kinase II alpha subunit OS=Oryza sativa subsp. japonica GN=OJ1513_F02.134 PE=3 SV=1	9.90991	2	3	2	39.317	8.47	2.514	0.2807	0.929	0.555	0.781	0.2559	0.877	0.3056
K4ADD1	Uncharacterized protein OS=Setaria italica GN=LOC101772827 PE=4 SV=1	5.19031	1	3	1	31.176	4.59	1.506	0.2241	0.686	NA	0.387	0.2513	0.564	0.368
A0A1I8BBM5	Uncharacterized protein OS=Meloidogyne hapla PE=4 SV=1	4.45931	3	3	0	101.326	7.99	NA	NA	NA	NA	NA	NA	NA	NA
K3ZZ42	Uncharacterized protein OS=Setaria italica GN=SETIT_031874mg PE=4 SV=1	9.58084	1	3	1	18.947	11.52	NA	NA	NA	NA	NA	NA	NA	NA
B6THJ2	Mitochondrial uncoupling protein 3 OS=Zea mays PE=2 SV=1	5	1	3	1	35.787	9.41	NA	NA	NA	NA	NA	NA	NA	NA
A0A0D3HIU8	Uncharacterized protein OS=Oryza barthii PE=4 SV=1	2.06363	2	3	2	127.979	5.91	1.067	0.753	NA	NA	0.466	0.3718	NA	NA
F2ECH2	Predicted protein OS=Hordeum vulgare subsp. vulgare PE=2 SV=1	3.50877	1	3	1	48.922	4.5	NA	NA	NA	NA	NA	NA	NA	NA
A0A0D3GHC0	Uncharacterized protein OS=Oryza barthii PE=4 SV=1	2.9661	2	3	2	103.43	9.03	0.759	NA	NA	NA	1.962	NA	NA	NA
F2YJ66	Glutathione-dependent formaldehyde dehydrogenase (Fragment) OS=Linum usitatissimum PE=2 SV=1	8.72483	2	3	2	15.372	8.18	0.56	0.0498	3.06	0.0935	1.422	0.7173	0.477	0.0626
K3YIH0	Uncharacterized protein OS=Setaria italica GN=LOC101785426 PE=4 SV=1	7.76119	2	3	2	36.132	4.65	NA	NA	NA	NA	1.049	NA	NA	NA
A0A1Y1IP08	Electron transfer flavoprotein ubiquinone oxidoreductase OS=Klebsormidium flaccidum GN=KFL_010220020 PE=4 SV=1	1.8315	1	3	1	60.075	6.83	NA	NA	NA	NA	NA	NA	NA	NA
Q84PX0	Os08g0150800 protein OS=Oryza sativa subsp. japonica GN=P0443G08.126 PE=3 SV=2	8.37563	3	3	1	44.278	6.44	1.177	0.6272	0.383	0.2397	NA	NA	NA	NA
B8B2V2	Uncharacterized protein OS=Oryza sativa subsp. indica GN=OsI_23105 PE=4 SV=1	1.2959	1	3	1	105.983	7.3	NA	NA	NA	NA	NA	NA	NA	NA
F2E4L8	Predicted protein OS=Hordeum vulgare subsp. vulgare PE=2 SV=1	5.7971	2	3	2	46.716	6.62	1.096	0.7631	1.015	0.9775	1.057	NA	1.088	0.8157
F2EIW7	Predicted protein (Fragment) OS=Hordeum vulgare subsp. vulgare PE=2 SV=1	8.23529	1	3	1	18.777	5.14	NA	NA	NA	NA	NA	NA	1.526	NA
M1VTX3	Probable Snz-type pyridoxine vitamin B6 biosynthetic protein SNZ1 OS=Claviceps purpurea (strain 20.1) GN=CPUR_00241 PE=3 SV=1	4.47284	1	3	1	32.369	5.99	1.418	0.5634	0.666	0.2239	1.127	0.5789	2.878	0.1976
A0A1D5RVB4	Phosphotransferase OS=Triticum aestivum PE=3 SV=1	2.95858	1	3	1	54.726	6.55	1.057	0.7304	NA	NA	1.259	0.1072	NA	NA
F2EAD7	Predicted protein OS=Hordeum vulgare subsp. vulgare PE=2 SV=1	0.904605	1	3	1	133.776	9.44	NA	NA	NA	NA	NA	NA	NA	NA
B6U076	WD-repeat protein 50 OS=Zea mays PE=2 SV=1	6.11511	2	3	2	61.797	6.55	1.275	NA	1.071	NA	NA	NA	NA	NA
A0A0D3H912	Uncharacterized protein OS=Oryza barthii PE=3 SV=1	7.18391	3	3	3	74.872	8.97	0.855	0.6171	NA	NA	NA	NA	NA	NA
A0A1D5RR29	DNA ligase OS=Triticum aestivum PE=3 SV=1	2.46361	2	3	2	97.906	9.31	NA	NA	NA	NA	NA	NA	0.748	0.0828
A0A1J3CKF6	Peptidyl-prolyl cis-trans isomerase OS=Noccaea caerulescens GN=GA_TR921_c0_g1_i1_g.2941 PE=3 SV=1	8.13953	1	3	1	18.095	8.35	NA	NA	10.263	NA	13.156	NA	1.282	NA
I1H316	Uncharacterized protein OS=Brachypodium distachyon GN=LOC100829936 PE=4 SV=1	3.31754	1	3	1	46.991	5.95	NA	NA	NA	NA	NA	NA	NA	NA
A0A1D5Z4G2	Vacuolar protein sorting-associated protein 35 OS=Triticum aestivum PE=3 SV=1	4.03531	2	3	2	89.804	5.34	1.14	NA	0.321	NA	0.226	0.0754	0.704	0.2889
A0A1D6RD04	PRA1 family protein OS=Triticum aestivum PE=3 SV=1	7.90698	1	3	1	24.493	9.39	NA	NA	NA	NA	NA	NA	NA	NA
A0A0D3GCR3	Translation factor GUF1 homolog, mitochondrial OS=Oryza barthii PE=3 SV=1	5.98958	3	3	3	84.827	9.04	1.03	0.7795	0.5	0.0106	0.329	0.0663	0.683	0.2484
A0A200QL70	Thioredoxin-like fold OS=Macleaya cordata GN=BVC80_1749g38 PE=4 SV=1	3.77358	1	3	1	41.298	5.41	2.277	0.4636	0.284	NA	0.895	NA	3.156	NA
K3Z7E2	Uncharacterized protein OS=Setaria italica GN=LOC101786558 PE=3 SV=1	3.07263	1	3	1	38.147	6.38	NA	NA	NA	NA	NA	NA	NA	NA
A0A0D3ENY8	Uncharacterized protein OS=Oryza barthii PE=4 SV=1	6.26506	2	3	1	44.863	5.54	NA	NA	NA	NA	NA	NA	1.042	0.183
R4XF33	Uncharacterized protein OS=Taphrina deformans (strain PYCC 5710 / ATCC 11124 / CBS 356.35 / IMI 108563 / JCM 9778 / NBRC 8474) GN=TAPDE_004687 PE=4 SV=1	4.04858	1	3	1	26.72	8.25	NA	NA	NA	NA	NA	NA	NA	NA
K4A6D5	Uncharacterized protein OS=Setaria italica GN=LOC101756757 PE=4 SV=1	3.87275	2	3	2	78.706	4.64	0.339	0.0716	2.718	0.0738	0.99	0.9095	0.479	0.3497
A0A078G375	BnaA09g04490D protein OS=Brassica napus GN=BnaA09g04490D PE=3 SV=1	18.8119	2	3	2	22.759	8.1	NA	NA	NA	NA	NA	NA	NA	NA
A0A1D5YN83	Annexin OS=Triticum aestivum PE=3 SV=1	2.60417	1	3	1	43.106	9.31	NA	NA	1.347	NA	NA	NA	NA	NA
Q6JJ41	Putative dihydroflavonol reductase OS=Ipomoea trifida PE=4 SV=1	6.38821	2	3	2	45.543	6.15	1.868	0.1989	0.651	NA	1.082	NA	1.662	NA
F2DT37	Predicted protein OS=Hordeum vulgare subsp. vulgare PE=2 SV=1	3.62205	3	3	3	69.896	9.26	2.865	0.378	0.272	0.2454	0.503	0.1049	1.847	0.346
A0A0D3ES48	Iron-sulfur cluster assembly protein OS=Oryza barthii PE=3 SV=1	16.3743	2	3	2	17.96	8.43	1.848	0.0491	NA	NA	NA	NA	NA	NA
K3YRU7	Glycosyltransferase OS=Setaria italica GN=LOC101770993 PE=3 SV=1	2.80561	1	3	1	53.369	6.32	NA	NA	NA	NA	NA	NA	NA	NA
A8J3U8	DNA replication factor C complex subunit 3 OS=Chlamydomonas reinhardtii GN=RFC3 PE=4 SV=1	3.37079	1	3	1	40.256	8.65	1.391	0.1514	NA	NA	0.818	0.2369	NA	NA
A0A078GC45	BnaC08g42510D protein OS=Brassica napus GN=BnaC08g42510D PE=3 SV=1	2.30126	1	3	1	53.76	7.27	NA	NA	NA	NA	NA	NA	NA	NA
A0A176VYQ7	Uncharacterized protein OS=Marchantia polymorpha subsp. ruderalis GN=AXG93_1712s1120 PE=4 SV=1	4.0678	1	3	1	32.344	7.06	0.671	NA	0.51	0.3573	0.488	0.3059	1.215	0.9815
D8L9M8	RNA recognition domain containing protein,expressed OS=Triticum aestivum GN=TAA_ctg0464b.00230.1 PE=4 SV=1	2.96128	1	3	1	48.652	6.9	0.228	NA	4.102	0.0182	NA	NA	NA	NA
A0A0D3GAP8	Uncharacterized protein OS=Oryza barthii PE=4 SV=1	6.04027	3	3	3	67.482	5.94	0.659	NA	NA	NA	1.653	0.1226	NA	NA
F2D540	Branched-chain-amino-acid aminotransferase OS=Hordeum vulgare subsp. vulgare PE=2 SV=1	6.09756	2	3	2	44.057	8.16	NA	NA	NA	NA	NA	NA	NA	NA
A0A0D3GNQ3	Eukaryotic translation initiation factor 3 subunit E OS=Oryza barthii PE=3 SV=1	3.87244	2	3	2	51.263	5.83	0.409	0.0061	1.91	0.0009	2.735	0.0058	1.442	0.1412
A0A0D3H8W5	Uncharacterized protein OS=Oryza barthii PE=4 SV=1	4.25868	2	3	2	72.374	5.66	NA	NA	NA	NA	1.99	0.0694	NA	NA
F2DG78	Predicted protein OS=Hordeum vulgare subsp. vulgare PE=2 SV=1	3.07329	1	3	1	45.45	5.2	NA	NA	0.911	NA	NA	NA	NA	NA
Q2QNI2	Os12g0564600 protein OS=Oryza sativa subsp. japonica GN=LOC_Os12g37720 PE=4 SV=2	3.19241	3	3	3	128.376	7.46	0.973	0.1885	0.848	0.0038	0.845	0.028	0.997	0.9093
Q32SG2	Protein phosphatase 2A regulatory subunit A OS=Zea mays GN=732740 PE=2 SV=1	3.77358	2	3	1	65.13	5.06	NA	NA	NA	NA	NA	NA	NA	NA
Q6K975	Os02g0831300 protein OS=Oryza sativa subsp. japonica GN=Os02g0831300 PE=4 SV=1	4.26357	2	3	2	57.868	5.08	NA	NA	NA	NA	NA	NA	1.076	NA
A0A0K9QWW7	Uncharacterized protein OS=Spinacia oleracea GN=SOVF_132050 PE=3 SV=1	8.33333	1	3	1	11.705	5.58	NA	NA	NA	NA	NA	NA	NA	NA
A0A0R4J5Q8	Uncharacterized protein OS=Glycine max GN=LOC100776647 PE=4 SV=1	1.97368	1	3	1	79.915	6.92	NA	NA	1.97	NA	NA	NA	NA	NA
K3XDR5	Uncharacterized protein OS=Setaria italica GN=LOC101778963 PE=4 SV=1	0.71475	1	3	1	170.353	6.19	0.835	NA	NA	NA	0.681	NA	NA	NA
F2E384	Predicted protein OS=Hordeum vulgare subsp. vulgare PE=2 SV=1	2.657	1	3	1	44.88	5.81	0.742	0.1421	1.739	0.0781	1.751	0.077	1.007	NA
A0A078HSI5	Carboxypeptidase OS=Brassica napus GN=BnaC02g41710D PE=3 SV=1	3.5225	1	3	1	57.504	7.74	NA	NA	NA	NA	NA	NA	NA	NA
A0A0D3F1R0	Uncharacterized protein OS=Oryza barthii PE=4 SV=1	4.80769	1	3	1	22.354	8.63	NA	NA	NA	NA	NA	NA	NA	NA
M8CE49	Actin-related protein 7 OS=Aegilops tauschii GN=F775_17909 PE=3 SV=1	5.21327	2	3	2	46.396	4.97	NA	NA	NA	NA	NA	NA	NA	NA
A0A0D3GM21	Uncharacterized protein OS=Oryza barthii PE=4 SV=1	0.806916	1	3	1	189.031	6.65	0.587	0.0656	1.194	0.4716	0.653	0.3458	0.549	0.0664
F2DQE6	Predicted protein OS=Hordeum vulgare subsp. vulgare PE=2 SV=1	4.60624	2	3	2	72.869	7.42	0.432	0.2482	2.761	0.0255	2.003	0.3412	0.738	0.2419
F2D6E9	Predicted protein OS=Hordeum vulgare subsp. vulgare PE=2 SV=1	8.92857	1	3	1	12.739	10.62	NA	NA	NA	NA	NA	NA	NA	NA
K3YSV5	Uncharacterized protein OS=Setaria italica GN=LOC101769651 PE=4 SV=1	3.38164	1	3	1	44.01	10.18	0.389	0.0078	2.032	0.0488	1.243	0.5983	0.647	0.3044
E5GBZ0	50S ribosomal protein l21 mitochondrial OS=Cucumis melo subsp. melo PE=3 SV=1	3.94265	1	3	1	31.35	6.95	NA	NA	NA	NA	NA	NA	3.407	NA
F2CSQ8	Predicted protein (Fragment) OS=Hordeum vulgare subsp. vulgare PE=2 SV=1	4.38413	2	3	2	51.151	7.14	NA	NA	NA	NA	NA	NA	NA	NA
F2D7Z6	Predicted protein OS=Hordeum vulgare subsp. vulgare PE=2 SV=1	10.4762	2	3	2	23.597	5.5	NA	NA	NA	NA	NA	NA	NA	NA
A0A0D1BX81	Putative proteasome core particle subunit beta 2 OS=Ustilago maydis (strain 521 / FGSC 9021) GN=UMAG_10356 PE=4 SV=1	8.19113	2	2	1	31.273	6.06	NA	NA	NA	NA	NA	NA	NA	NA
Q6Z6S1	Apoptosis inhibitor 5-like protein API5 OS=Oryza sativa subsp. japonica GN=API5 PE=1 SV=1	2.04842	1	2	1	59.948	9.23	1.615	0.5143	0.685	0.4651	1.353	0.6912	1.975	NA
A0A200PQG1	Nucleoporin Nup186/Nup192/Nup205 OS=Macleaya cordata GN=BVC80_9089g9 PE=4 SV=1	1.05764	2	2	2	213.241	5.62	NA	NA	NA	NA	NA	NA	1.244	0.5064
R0KFU2	Uncharacterized protein OS=Setosphaeria turcica (strain 28A) GN=SETTUDRAFT_176777 PE=4 SV=1	1.34474	1	2	1	90.85	5.22	1.177	0.1601	1.231	NA	NA	NA	NA	NA
K4A591	Uncharacterized protein OS=Setaria italica GN=SETIT_034045mg PE=3 SV=1	0.970874	1	2	1	114.437	5.82	NA	NA	0.691	0.0937	0.457	0.0444	0.661	NA
A0A0D3ENU1	Uncharacterized protein OS=Oryza barthii PE=3 SV=1	1.6129	1	2	1	86.896	7.23	0.893	0.2132	1.251	0.1651	1.307	0.041	1.067	0.5586
A0A0D3GQR0	Uncharacterized protein OS=Oryza barthii PE=4 SV=1	2.55537	1	2	1	65.239	7.78	NA	NA	NA	NA	NA	NA	NA	NA
I1MLN7	Uncharacterized protein OS=Glycine max GN=LOC100792415 PE=4 SV=2	2.6749	1	2	1	53.058	6.01	NA	NA	NA	NA	NA	NA	NA	NA
F2DC38	Predicted protein OS=Hordeum vulgare subsp. vulgare PE=2 SV=1	4.73373	1	2	1	35.262	7.91	NA	NA	1.299	NA	0.605	NA	0.466	NA
A0A0D3H3T0	Uncharacterized protein OS=Oryza barthii PE=4 SV=1	20.6612	2	2	2	12.553	9.7	NA	NA	NA	NA	NA	NA	1.471	NA
Q96123	Superoxide dismutase [Cu-Zn] OS=Triticum aestivum GN=SOD1.1 PE=2 SV=1	11.9403	1	2	1	20.31	5.66	NA	NA	NA	NA	NA	NA	NA	NA
A0A0D3FMY4	Uncharacterized protein OS=Oryza barthii PE=4 SV=1	0.862895	1	2	1	116.812	8.95	NA	NA	NA	NA	NA	NA	NA	NA
I1JZH4	Uncharacterized protein OS=Glycine max GN=LOC100775855 PE=3 SV=1	10.2564	1	2	1	8.755	11.03	1.206	0.8367	NA	NA	NA	NA	NA	NA
K3YQ68	Uncharacterized protein OS=Setaria italica GN=LOC101755729 PE=3 SV=1	3.15789	2	2	2	85.184	5.99	NA	NA	1.431	0.2145	1.736	NA	1.232	0.3496
I1MCD0	3-isopropylmalate dehydrogenase OS=Glycine max GN=LOC100810468 PE=3 SV=1	3.90805	2	2	2	47.225	6.55	NA	NA	NA	NA	NA	NA	1.101	NA
K7KU60	Uncharacterized protein OS=Glycine max GN=LOC100818967 PE=3 SV=1	10	2	2	1	32.861	5.25	NA	NA	NA	NA	NA	NA	NA	NA
A0A0D3FGH4	Uncharacterized protein OS=Oryza barthii PE=4 SV=1	2.86533	2	2	2	115.199	5.1	NA	NA	NA	NA	2.916	0.0564	NA	NA
A0A200QP01	RNA recognition motif domain OS=Macleaya cordata GN=BVC80_1777g8 PE=4 SV=1	4.51467	1	2	1	48.089	6.92	NA	NA	NA	NA	NA	NA	NA	NA
F2E5G9	Predicted protein OS=Hordeum vulgare subsp. vulgare PE=2 SV=1	3.0426	2	2	2	110.259	5.5	NA	NA	2.025	NA	NA	NA	NA	NA
F2EFW8	Predicted protein OS=Hordeum vulgare subsp. vulgare PE=2 SV=1	2.18121	1	2	1	66.247	6.8	1.235	0.8769	NA	NA	NA	NA	NA	NA
F2CRA3	Predicted protein OS=Hordeum vulgare subsp. vulgare PE=2 SV=1	5.10204	1	2	1	31.872	4.64	0.562	0.0161	1.4	0.0033	0.794	0.1555	0.57	0.0248
F2CZ20	Predicted protein OS=Hordeum vulgare subsp. vulgare PE=2 SV=1	4.6748	2	2	2	58.044	5.2	NA	NA	NA	NA	NA	NA	1.698	0.2323
W5DZ64	Acyl carrier protein OS=Triticum aestivum PE=3 SV=1	8.95522	1	2	1	14.58	5.94	NA	NA	NA	NA	NA	NA	NA	NA
F2DJY6	Predicted protein OS=Hordeum vulgare subsp. vulgare PE=2 SV=1	4.0293	1	2	1	28.271	10.26	1.036	0.5517	0.601	0.0374	0.569	0.0327	0.946	NA
K4A9R0	Uncharacterized protein OS=Setaria italica GN=LOC101770700 PE=3 SV=1	3.07018	1	2	1	49.122	6.25	1.224	NA	0.656	NA	NA	NA	NA	NA
U9SXB8	Uncharacterized protein OS=Rhizophagus irregularis (strain DAOM 181602 / DAOM 197198 / MUCL 43194) GN=GLOINDRAFT_8367 PE=4 SV=1	8.84956	1	2	1	12.45	5.03	0.92	0.4477	1.133	0.9309	1.271	0.9595	1.318	0.9961
A0A0D3GE69	Uncharacterized protein OS=Oryza barthii PE=4 SV=1	0.713154	1	2	1	139.908	5.26	0.936	0.0652	NA	NA	0.849	0.0457	NA	NA
A0A1J6K8E9	Hmg-y-related protein a OS=Nicotiana attenuata GN=HMGYA_1 PE=3 SV=1	6.74847	1	2	1	18.344	10.1	1.019	0.954	0.7	NA	0.946	0.2814	1.352	0.0561
F2D4P6	Predicted protein OS=Hordeum vulgare subsp. vulgare PE=2 SV=1	1.71429	1	2	1	76.101	7.01	NA	NA	1.9	0.1813	NA	NA	NA	NA
A0A078FR54	BnaC09g40920D protein OS=Brassica napus GN=BnaC09g40920D PE=4 SV=1	2.13755	2	2	1	123.553	5.66	NA	NA	NA	NA	NA	NA	NA	NA
I4L4F4	Uncharacterized protein OS=Pseudomonas synxantha BG33R GN=PseBG33_3053 PE=4 SV=1	0.525701	2	2	2	192.047	6.37	0.637	0.0808	0.925	0.5077	1.146	0.5492	1.24	0.5963
A0A1D5XGJ9	Glucose-6-phosphate 1-dehydrogenase OS=Triticum aestivum PE=3 SV=1	2.28261	2	2	2	103.151	5.91	NA	NA	NA	NA	NA	NA	0.766	0.2756
B6UFH0	ATP-dependent RNA helicase DDX23 OS=Zea mays PE=2 SV=1	3.29815	2	2	2	87.192	8.78	NA	NA	1.252	0.3062	1.184	0.1223	0.946	0.5265
F2D3T5	Predicted protein OS=Hordeum vulgare subsp. vulgare PE=2 SV=1	3.60656	1	2	1	33.253	6.21	0.479	NA	2.659	0.4328	2.898	0.0304	1.595	0.5098
A0A218WTZ8	Pyruvate dehydrogenase E1 component subunit beta OS=Punica granatum GN=CDL15_Pgr009891 PE=4 SV=1	6.86567	2	2	1	35.932	5.15	NA	NA	NA	NA	NA	NA	NA	NA
A0A1W6ABB9	PAS domain-containing sensor histidine kinase OS=Bacillus mycoides GN=B7492_19290 PE=4 SV=1	1.56863	1	2	1	58.221	6.54	NA	NA	NA	NA	NA	NA	NA	NA
A0A0C4BFF4	Signal recognition particle subunit SRP72 OS=Triticum aestivum PE=3 SV=1	2.71903	1	2	1	73.01	9.06	NA	NA	0.868	NA	NA	NA	NA	NA
A0A1Y1IJ56	Uncharacterized protein OS=Klebsormidium flaccidum GN=KFL_006060050 PE=4 SV=1	5.55556	1	2	1	41.714	8.91	NA	NA	NA	NA	NA	NA	NA	NA
B4FZD8	Protein STRICTOSIDINE SYNTHASE-LIKE 6 OS=Zea mays GN=100274166 PE=2 SV=1	6.81199	1	2	1	39.431	5.45	NA	NA	NA	NA	NA	NA	NA	NA
F2CRH1	Predicted protein OS=Hordeum vulgare subsp. vulgare PE=2 SV=1	5.5409	1	2	1	42.071	5.48	NA	NA	NA	NA	NA	NA	NA	NA
A0A0D3FL84	Uncharacterized protein OS=Oryza barthii PE=3 SV=1	2.27704	1	2	1	58.808	6.07	NA	NA	NA	NA	NA	NA	NA	NA
A0A1R3HWQ3	Uncharacterized protein OS=Corchorus capsularis GN=CCACVL1_16523 PE=3 SV=1	0.545571	1	2	1	345.616	7.01	NA	NA	NA	NA	NA	NA	NA	NA
K3XE94	Eukaryotic translation initiation factor 3 subunit A OS=Setaria italica GN=LOC101775289 PE=3 SV=1	2.75424	2	2	1	109.11	9.14	NA	NA	0.74	0.2485	1.571	0.1771	2.122	NA
F2DWI0	Carboxypeptidase OS=Hordeum vulgare subsp. vulgare PE=2 SV=1	2.69151	1	2	1	52.917	8.65	NA	NA	NA	NA	NA	NA	NA	NA
F2E789	Predicted protein OS=Hordeum vulgare subsp. vulgare PE=2 SV=1	0.945378	1	2	1	104.932	7.17	NA	NA	NA	NA	NA	NA	NA	NA
F2CV88	40S ribosomal protein S26 OS=Hordeum vulgare subsp. vulgare PE=2 SV=1	16.6667	1	2	1	15.682	11.03	NA	NA	NA	NA	NA	NA	NA	NA
A0A200R5V3	Carboxypeptidase OS=Macleaya cordata GN=BVC80_1835g524 PE=3 SV=1	3.21888	1	2	1	52.526	6.28	NA	NA	NA	NA	NA	NA	NA	NA
K3XVQ9	Uncharacterized protein OS=Setaria italica GN=LOC101775662 PE=4 SV=1	2.11161	1	2	1	72.355	8.48	NA	NA	NA	NA	NA	NA	NA	NA
S8C6K7	Uncharacterized protein OS=Genlisea aurea GN=M569_14744 PE=4 SV=1	10.1695	1	2	1	19.957	4.92	NA	NA	NA	NA	NA	NA	NA	NA
F2DW12	Predicted protein OS=Hordeum vulgare subsp. vulgare PE=2 SV=1	5.12821	1	2	1	19.95	8.9	NA	NA	NA	NA	NA	NA	NA	NA
A0A0D3G9T2	Uncharacterized protein OS=Oryza barthii PE=4 SV=1	3.58306	2	2	1	103.118	6.28	NA	NA	NA	NA	NA	NA	NA	NA
A0A1D5X2L6	Proteasome subunit beta type OS=Triticum aestivum PE=3 SV=1	10.566	2	2	2	28.504	7.62	NA	NA	NA	NA	NA	NA	NA	NA
K3Y5N1	Uncharacterized protein OS=Setaria italica GN=LOC101765348 PE=4 SV=1	4.72779	2	2	2	76.522	6.93	NA	NA	0.887	0.0715	1.064	0.1332	1.2	NA
A0A0K9QL80	Uncharacterized protein OS=Spinacia oleracea GN=SOVF_166500 PE=4 SV=1	4.16667	1	2	1	34.228	6.43	0.988	0.8815	0.744	NA	1.012	NA	1.361	NA
B4F9U1	Transducin/WD40 repeat-like superfamily protein OS=Zea mays GN=100191700 PE=2 SV=1	7.27848	2	2	2	35.294	6.73	0.697	0.1756	0.785	0.3184	NA	NA	NA	NA
A0A0D3FDH8	Uncharacterized protein OS=Oryza barthii PE=4 SV=1	1.19595	1	2	1	121.041	6.16	NA	NA	1.045	NA	NA	NA	NA	NA
K3YPN8	Uncharacterized protein OS=Setaria italica GN=LOC101772868 PE=4 SV=1	0.93361	1	2	1	107.052	9.06	NA	NA	NA	NA	NA	NA	0.777	NA
F2E270	Predicted protein (Fragment) OS=Hordeum vulgare subsp. vulgare PE=2 SV=1	2.73224	1	2	1	38.507	6.74	NA	NA	NA	NA	NA	NA	NA	NA
A0A078JWC7	BnaC07g51230D protein OS=Brassica napus GN=BnaC07g51230D PE=4 SV=1	3.9267	1	2	1	41.827	7.56	NA	NA	NA	NA	2.187	0.0432	NA	NA
I1L5K0	Uncharacterized protein OS=Glycine max GN=LOC100803927 PE=4 SV=1	0.87108	1	2	1	124.94	5.31	NA	NA	NA	NA	NA	NA	NA	NA
F2EC85	Predicted protein OS=Hordeum vulgare subsp. vulgare PE=2 SV=1	4.79452	1	2	1	29.361	7.84	0.775	NA	0.9	NA	NA	NA	NA	NA
A0A200QHB1	Formate dehydrogenase, mitochondrial OS=Macleaya cordata GN=BVC80_1753g46 PE=3 SV=1	3.35917	1	2	1	42.455	8.12	NA	NA	NA	NA	NA	NA	NA	NA
F2CZW6	Predicted protein (Fragment) OS=Hordeum vulgare subsp. vulgare PE=2 SV=1	3.77358	1	2	1	28.939	9.91	NA	NA	NA	NA	NA	NA	1.004	NA
A0A1D5ZVZ0	Diphosphomevalonate decarboxylase OS=Triticum aestivum PE=3 SV=1	4.28571	1	2	1	45.898	6.21	0.807	0.0384	1.055	0.6158	0.881	0.4047	0.843	0.3238
Q2R480	6-phosphogluconate dehydrogenase, decarboxylating 2, chloroplastic OS=Oryza sativa subsp. japonica GN=G6PGH2 PE=2 SV=1	5.90551	2	2	2	54.266	6.47	0.58	0.0661	1.498	NA	2.086	0.4092	1.392	0.7176
K3Z0D9	Serine/threonine-protein phosphatase OS=Setaria italica GN=LOC101754784 PE=3 SV=1	4.58015	1	2	1	44.662	7.55	NA	NA	NA	NA	NA	NA	NA	NA
F2CVX5	Predicted protein OS=Hordeum vulgare subsp. vulgare PE=2 SV=1	2.32019	1	2	1	47.45	6.27	0.283	NA	1.642	0.4575	1.087	NA	0.759	0.5262
K4A754	Uncharacterized protein OS=Setaria italica GN=LOC101766477 PE=4 SV=1	1.60772	1	2	1	67.465	7.9	NA	NA	NA	NA	NA	NA	NA	NA
K3YQM3	Uncharacterized protein OS=Setaria italica GN=LOC101767092 PE=4 SV=1	2.82738	1	2	1	76.62	5.94	NA	NA	NA	NA	NA	NA	NA	NA
A0A0D3GF86	Signal peptidase I OS=Oryza barthii PE=3 SV=1	6.11111	1	2	1	19.985	7.15	1.999	0.086	0.735	0.0449	0.701	0.2235	0.973	0.6071
W5C5K1	Eukaryotic translation initiation factor 3 subunit M OS=Triticum aestivum PE=3 SV=1	3.11005	1	2	1	45.881	5.29	NA	NA	NA	NA	NA	NA	NA	NA
K4A5J2	Uncharacterized protein OS=Setaria italica GN=LOC101784720 PE=4 SV=1	1.55039	1	2	1	102.343	5.24	NA	NA	NA	NA	NA	NA	NA	NA
F4JUL8	Actin-related protein 2/3 complex subunit 4 OS=Arabidopsis thaliana GN=ARPC4 PE=3 SV=1	7.95455	1	2	1	20.687	8.82	NA	NA	NA	NA	NA	NA	NA	NA
Q8H822	Glucan endo-1,3-beta-glucosidase 3, putative, expressed OS=Oryza sativa subsp. japonica GN=OJ1743A09.5 PE=2 SV=1	2.18254	1	2	1	53.773	5.71	NA	NA	NA	NA	NA	NA	NA	NA
A0A0K9RSR1	Histone H2A OS=Spinacia oleracea GN=SOVF_033630 PE=3 SV=1	5.51724	1	2	1	15.414	10.52	2.063	NA	NA	NA	0.536	NA	NA	NA
K3YTL3	Uncharacterized protein OS=Setaria italica GN=LOC101786234 PE=4 SV=1	6.70391	2	2	2	39.332	6.3	1.087	0.8934	1.172	0.7336	NA	NA	NA	NA
Q6ZK87	Erwinia chrysanthemi IndA protein homolog-like OS=Oryza sativa subsp. japonica GN=Os08g0504400 PE=2 SV=1	4.43213	1	2	1	38.142	7.91	NA	NA	NA	NA	NA	NA	NA	NA
A0A1D5ZVN0	NEDD8-activating enzyme E1 regulatory subunit OS=Triticum aestivum PE=3 SV=1	4.10256	2	2	2	64.218	6.28	NA	NA	NA	NA	NA	NA	NA	NA
A0A0D3HN82	Uncharacterized protein OS=Oryza barthii PE=3 SV=1	1.13636	1	2	1	123.865	5.87	NA	NA	1.121	0.5699	NA	NA	NA	NA
A0A078H9I1	BnaA01g14150D protein OS=Brassica napus GN=BnaA01g14150D PE=4 SV=1	3.73134	1	2	1	44.148	6.61	NA	NA	0.224	0.0841	NA	NA	NA	NA
J3N003	Uncharacterized protein OS=Oryza brachyantha PE=3 SV=1	1.2931	1	2	1	74.246	8.16	NA	NA	NA	NA	NA	NA	0.619	NA
F2CPQ0	Predicted protein OS=Hordeum vulgare subsp. vulgare PE=2 SV=1	4.79452	2	2	2	45.474	4.5	NA	NA	NA	NA	NA	NA	NA	NA
F2ELV4	Glycosyltransferase OS=Hordeum vulgare subsp. vulgare PE=2 SV=1	5.36481	2	2	2	50.782	6.19	NA	NA	NA	NA	NA	NA	NA	NA
A0A218X8V3	Uncharacterized protein OS=Punica granatum GN=CDL15_Pgr007137 PE=4 SV=1	6.81265	2	2	1	44.806	5.12	NA	NA	NA	NA	NA	NA	NA	NA
A0A200PQM5	Nucleolar GTP-binding protein 1 OS=Macleaya cordata GN=BVC80_9089g90 PE=3 SV=1	2.95421	2	2	2	77.189	9.41	NA	NA	0.283	0.0075	0.832	0.0539	3.33	0.1918
S8CHM2	Phosphoglycerate kinase OS=Genlisea aurea GN=M569_10703 PE=3 SV=1	6.48379	2	2	1	42.159	5.66	NA	NA	NA	NA	NA	NA	NA	NA
F2D289	Predicted protein OS=Hordeum vulgare subsp. vulgare PE=2 SV=1	1.74497	1	2	1	81.936	5.62	NA	NA	NA	NA	NA	NA	NA	NA
A0A1Y1ISV2	ATP-dependent RNA helicase DDX46/PRP5 OS=Klebsormidium flaccidum GN=KFL_008420020 PE=4 SV=1	0.923788	1	2	1	143.861	5.92	NA	NA	NA	NA	NA	NA	1.931	NA
K7M3F8	Uncharacterized protein OS=Glycine max PE=3 SV=1	2.29508	1	2	1	69.304	6.7	NA	NA	NA	NA	NA	NA	NA	NA
A0A078FEM4	BnaA09g40180D protein OS=Brassica napus GN=BnaA09g40180D PE=4 SV=1	2.36842	1	2	1	43.402	9.16	NA	NA	NA	NA	NA	NA	NA	NA
K3Z7Z8	Uncharacterized protein OS=Setaria italica GN=LOC101774703 PE=4 SV=1	6.50155	2	2	2	33.817	8.09	1.603	0.2526	NA	NA	0.674	0.0338	NA	NA
A0A0D3F057	Uncharacterized protein OS=Oryza barthii PE=3 SV=1	3.18627	1	2	1	44.148	8.43	NA	NA	NA	NA	NA	NA	NA	NA
F2EDT6	Predicted protein OS=Hordeum vulgare subsp. vulgare PE=2 SV=1	3.37972	1	2	1	55.505	5.86	NA	NA	NA	NA	NA	NA	NA	NA
A0A1D6CHE3	Peptidylprolyl isomerase OS=Triticum aestivum PE=4 SV=1	2.14669	1	2	1	61.979	5.45	NA	NA	NA	NA	NA	NA	NA	NA
A0A0D3GRF7	Uncharacterized protein OS=Oryza barthii PE=4 SV=1	0.854701	1	2	1	144.894	6.87	NA	NA	NA	NA	NA	NA	NA	NA
A0A1D6FRJ2	ARM repeat superfamily protein OS=Zea mays GN=ZEAMMB73_Zm00001d010512 PE=4 SV=1	3.08219	2	2	1	96.091	4.74	NA	NA	NA	NA	NA	NA	NA	NA
X8JJ80	TPR domain protein OS=Rhizoctonia solani AG-3 Rhs1AP GN=RSOL_429620 PE=4 SV=1	3.92857	1	2	1	30.621	5.21	NA	NA	NA	NA	NA	NA	NA	NA
W5G2X3	Pectinesterase OS=Triticum aestivum PE=4 SV=1	2.63158	1	2	1	60.672	7.62	0.709	NA	1.438	NA	1.62	NA	1.127	NA
F2DZH1	Predicted protein OS=Hordeum vulgare subsp. vulgare PE=2 SV=1	2.57143	2	2	2	115.551	6.09	0.727	NA	NA	NA	NA	NA	NA	NA
A0A1D6BYK5	Uncharacterized protein OS=Triticum aestivum PE=3 SV=1	20.625	2	2	2	17.144	5.53	0.477	0.2935	1.789	0.4354	0.944	0.5847	0.528	0.2153
A0A078I2K9	40S ribosomal protein S8 OS=Brassica napus GN=BnaA02g04810D PE=3 SV=1	5.7377	1	2	1	27.156	10.14	NA	NA	NA	NA	NA	NA	NA	NA
A0A0D3FPY1	Uncharacterized protein OS=Oryza barthii PE=3 SV=1	1.07656	1	2	1	94.644	8.38	NA	NA	NA	NA	NA	NA	NA	NA
A0A0D3GUU3	Uncharacterized protein OS=Oryza barthii PE=3 SV=1	1.91638	1	2	1	63.758	5.74	NA	NA	NA	NA	NA	NA	NA	NA
F2DDM4	Predicted protein OS=Hordeum vulgare subsp. vulgare PE=2 SV=1	2.97483	1	2	1	49.809	5.81	NA	NA	NA	NA	NA	NA	NA	NA
F2E8L0	Predicted protein OS=Hordeum vulgare subsp. vulgare PE=2 SV=1	3.97554	2	2	2	72.089	7.06	0.161	NA	NA	NA	7.64	0.1574	NA	NA
A0A0D3HSJ0	Uncharacterized protein OS=Oryza barthii PE=4 SV=1	2.36364	1	2	1	58.362	8.75	0.694	0.0189	1.335	0.0409	1.498	0.0368	1.123	0.2428
A0A1Q3D3X0	Lon protease homolog 2, peroxisomal OS=Cephalotus follicularis GN=CFOL_v3_30596 PE=3 SV=1	1.46232	1	2	1	98.191	7.11	NA	NA	NA	NA	NA	NA	NA	NA
B6U3U9	Cytochrome b5 OS=Zea mays PE=2 SV=1	6.71642	1	2	1	14.863	5.48	0.814	0.127	0.957	NA	1.142	NA	1.193	NA
A0A1D5RTB0	Amidophosphoribosyltransferase OS=Triticum aestivum PE=3 SV=1	4.93601	2	2	2	58.891	7.21	1.574	0.0651	1.073	0.8815	0.531	0.1092	0.523	0.0193
A8J014	T-complex protein, zeta subunit OS=Chlamydomonas reinhardtii GN=CCT6 PE=3 SV=1	3.85321	2	2	2	59.645	6.55	NA	NA	NA	NA	NA	NA	0.935	0.3585
F2EB49	Predicted protein (Fragment) OS=Hordeum vulgare subsp. vulgare PE=2 SV=1	1.81488	1	2	1	59.738	9.47	NA	NA	NA	NA	NA	NA	0.872	0.3411
A0A0U9HMF3	Uncharacterized protein OS=Klebsormidium flaccidum GN=KFL_000540200 PE=4 SV=1	1.4245	1	2	1	76.737	4.36	0.808	0.2187	1.546	0.4165	2.348	0.058	2.001	0.489
A0A0E0IJB8	Uncharacterized protein OS=Oryza nivara PE=4 SV=1	2.50696	1	2	1	37.985	10.21	NA	NA	0.44	NA	NA	NA	NA	NA
F2DC79	Predicted protein OS=Hordeum vulgare subsp. vulgare PE=2 SV=1	6.22837	1	2	1	31.966	5.48	0.8	NA	1.337	0.5504	0.69	NA	0.561	0.2797
F2DKF1	Predicted protein (Fragment) OS=Hordeum vulgare subsp. vulgare PE=2 SV=1	7.77202	1	2	1	21.448	6.79	NA	NA	0.863	NA	0.843	0.3791	0.976	0.8377
A0A0D3HHP5	Homoserine dehydrogenase OS=Oryza barthii PE=3 SV=1	1.91045	2	2	2	182.669	6.09	NA	NA	NA	NA	1.117	NA	NA	NA
K3Z567	Uncharacterized protein OS=Setaria italica GN=LOC101785754 PE=4 SV=1	3.68324	1	2	1	59.052	4.61	1.796	0.3495	0.546	NA	NA	NA	NA	NA
A0A078HJR7	BnaC02g06710D protein OS=Brassica napus GN=BnaC02g06710D PE=4 SV=1	3.03907	2	2	1	77.679	6.58	0.923	0.7589	1.374	0.7382	NA	NA	NA	NA
P53683	Calcium-dependent protein kinase 19 OS=Oryza sativa subsp. japonica GN=CPK19 PE=2 SV=2	2.43902	1	2	1	59.468	6.33	0.269	0.0305	2.543	0.0917	1.954	0.3892	0.849	0.4015
K4A4U3	Uncharacterized protein OS=Setaria italica GN=LOC101768779 PE=3 SV=1	1.97461	2	2	1	155.601	5.39	NA	NA	NA	NA	NA	NA	1.016	0.9516
K3ZPV5	Uncharacterized protein OS=Setaria italica GN=LOC101780057 PE=4 SV=1	0.534759	2	2	2	540.828	6.3	0.848	NA	1.605	0.3784	0.565	NA	0.383	0.1802
A0A0D3FTI6	Uncharacterized protein OS=Oryza barthii PE=4 SV=1	3.64146	2	2	1	77.659	7.36	NA	NA	NA	NA	NA	NA	NA	NA
A0A0G2EUV0	Serine/threonine-protein phosphatase OS=Diplodia seriata GN=UCDDS831_g01974 PE=3 SV=1	1.54321	1	2	1	69.906	5.35	NA	NA	NA	NA	NA	NA	NA	NA
K3Z3G2	Beta-galactosidase OS=Setaria italica GN=LOC101778499 PE=3 SV=1	2.37389	2	2	2	111.643	6.11	0.818	0.5374	1.229	0.3943	1.158	NA	0.962	0.7853
A0A1D5YZH3	Citrate synthase OS=Triticum aestivum PE=3 SV=1	1.40625	1	2	1	69.708	8.82	0.437	0.0079	1.064	NA	0.406	NA	0.381	NA
Q0JDA2	Succinate dehydrogenase subunit 5, mitochondrial OS=Oryza sativa subsp. japonica GN=SDH5 PE=1 SV=1	6.92641	1	2	1	24.568	8.65	NA	NA	NA	NA	NA	NA	0.786	0.4977
F2E6W6	Predicted protein OS=Hordeum vulgare subsp. vulgare PE=2 SV=1	2.63852	1	2	1	43.466	6.48	NA	NA	1.411	0.0321	1.244	0.4294	0.883	0.243
A0A176WFY0	Dihydroorotate dehydrogenase (quinone), mitochondrial OS=Marchantia polymorpha subsp. ruderalis GN=AXG93_2278s1050 PE=3 SV=1	2.55864	1	2	1	49.99	9.48	NA	NA	NA	NA	NA	NA	NA	NA
A0A200QFS0	NAC domain OS=Macleaya cordata GN=BVC80_8823g4 PE=4 SV=1	2.36686	1	2	1	38.345	6.67	NA	NA	NA	NA	NA	NA	NA	NA
M7YCZ2	Protein vip1 OS=Triticum urartu GN=TRIUR3_33401 PE=4 SV=1	3.49206	1	2	1	32.944	7.93	NA	NA	NA	NA	0.213	NA	NA	NA
K4A7C9	tRNA (guanine(26)-N(2))-dimethyltransferase OS=Setaria italica GN=LOC101772693 PE=3 SV=1	2.32945	1	2	1	66.244	8.27	NA	NA	NA	NA	NA	NA	NA	NA
F2DU90	Predicted protein OS=Hordeum vulgare subsp. vulgare PE=2 SV=1	1.64204	1	2	1	67.923	6.54	NA	NA	NA	NA	NA	NA	NA	NA
A0A1P8BDZ2	Zinc finger (C3HC4-type RING finger) family protein OS=Arabidopsis thaliana GN=RDUF2 PE=4 SV=1	3.125	1	2	1	56.013	8.41	0.726	0.4469	2.346	0.2343	2.1	0.2677	0.895	NA
K3YJV0	Uncharacterized protein OS=Setaria italica GN=LOC101780576 PE=4 SV=1	8.93855	1	2	1	20.082	8.92	NA	NA	NA	NA	NA	NA	NA	NA
B6T366	50S ribosomal protein L14 OS=Zea mays PE=2 SV=1	5.88235	1	2	1	18.347	10.46	0.637	0.0295	0.995	0.9277	NA	NA	NA	NA
F2D2X7	Predicted protein OS=Hordeum vulgare subsp. vulgare PE=2 SV=1	2.24719	1	2	1	47.021	8.63	NA	NA	NA	NA	NA	NA	NA	NA
A0A176VX86	Uncharacterized protein OS=Marchantia polymorpha subsp. ruderalis GN=AXG93_48s1130 PE=4 SV=1	2.86533	1	2	1	38.27	5	2.506	0.5296	2.05	0.5073	1.93	0.2277	0.942	0.1694
A0A1J3CM07	Protease Do-like 7 OS=Noccaea caerulescens GN=GA_TR547_c0_g1_i1_g.1842 PE=4 SV=1	1.18505	1	2	1	119.609	6.23	NA	NA	NA	NA	NA	NA	NA	NA
B7U385	SNF2P OS=Triticum turgidum PE=4 SV=1	1.81406	1	2	1	98.995	6.67	NA	NA	NA	NA	NA	NA	0.994	0.9224
K3XKB6	Uncharacterized protein OS=Setaria italica GN=LOC101785801 PE=4 SV=1	6.12903	1	2	1	33.579	6.06	0.613	0.0181	3.247	0.0064	1.347	0.0254	0.415	NA
A0A176VDM9	Uncharacterized protein OS=Marchantia polymorpha subsp. ruderalis GN=AXG93_3810s1120 PE=3 SV=1	1.80451	1	2	1	73.428	8.73	NA	NA	2.027	NA	4.393	NA	2.167	NA
F2EBT1	Peptidyl-prolyl cis-trans isomerase OS=Hordeum vulgare subsp. vulgare PE=2 SV=1	5.05051	1	2	1	21.381	8.18	NA	NA	NA	NA	NA	NA	NA	NA
F2D0I4	Predicted protein OS=Hordeum vulgare subsp. vulgare PE=2 SV=1	12.253	2	2	1	26.933	8.25	NA	NA	NA	NA	NA	NA	NA	NA
A0A200R5Z0	Zinc finger protein OS=Macleaya cordata GN=BVC80_1835g569 PE=3 SV=1	1.49254	1	2	1	69.629	5.82	0.519	0.4607	0.773	NA	NA	NA	NA	NA
F2DI47	Predicted protein OS=Hordeum vulgare subsp. vulgare PE=2 SV=1	3.73134	1	2	1	29.243	5.16	NA	NA	NA	NA	NA	NA	NA	NA
S8D6F7	Uncharacterized protein (Fragment) OS=Genlisea aurea GN=M569_01757 PE=3 SV=1	3.06122	1	2	1	41.593	7.08	NA	NA	NA	NA	NA	NA	NA	NA
A0A0D3EW86	Delta-1-pyrroline-5-carboxylate synthase OS=Oryza barthii PE=3 SV=1	3	1	2	1	76.04	6.38	NA	NA	NA	NA	NA	NA	NA	NA
S8D2E0	Trafficking protein OS=Genlisea aurea GN=M569_00883 PE=4 SV=1	8.37989	1	2	1	19.966	6.89	1.067	NA	NA	NA	1.149	0.2119	NA	NA
F2DL59	Predicted protein OS=Hordeum vulgare subsp. vulgare PE=2 SV=1	1.45985	1	2	1	122.189	6.1	NA	NA	NA	NA	NA	NA	NA	NA
Q6ZJ47	Os08g0119000 protein OS=Oryza sativa subsp. japonica GN=Os08g0119000 PE=2 SV=1	3.28638	1	2	1	47.676	6.1	NA	NA	NA	NA	NA	NA	NA	NA
A0A1J3IB02	Plasma membrane ATPase (Fragment) OS=Noccaea caerulescens GN=MP_TR22782_c0_g1_i1_g.66345 PE=3 SV=1	1.76056	1	2	1	93.623	7.68	NA	NA	NA	NA	NA	NA	NA	NA
A0A0D3GL14	Uncharacterized protein OS=Oryza barthii PE=4 SV=1	1.33011	1	2	1	93.971	6.84	0.952	NA	0.726	0.2482	1.023	NA	1.434	0.2339
A0A1D5RV14	V-type proton ATPase subunit C OS=Triticum aestivum PE=3 SV=1	2.89474	1	2	1	42.794	5.8	NA	NA	1.097	0.8471	1.105	0.7121	1.008	0.9839
F2E512	Predicted protein OS=Hordeum vulgare subsp. vulgare PE=2 SV=1	2.18818	1	2	1	50.35	9.73	1.448	0.0422	0.858	0.1007	0.754	0.0552	0.88	NA
F2DLQ7	Predicted protein OS=Hordeum vulgare subsp. vulgare PE=2 SV=1	1.97889	1	2	1	80.924	8.13	NA	NA	NA	NA	NA	NA	1.628	NA
A0A200QEC5	Electron transfer flavoprotein-ubiquinone oxidoreductase OS=Macleaya cordata GN=BVC80_123g7 PE=4 SV=1	0.910931	1	2	1	111.032	6.83	0.835	NA	1.014	NA	1.369	NA	1.35	NA
F2YI17	SSIII OS=Zea mays subsp. mays GN=dull1 PE=3 SV=1	0.776119	1	2	1	188.31	5	NA	NA	NA	NA	NA	NA	NA	NA
F2D9C1	Predicted protein OS=Hordeum vulgare subsp. vulgare PE=2 SV=1	10.0418	2	2	2	25.453	8.7	0.323	0.1896	NA	NA	5.815	NA	NA	NA
Q9FRL8	Glutathione S-transferase DHAR2 OS=Arabidopsis thaliana GN=DHAR2 PE=1 SV=1	10.3286	2	2	1	23.392	6.14	NA	NA	NA	NA	NA	NA	NA	NA
K3XZT5	Uncharacterized protein OS=Setaria italica GN=LOC101782003 PE=4 SV=1	9.65517	1	2	1	16.771	9.94	NA	NA	NA	NA	NA	NA	NA	NA
A0A078HN36	BnaC05g17450D protein OS=Brassica napus GN=BnaC05g17450D PE=4 SV=1	7.47331	2	2	1	30.883	7.53	NA	NA	NA	NA	NA	NA	NA	NA
F2CQT3	Predicted protein OS=Hordeum vulgare subsp. vulgare PE=2 SV=1	2.24299	1	2	1	58.375	9.25	NA	NA	NA	NA	NA	NA	NA	NA
A0A0D3FQ93	Uncharacterized protein OS=Oryza barthii PE=4 SV=1	1.91083	1	2	1	73.527	5.85	0.395	0.2058	0.684	0.4136	NA	NA	NA	NA
A0A1D5YVL1	Glutathione synthetase OS=Triticum aestivum PE=3 SV=1	4.06504	1	2	1	54.44	6.24	NA	NA	1.009	0.8715	0.579	0.0958	0.574	0.0987
A0A0K9QDR8	Uncharacterized protein OS=Spinacia oleracea GN=SOVF_190570 PE=4 SV=1	2.65957	1	2	1	64.466	5.11	NA	NA	NA	NA	NA	NA	NA	NA
S8DWQ1	Uncharacterized protein (Fragment) OS=Genlisea aurea GN=M569_07123 PE=3 SV=1	2.33333	1	2	1	68.296	7.39	NA	NA	NA	NA	NA	NA	NA	NA
A0A1Q3AV57	PB1 domain-containing protein/Pkinase_Tyr domain-containing protein OS=Cephalotus follicularis GN=CFOL_v3_03142 PE=4 SV=1	1.21951	1	2	1	127.374	5.85	NA	NA	NA	NA	NA	NA	NA	NA
K4A5P4	Nuclear pore protein OS=Setaria italica GN=LOC101763253 PE=3 SV=1	2.40826	2	2	1	96.438	6.98	NA	NA	NA	NA	NA	NA	NA	NA
F2CQ60	Predicted protein OS=Hordeum vulgare subsp. vulgare PE=2 SV=1	4.23012	2	2	1	66.288	6.43	0.75	0.3512	1.002	0.8979	1.046	NA	1.173	0.818
C7J9G4	Os12g0266000 protein (Fragment) OS=Oryza sativa subsp. japonica GN=Os12g0266000 PE=4 SV=1	6.12245	1	2	1	15.318	9.47	0.963	NA	1.438	0.1768	NA	NA	NA	NA
K3ZRI5	Malic enzyme OS=Setaria italica GN=LOC101754809 PE=3 SV=1	4.17335	2	2	1	69.411	6.51	0.601	NA	1.393	NA	NA	NA	NA	NA
Q652I1	Protein G1-like2 OS=Oryza sativa subsp. japonica GN=G1L2 PE=1 SV=1	4.33213	1	2	1	29.147	9.25	NA	NA	NA	NA	NA	NA	NA	NA
F2DJU2	Predicted protein (Fragment) OS=Hordeum vulgare subsp. vulgare PE=2 SV=1	6.32184	1	2	1	19.333	7.99	NA	NA	NA	NA	NA	NA	NA	NA
F2D587	Delta24(25)-sterol reductase OS=Hordeum vulgare subsp. vulgare GN=DIM PE=2 SV=1	3.62438	2	2	1	69.856	8.76	NA	NA	NA	NA	NA	NA	NA	NA
E1ZRR8	Uncharacterized protein OS=Chlorella variabilis GN=CHLNCDRAFT_56390 PE=3 SV=1	2.31959	1	2	1	42.711	6.6	NA	NA	NA	NA	NA	NA	NA	NA
B6TZR1	NADH-ubiquinone oxidoreductase 13 kDa-B subunit OS=Zea mays PE=2 SV=1	6.93642	1	2	1	19.397	4.75	NA	NA	NA	NA	NA	NA	NA	NA
K3YUW6	Uncharacterized protein OS=Setaria italica GN=LOC101785955 PE=3 SV=1	6.56934	1	2	1	29.488	7.78	0.515	0.3289	2.791	0.2711	2.705	0.2794	0.969	NA
A0A229PF37	Flagellin OS=Pantoea sp. AV62 GN=CBI35_17475 PE=4 SV=1	2.69151	1	2	1	50.933	4.82	NA	NA	NA	NA	NA	NA	NA	NA
F2E3D1	Predicted protein OS=Hordeum vulgare subsp. vulgare PE=2 SV=1	2.3416	1	2	1	79.594	8.43	NA	NA	NA	NA	NA	NA	NA	NA
F2CXJ8	Predicted protein OS=Hordeum vulgare subsp. vulgare PE=2 SV=1	5.74713	2	2	2	38.279	6.1	0.947	0.0247	0.276	0.1062	0.614	0.5046	2.335	0.3164
F2D4V1	Predicted protein OS=Hordeum vulgare subsp. vulgare PE=2 SV=1	1.3245	1	2	1	81.904	6.55	NA	NA	NA	NA	NA	NA	NA	NA
A0A0D3H0Q4	Uncharacterized protein OS=Oryza barthii PE=4 SV=1	5.52995	1	2	1	23.536	8.41	NA	NA	NA	NA	NA	NA	NA	NA
K4A6F6	Uncharacterized protein OS=Setaria italica GN=LOC101784568 PE=4 SV=1	3.37079	1	2	1	77.069	7.42	0.822	NA	0.903	NA	0.706	0.4183	0.782	0.5128
A0A0D3FGU2	Uncharacterized protein OS=Oryza barthii PE=4 SV=1	2.30415	1	2	1	71.964	5.64	NA	NA	1.124	NA	0.927	NA	0.824	NA
F2DAX2	Predicted protein OS=Hordeum vulgare subsp. vulgare PE=2 SV=1	4.31267	1	2	1	40.891	5.88	NA	NA	NA	NA	NA	NA	NA	NA
K3ZQZ3	Uncharacterized protein OS=Setaria italica GN=LOC101767650 PE=4 SV=1	2.11921	1	2	1	82.45	5.57	NA	NA	0.722	0.4633	NA	NA	NA	NA
F4I1K2	Endoplasmic reticulum vesicle transporter protein OS=Arabidopsis thaliana GN=At1g36050 PE=4 SV=1	2.24949	1	2	1	55.447	7.55	3.225	NA	0.709	NA	0.328	NA	0.462	NA
F2DUY7	Predicted protein (Fragment) OS=Hordeum vulgare subsp. vulgare PE=2 SV=1	3.3877	2	2	2	87.447	6.13	NA	NA	2.041	NA	1.351	0.2966	0.661	0.2104
A0A1S3T9X5	plant intracellular Ras-group-related LRR protein 9-like OS=Vigna radiata var. radiata GN=LOC106753286 PE=4 SV=1	3.37711	1	2	1	58.979	5.2	NA	NA	NA	NA	NA	NA	NA	NA
A0A0D3HID3	Uncharacterized protein OS=Oryza barthii PE=3 SV=1	0.782473	1	2	1	140.472	9.89	NA	NA	1.051	NA	0.855	NA	0.813	NA
F2E3E7	Predicted protein OS=Hordeum vulgare subsp. vulgare PE=2 SV=1	7.80669	1	2	1	28.71	7.03	NA	NA	NA	NA	NA	NA	NA	NA
A0A0D3F181	Uncharacterized protein OS=Oryza barthii PE=3 SV=1	5.72207	2	2	2	39.471	7.12	NA	NA	2.401	NA	1.456	NA	0.606	NA
Q5JK18	Os01g0927900 protein OS=Oryza sativa subsp. japonica GN=Os01g0927900 PE=2 SV=1	1.92982	1	2	1	61.143	7.72	NA	NA	NA	NA	1.25	NA	NA	NA
F2E1J8	Predicted protein OS=Hordeum vulgare subsp. vulgare PE=2 SV=1	2.41477	1	2	1	77.653	7.49	NA	NA	NA	NA	NA	NA	0.762	0.4183
A0A200QPQ7	Acid phosphatase (Class B) OS=Macleaya cordata GN=BVC80_1791g23 PE=3 SV=1	1.93299	1	2	1	84.459	8.59	NA	NA	1.835	0.0478	1.014	NA	0.554	0.0485
C3W8P3	Phosphoglucan water dikinase (Fragment) OS=Hordeum vulgare subsp. vulgare GN=PWD PE=2 SV=1	4.21456	1	2	1	29.569	7.52	0.649	0.0531	0.866	0.455	1.275	0.4868	1.498	0.0809
K4A4U1	Uncharacterized protein OS=Setaria italica GN=LOC101784162 PE=3 SV=1	1.622	2	2	1	154.982	5.45	0.77	0.243	2.282	0.1165	1.308	0.3377	0.573	NA
K3Z2K4	Uncharacterized protein OS=Setaria italica GN=SETIT_020772mg PE=4 SV=1	13.6986	2	2	2	24.981	10.92	NA	NA	NA	NA	NA	NA	NA	NA
M3B5Q4	Uncharacterized protein OS=Pseudocercospora fijiensis (strain CIRAD86) GN=MYCFIDRAFT_173622 PE=3 SV=1	0.827016	1	2	1	157.669	9.07	6.243	NA	NA	NA	0.168	NA	NA	NA
F2E6I1	Predicted protein OS=Hordeum vulgare subsp. vulgare PE=2 SV=1	2.30326	1	2	1	55.51	4.88	NA	NA	NA	NA	NA	NA	NA	NA
A0A0D3FEN2	Eukaryotic translation initiation factor 3 subunit K OS=Oryza barthii PE=3 SV=1	3.53982	1	2	1	25.815	5.16	NA	NA	0.497	NA	NA	NA	NA	NA
A0A0D3FMG9	Uncharacterized protein OS=Oryza barthii PE=4 SV=1	3.91566	1	2	1	36.817	9.28	NA	NA	NA	NA	NA	NA	NA	NA
K3ZQD6	Pantothenate kinase 2 OS=Setaria italica GN=LOC101769682 PE=3 SV=1	2.23577	2	2	2	107.536	6.05	NA	NA	NA	NA	NA	NA	NA	NA
F2D5T2	Predicted protein OS=Hordeum vulgare subsp. vulgare PE=2 SV=1	10.0386	2	2	2	27.574	8.09	NA	NA	NA	NA	NA	NA	NA	NA
F2EL68	Predicted protein OS=Hordeum vulgare subsp. vulgare PE=2 SV=1	2.79871	2	2	2	101.89	4.78	NA	NA	NA	NA	NA	NA	NA	NA
A0A1S3YHI0	probable leucine-rich repeat receptor-like protein kinase At1g35710 OS=Nicotiana tabacum GN=LOC107776151 PE=4 SV=1	6.35838	1	2	1	38.501	7.83	NA	NA	0.808	NA	0.852	NA	1.055	NA
A0A0D3EM62	DNA gyrase subunit B OS=Oryza barthii PE=3 SV=1	4.11523	2	2	2	80.457	8.25	1.007	0.9841	NA	NA	NA	NA	NA	NA
A0A0D5Y4E2	Flagellar hook-length control protein FliK OS=Pseudomonas chlororaphis GN=PCL1606_44300 PE=4 SV=1	3.05927	1	2	1	55.684	6.04	NA	NA	NA	NA	NA	NA	NA	NA
K7LJ93	Uncharacterized protein OS=Glycine max PE=4 SV=1	5.76271	1	2	1	32.278	6.21	0.479	0.0358	1.569	0.505	1.958	0.2804	1.248	0.8736
K3Z3T7	Uncharacterized protein OS=Setaria italica GN=LOC101764154 PE=4 SV=1	1.41677	1	2	1	90.05	5.53	NA	NA	NA	NA	NA	NA	NA	NA
A0A0K9RKG5	Uncharacterized protein OS=Spinacia oleracea GN=SOVF_055890 PE=4 SV=1	1.34409	1	2	1	121.73	5	NA	NA	NA	NA	NA	NA	NA	NA
A0A0J8B9E3	Uncharacterized protein OS=Beta vulgaris subsp. vulgaris GN=BVRB_5g125850 PE=4 SV=1	3.37079	1	2	1	30.658	5.05	NA	NA	NA	NA	NA	NA	NA	NA
F2D171	Predicted protein OS=Hordeum vulgare subsp. vulgare PE=2 SV=1	3.93443	1	2	1	31.667	8.34	1.156	NA	NA	NA	NA	NA	NA	NA
F2EAW0	Predicted protein OS=Hordeum vulgare subsp. vulgare PE=2 SV=1	21.5054	2	2	2	10.375	10.17	NA	NA	NA	NA	0.041	NA	NA	NA
A0A0D3GSN2	Uncharacterized protein OS=Oryza barthii PE=3 SV=1	8.60927	1	2	1	16.861	10.54	NA	NA	NA	NA	NA	NA	NA	NA
Q5GA18	Cystathionine beta synthase domain protein1 OS=Zea mays GN=adh1F PE=4 SV=1	6.64336	2	2	1	31.907	9.44	1.053	NA	0.551	NA	0.445	0.0079	0.808	0.0313
K4A4M6	Uncharacterized protein OS=Setaria italica GN=LOC101772822 PE=4 SV=1	1.12403	2	2	2	281.678	6.33	NA	NA	NA	NA	NA	NA	NA	NA
F2CXE0	Predicted protein (Fragment) OS=Hordeum vulgare subsp. vulgare PE=2 SV=1	6.03015	1	2	1	22.343	4.64	NA	NA	NA	NA	NA	NA	NA	NA
Q1KUM0	40S ribosomal protein S7 OS=Tarenaya spinosa PE=3 SV=1	10.0917	1	2	1	24.978	9.64	NA	NA	NA	NA	NA	NA	NA	NA
V4LKT0	Uncharacterized protein OS=Eutrema salsugineum GN=EUTSA_v10013798mg PE=3 SV=1	2.86458	1	2	1	43.216	5.34	1.148	0.2732	0.966	0.6527	1.061	0.8253	1.103	0.39
Q43663	Wali3 protein OS=Triticum aestivum GN=wali3 PE=2 SV=1	15.9091	1	2	1	9.49	8.35	0.659	NA	0.869	0.2761	0.845	0.647	0.977	0.689
A0A0D3HWJ7	Uncharacterized protein OS=Oryza barthii PE=4 SV=1	1.70157	1	2	1	83.3	6.62	NA	NA	NA	NA	NA	NA	NA	NA
F2DY46	Predicted protein OS=Hordeum vulgare subsp. vulgare PE=2 SV=1	5.35714	1	2	1	23.766	8.15	NA	NA	NA	NA	1.155	NA	NA	NA
K3XEI3	Beta-adaptin-like protein OS=Setaria italica GN=LOC101755297 PE=3 SV=1	1.77936	1	2	1	92.591	5.43	NA	NA	NA	NA	NA	NA	NA	NA
A0A0D3G2M2	Uncharacterized protein OS=Oryza barthii PE=4 SV=1	2.13723	1	2	1	99.609	4.92	NA	NA	NA	NA	NA	NA	NA	NA
A0A200QM64	Cytochrome P450 OS=Macleaya cordata GN=BVC80_1169g53 PE=4 SV=1	1.17146	1	2	1	105.978	7.58	NA	NA	NA	NA	NA	NA	NA	NA
Q9CAQ8	Replication factor C subunit 5 OS=Arabidopsis thaliana GN=RFC5 PE=1 SV=1	5.69106	2	2	2	41.344	8.44	1.093	0.1397	0.49	0.4267	NA	NA	NA	NA
A0A0D3F9K1	Uncharacterized protein OS=Oryza barthii PE=4 SV=1	1.12554	2	2	2	132.311	5.2	0.881	0.6465	1	0.8194	NA	NA	NA	NA
A0A200QX37	Ovarian tumor OS=Macleaya cordata GN=BVC80_949g36 PE=4 SV=1	2.98507	1	2	1	45.371	9.2	NA	NA	NA	NA	NA	NA	NA	NA
F2E1V1	Predicted protein OS=Hordeum vulgare subsp. vulgare PE=2 SV=1	9.80392	1	2	1	17.276	6.57	NA	NA	NA	NA	NA	NA	NA	NA
B6UEC8	GTP binding protein OS=Zea mays PE=2 SV=1	2.41758	1	2	1	49.826	6.57	0.547	0.1631	NA	NA	0.751	0.0535	NA	NA
F2DD90	Predicted protein OS=Hordeum vulgare subsp. vulgare PE=2 SV=1	8.63309	1	2	1	15.893	6.2	1.139	NA	NA	NA	0.701	NA	NA	NA
A0A0D3FE60	Uncharacterized protein OS=Oryza barthii PE=3 SV=1	5.30035	2	2	2	61.608	7.44	1.213	0.569	0.483	0.196	1.086	0.8933	2.247	0.1803
F2DZI5	Predicted protein OS=Hordeum vulgare subsp. vulgare PE=2 SV=1	4.49827	1	2	1	32.288	10.05	NA	NA	NA	NA	NA	NA	NA	NA
A0A1D6AAQ1	Elongation factor Tu OS=Triticum aestivum PE=3 SV=1	5.74468	2	2	2	50.439	6.28	0.989	0.7806	0.716	0.0095	0.849	0.3071	1.189	0.478
F2EJ72	Predicted protein OS=Hordeum vulgare subsp. vulgare PE=2 SV=1	3.18907	1	2	1	48.133	6.73	0.673	0.1004	1.526	0.3423	1.703	0.1242	1.179	0.4417
B6TN15	NADH-ubiquinone oxidoreductase 24 kDa subunit OS=Zea mays PE=2 SV=1	3.55872	2	2	2	30.574	7.91	NA	NA	NA	NA	NA	NA	NA	NA
A0A0R4J580	Uncharacterized protein OS=Glycine max GN=LOC100305964 PE=4 SV=1	7.21154	1	2	1	22.955	6.8	NA	NA	NA	NA	NA	NA	NA	NA
A0A0D3F316	Uncharacterized protein OS=Oryza barthii PE=4 SV=1	6.8323	1	2	1	17.903	8.97	NA	NA	NA	NA	NA	NA	NA	NA
A0A1J9QX05	Nuclear envelope protein cut8 OS=Diplodia corticola GN=BKCO1_2900028 PE=3 SV=1	2.8125	1	2	1	35.203	9.17	NA	NA	NA	NA	1.007	0.9679	NA	NA
A0A0D3GBS8	Uncharacterized protein OS=Oryza barthii PE=4 SV=1	10.9091	1	2	1	18.184	10.07	0.973	0.7107	NA	NA	1.99	0.0107	NA	NA
W5BQF4	Lactoylglutathione lyase OS=Triticum aestivum PE=3 SV=1	3.30579	1	2	1	26.517	9.2	NA	NA	NA	NA	NA	NA	NA	NA
Q5ZAG1	Os01g0600300 protein OS=Oryza sativa subsp. japonica GN=P0025A05.39-1 PE=2 SV=1	3.24427	1	2	1	56.96	5.06	NA	NA	NA	NA	NA	NA	NA	NA
B6TDN0	NADH-ubiquinone oxidoreductase 10.5 kDa subunit OS=Zea mays GN=100283003 PE=2 SV=1	12.1212	1	2	1	11.11	8.97	1.2	0.2628	0.95	0.5107	0.926	0.5273	0.989	0.7707
F2DGN1	Predicted protein OS=Hordeum vulgare subsp. vulgare PE=2 SV=1	6.19469	1	2	1	24.209	6.21	0.952	0.6247	0.647	0.2691	0.815	0.4687	1.258	NA
A0A1U8AJS6	plant UBX domain-containing protein 10-like OS=Nelumbo nucifera GN=LOC104604720 PE=4 SV=1	2.24949	1	2	1	53.784	5.16	NA	NA	NA	NA	NA	NA	NA	NA
A0A1D6CP87	Glycosyltransferase OS=Triticum aestivum PE=3 SV=1	2.7027	1	2	1	52.144	5.82	NA	NA	NA	NA	NA	NA	NA	NA
A0A0D3GNG2	Uncharacterized protein OS=Oryza barthii PE=4 SV=1	1.32275	2	2	2	209.236	8.27	0.795	NA	1.027	NA	NA	NA	NA	NA
A0A078GWJ4	BnaA03g49270D protein OS=Brassica napus GN=BnaA03g49270D PE=4 SV=1	2.42826	1	2	1	51.296	9.31	NA	NA	NA	NA	NA	NA	NA	NA
Q84JE8	Polynucleotide 3'-phosphatase ZDP OS=Arabidopsis thaliana GN=ZDP PE=1 SV=1	1.72911	1	2	1	77.338	6.61	NA	NA	1.283	0.8224	0.794	0.5377	0.783	0.5967
A0A200Q5Q1	Uncharacterized protein OS=Macleaya cordata GN=BVC80_1385g18 PE=4 SV=1	6.79612	1	2	1	23.088	7.43	NA	NA	NA	NA	NA	NA	NA	NA
K3XW50	Uncharacterized protein OS=Setaria italica GN=LOC101757042 PE=4 SV=1	3.56506	2	2	1	65.037	8.4	0.865	0.053	0.833	0.0199	1.186	0.0457	1.431	0.1236
K3YIG0	Uncharacterized protein OS=Setaria italica GN=LOC101764515 PE=4 SV=1	3.53982	1	2	1	36.532	5.72	NA	NA	NA	NA	NA	NA	NA	NA
F2CRH4	Predicted protein OS=Hordeum vulgare subsp. vulgare PE=2 SV=1	2.61194	1	2	1	58.128	9.32	NA	NA	NA	NA	NA	NA	NA	NA
F2ECK7	Predicted protein OS=Hordeum vulgare subsp. vulgare PE=2 SV=1	1.91898	1	2	1	52.289	9.95	NA	NA	NA	NA	0.754	NA	NA	NA
F2CYT0	Predicted protein OS=Hordeum vulgare subsp. vulgare PE=2 SV=1	3.04487	1	2	1	70.152	5.77	NA	NA	NA	NA	NA	NA	NA	NA
K3Z6M2	Uncharacterized protein OS=Setaria italica GN=LOC101770931 PE=4 SV=1	2.91971	1	2	1	44.682	4.87	NA	NA	2.727	NA	1.199	NA	0.44	NA
A0A1Y1HP96	Peroxiredoxin OS=Klebsormidium flaccidum GN=KFL_000340060 PE=4 SV=1	6.70732	1	2	1	17.632	5.6	0.775	0.1671	2.309	0.0454	2.287	0.2161	1.073	0.9316
F2EI24	Predicted protein OS=Hordeum vulgare subsp. vulgare PE=2 SV=1	7.30337	2	2	2	38.376	5.15	1.287	NA	1.501	NA	0.682	0.4837	0.454	0.304
A0A1J3HLN9	Replication factor C subunit 4 (Fragment) OS=Noccaea caerulescens GN=LE_TR21192_c0_g1_i1_g.68096 PE=4 SV=1	5.55556	1	2	1	39.992	8.32	NA	NA	NA	NA	NA	NA	NA	NA
A0A0D3FDX2	Uncharacterized protein OS=Oryza barthii PE=4 SV=1	3.29787	2	2	2	103.476	6.73	0.695	0.0216	1.373	0.0137	0.961	0.593	0.704	0.0238
A0A176WPN5	Uncharacterized protein OS=Marchantia polymorpha subsp. ruderalis GN=AXG93_763s1110 PE=4 SV=1	10.2941	1	2	1	15.792	8.38	NA	NA	NA	NA	NA	NA	1.648	NA
B4FRC4	Serine--tRNA ligase cytoplasmic OS=Zea mays GN=ZEAMMB73_Zm00001d048174 PE=2 SV=1	3.05677	1	2	1	51.631	6.67	NA	NA	NA	NA	NA	NA	NA	NA
F2DH41	Predicted protein OS=Hordeum vulgare subsp. vulgare PE=2 SV=1	4.40529	1	2	1	25.678	7.55	0.478	NA	1.58	NA	1.427	NA	0.903	NA
B6TBA9	Protein UNQ2508/PRO5996 OS=Zea mays PE=2 SV=1	2.82051	1	2	1	43.904	6.6	NA	NA	NA	NA	NA	NA	NA	NA
A0A1D6RQY1	FRIGIDA-like protein OS=Triticum aestivum PE=3 SV=1	1.83486	1	2	1	71.029	4.74	NA	NA	NA	NA	NA	NA	0.945	NA
F2D6G3	Predicted protein OS=Hordeum vulgare subsp. vulgare PE=2 SV=1	11.9835	2	2	2	27.537	5.3	NA	NA	NA	NA	NA	NA	NA	NA
K4A4V6	Uncharacterized protein OS=Setaria italica GN=LOC101785503 PE=4 SV=1	1.74545	2	2	2	150.447	6.6	NA	NA	NA	NA	NA	NA	NA	NA
A0A0D3GFY8	Uncharacterized protein OS=Oryza barthii PE=4 SV=1	10.0719	1	2	1	15.225	5.11	NA	NA	NA	NA	NA	NA	NA	NA
W9CAW5	Glyceraldehyde-3-phosphate dehydrogenase OS=Sclerotinia borealis F-4128 GN=SBOR_7619 PE=3 SV=1	5.01475	2	2	2	36.82	6.19	NA	NA	NA	NA	NA	NA	NA	NA
K3Y5T1	Uncharacterized protein OS=Setaria italica GN=LOC101769015 PE=4 SV=1	1.52207	1	2	1	75.145	5.58	0.436	NA	NA	NA	4.087	NA	NA	NA
F2D224	Predicted protein OS=Hordeum vulgare subsp. vulgare PE=2 SV=1	3.92157	1	2	1	33.949	8.13	NA	NA	NA	NA	NA	NA	NA	NA
K3YR55	Uncharacterized protein OS=Setaria italica GN=LOC101758693 PE=4 SV=1	3.44828	2	2	1	65.167	6.38	NA	NA	NA	NA	NA	NA	NA	NA
B6U7Y2	Glutathione peroxidase OS=Zea mays PE=2 SV=1	3.65854	1	2	1	26.808	8.69	1.123	0.5618	0.76	0.3161	0.666	NA	0.897	0.5812
B4FU37	Proteasome subunit alpha type OS=Zea mays PE=2 SV=1	5.22088	1	2	1	27.264	6.32	0.734	0.0752	0.988	0.7808	NA	NA	NA	NA
[truncated: 646 more rows]
