# Supplementary material for: Melatonin Priming Alleviates Aging-Induced Germination Inhibition by Regulating β-oxidation, Protein Translation, and Antioxidant Metabolism in Oat (Avena sativa L.) Seeds
Source: Int J Mol Sci. 2020 Mar 10;21(5):1898. doi: 10.3390/ijms21051898 (PMC7084597; doi:10.3390/ijms21051898)
Supplement: Supplementary file 1 [file ijms-21-01898-s001.zip › Supplementary Materials/Table S2.xlsx]

## Sheet: Table S2
Table S2. The DEPs quantified in embryo of oat seeds under aging process.
								C2 vs C1
Accession	Description	Coverage	Peptides	PSMs	Unique Peptides	MW [kDa]	calc. pI	FC	P-value
A0A0D3EMA7	Uncharacterized protein OS=Oryza barthii PE=3 SV=1	4.20513	3	11	2	108.671	9.03	0.148	0.0192
F2DYL9	Predicted protein OS=Hordeum vulgare subsp. vulgare PE=2 SV=1	38.5093	7	44	5	17.787	5.69	0.276	0.0444
K3YPM2	Uncharacterized protein OS=Setaria italica GN=LOC101786618 PE=3 SV=1	8.39232	9	46	2	109.352	6.65	0.267	0.0048
B6TJX6	PTI1-like tyrosine-protein kinase 3 OS=Zea mays GN=100037783 PE=2 SV=1	7.45856	2	5	1	39.331	7.81	0.057	0.0012
P29194	Phosphoenolpyruvate carboxylase 2 OS=Sorghum bicolor PE=3 SV=1	3.22917	2	5	1	109.478	6.04	0.148	0.0135
F2EAU2	Predicted protein OS=Hordeum vulgare subsp. vulgare PE=2 SV=1	23.3333	4	18	1	22.919	7.36	1.621	0.0159
F2D3D5	Predicted protein OS=Hordeum vulgare subsp. vulgare PE=2 SV=1	14.0436	4	26	4	41.27	6.25	0.305	0.0313
F2D5Z0	Predicted protein OS=Hordeum vulgare subsp. vulgare PE=2 SV=1	12.3563	4	24	4	38.948	7.56	0.402	0.0125
A0A0D3HLJ4	Serine hydroxymethyltransferase OS=Oryza barthii PE=3 SV=1	3.07692	1	12	1	56.504	8.46	2.09	0.031
M7YYH6	Peroxidase OS=Triticum urartu GN=TRIUR3_28217 PE=3 SV=1	9.45274	2	8	2	43.244	5.48	4.891	0.0368
B6T366	50S ribosomal protein L14 OS=Zea mays PE=2 SV=1	5.88235	1	2	1	18.347	10.46	0.637	0.0295
P80356	Avenin-3 OS=Avena sativa PE=1 SV=1	18.1818	3	133	3	25.259	7.09	11.535	0.0005
Q10RW9	Chaperonin OS=Oryza sativa subsp. japonica GN=Os03g0143400 PE=2 SV=1	21.3172	10	44	3	61.007	5.72	1.794	0.0148
K3XI28	Uncharacterized protein OS=Setaria italica GN=LOC101781104 PE=4 SV=1	5.6338	2	17	2	44.996	6.27	0.394	0.0069
V4KRX5	Malate dehydrogenase OS=Eutrema salsugineum GN=EUTSA_v10011552mg PE=3 SV=1	16.1209	7	26	2	42.413	9.41	1.75	0.0101
V4M7Z9	Uncharacterized protein OS=Eutrema salsugineum GN=EUTSA_v10020713mg PE=4 SV=1	4.64602	2	6	2	49.646	9.22	0.593	0.0199
B6U9H6	60S ribosomal protein L30 OS=Zea mays PE=2 SV=1	11.5044	2	29	2	12.506	9.58	1.595	0.0411
A0A1D5TE04	Glycosyltransferase OS=Triticum aestivum PE=3 SV=1	5.97938	2	10	2	51.231	5.43	4.471	0.0378
K3XMZ4	Uncharacterized protein OS=Setaria italica GN=LOC101781356 PE=3 SV=1	9.72222	2	5	2	15.729	9.63	0.422	0.0283
K3XHU5	S-adenosylmethionine synthase OS=Setaria italica GN=LOC101756508 PE=3 SV=1	10.6335	4	16	1	48.134	6.43	0.281	0.0052
Q8LLB9	BPM OS=Hordeum vulgare GN=Bpm PE=4 SV=1	5.26894	3	8	3	98.265	6.11	1.577	0.0173
K3YIJ8	Uncharacterized protein OS=Setaria italica GN=LOC101782464 PE=3 SV=1	13.0303	4	27	2	36.544	9.88	7.472	0.0055
Q6EZE7	Sucrose-phosphate synthase 2 (Fragment) OS=Triticum aestivum PE=2 SV=1	4.80962	3	4	3	111.277	6.61	0.488	0.0445
A3RZG3	Branched-chain-amino-acid aminotransferase OS=Ralstonia solanacearum UW551 GN=RRSL_00450 PE=3 SV=1	2.59067	1	8	1	41.991	6.46	0.656	0.0207
Q84XG9	IAA-amino acid hydrolase ILR1-like 1 OS=Oryza sativa subsp. indica GN=ILL1 PE=2 SV=1	7.01357	2	9	2	47.165	6.04	1.985	0.0465
F2DCC0	Aspartate aminotransferase OS=Hordeum vulgare subsp. vulgare PE=2 SV=1	8.09628	3	4	3	49.874	8.32	0.215	0.0376
Q7FT21	Thioredoxin OS=Triticum aestivum PE=2 SV=1	8.46154	1	8	1	13.741	5.22	2.024	0.0109
J3LGY9	Uncharacterized protein OS=Oryza brachyantha PE=4 SV=1	1.31234	2	6	1	257.675	5.22	0.456	0.021
A0A078IF83	BnaC07g27420D protein OS=Brassica napus GN=BnaC07g27420D PE=4 SV=1	9.48617	3	6	3	57.193	8.75	4.668	0.0065
U3LKI6	Argonaute OS=Triticum aestivum GN=AGO4 PE=2 SV=1	6.00437	4	18	3	101.845	8.88	0.529	0.0379
B6TLT7	Copper chaperone for superoxide dismutase OS=Zea mays PE=2 SV=1	21.4286	5	17	5	32.189	5.53	2.604	0.0044
F2CRI6	Predicted protein OS=Hordeum vulgare subsp. vulgare PE=2 SV=1	12.9114	4	31	2	44.755	5.69	0.169	0.037
B4FR57	Eukaryotic translation initiation factor 3 subunit H OS=Zea mays GN=100272851 PE=2 SV=1	13.4111	4	18	4	38.908	4.93	0.226	0.0021
A0A0A7LU49	Heat shock protein 83 OS=Albuca bracteata GN=HSP83-2 PE=2 SV=1	20.2568	17	133	2	80.395	5.07	0.594	0.0006
K3XKB6	Uncharacterized protein OS=Setaria italica GN=LOC101785801 PE=4 SV=1	6.12903	1	2	1	33.579	6.06	0.613	0.0181
F2DYT5	Predicted protein OS=Hordeum vulgare subsp. vulgare PE=2 SV=1	20.8333	14	174	2	70.972	5.25	1.772	0.0063
A0A0D3H3T1	Coatomer subunit alpha OS=Oryza barthii PE=4 SV=1	6.55738	7	10	2	136.629	6.79	3.072	0.0254
A0A0D3H7G9	Uncharacterized protein OS=Oryza barthii PE=3 SV=1	3.25318	2	4	1	75.565	7.97	0.398	0.0251
D2XV68	Predicted protein OS=Hordeum vulgare subsp. vulgare PE=2 SV=1	10.8434	1	6	1	17.852	6.18	0.358	0.002
F2EC88	Predicted protein OS=Hordeum vulgare subsp. vulgare PE=2 SV=1	8.22368	2	37	2	30.439	5.4	2.207	0.0237
D2KZ12	3-ketoacyl-CoA thiolase-like protein OS=Triticum aestivum GN=TaSAG8 PE=2 SV=1	26.7974	8	33	5	47.896	7.96	0.566	0.0383
A0A1D5WD84	Cytokinin riboside 5'-monophosphate phosphoribohydrolase OS=Triticum aestivum PE=3 SV=1	13.7168	2	3	2	24.017	5.07	0.305	0.0491
F2CRA3	Predicted protein OS=Hordeum vulgare subsp. vulgare PE=2 SV=1	5.10204	1	2	1	31.872	4.64	0.562	0.0161
P53683	Calcium-dependent protein kinase 19 OS=Oryza sativa subsp. japonica GN=CPK19 PE=2 SV=2	2.43902	1	2	1	59.468	6.33	0.269	0.0305
F2DT12	Signal recognition particle subunit SRP68 OS=Hordeum vulgare subsp. vulgare PE=2 SV=1	6.48918	3	8	3	68.168	8.57	0.421	0.0003
K3YV75	Uncharacterized protein OS=Setaria italica GN=LOC101758975 PE=3 SV=1	4.4	1	4	1	27.702	9.6	0.372	0.0007
B4F8B3	Glutaredoxin family protein OS=Zea mays PE=2 SV=1	3.10559	1	1	1	35.749	8.46	0.607	0.0115
F2E8M3	Dihydrolipoyl dehydrogenase OS=Hordeum vulgare subsp. vulgare PE=2 SV=1	20.5179	8	37	6	52.769	7.58	3.33	0.0172
F2CSR1	Predicted protein OS=Hordeum vulgare subsp. vulgare PE=2 SV=1	12.253	3	31	2	28.137	6.44	0.544	0.0344
A0A0D3GYZ7	Uncharacterized protein OS=Oryza barthii PE=3 SV=1	6.61765	3	16	1	59.572	6.62	1.676	0.0062
K3Z3Q4	Uncharacterized protein OS=Setaria italica GN=LOC101775235 PE=4 SV=1	6.1086	4	8	4	97.427	6.8	0.541	0.015
F2E9D5	Predicted protein OS=Hordeum vulgare subsp. vulgare PE=2 SV=1	11.2069	5	35	2	62.571	5.86	0.291	0.0406
K3XEB5	Uncharacterized protein OS=Setaria italica GN=LOC101763543 PE=3 SV=1	23.523	16	114	2	101.031	6.19	0.656	0.0146
K3ZQ95	Uncharacterized protein OS=Setaria italica GN=LOC101785175 PE=4 SV=1	1.96262	2	8	1	123.019	5.66	0.499	0.0313
A0A176VP13	Uncharacterized protein OS=Marchantia polymorpha subsp. ruderalis GN=AXG93_3719s1220 PE=4 SV=1	6.20525	2	11	2	43.027	4.78	0.233	0.0234
K3Y516	Uncharacterized protein OS=Setaria italica GN=LOC101754399 PE=3 SV=1	15.8523	12	32	11	102.137	6.61	0.555	0.0013
A0A1J7I879	Uncharacterized protein OS=Lupinus angustifolius GN=TanjilG_16294 PE=4 SV=1	2.94494	5	9	5	273.852	8.72	0.261	0.0404
B6THA1	Glutaredoxin homolog1 OS=Zea mays GN=100283339 PE=2 SV=1	7.63359	1	15	1	13.681	7.85	12.467	0
B4FRM7	60S ribosomal protein L12 OS=Zea mays GN=100284082 PE=2 SV=1	42.7711	5	38	1	17.707	8.95	2.152	0.036
W5BH20	Anamorsin homolog OS=Triticum aestivum PE=3 SV=1	13.8889	3	7	3	37.937	7.75	0.217	0.0039
B6U1T9	2-hydroxyphytanoyl-CoA lyase OS=Zea mays PE=2 SV=1	10.9565	4	9	2	60.197	6.11	5.191	0.0005
A0A078H495	Tubulin beta chain OS=Brassica napus GN=BnaA05g09090D PE=3 SV=1	26.1261	10	50	1	49.834	4.83	1.531	0.0025
F2DDK5	Predicted protein OS=Hordeum vulgare subsp. vulgare PE=2 SV=1	3.69105	4	6	4	159.772	6.14	0.15	0.0347
K3YGE4	Uncharacterized protein OS=Setaria italica GN=LOC101757755 PE=4 SV=1	6.15797	4	11	2	83.633	5.76	0.188	0.0405
K3Z2K8	Uncharacterized protein OS=Setaria italica GN=SETIT_020776mg PE=4 SV=1	11.2195	2	15	2	23.138	8.68	0.556	0.0121
A0A096UJY5	Poly [ADP-ribose] polymerase OS=Triticum aestivum PE=4 SV=1	4.85437	3	18	3	91.831	5.29	0.535	0.0052
B6TNR8	40S ribosomal protein S2 OS=Zea mays GN=100283974 PE=2 SV=1	9.319	2	15	2	30.338	10.11	0.309	0.0157
A0A1Q3B8K5	Cytochrom_C domain-containing protein OS=Cephalotus follicularis GN=CFOL_v3_07621 PE=3 SV=1	9.73451	1	4	1	12.327	9.32	0.425	0.0096
F2ECJ6	RuvB-like helicase (Fragment) OS=Hordeum vulgare subsp. vulgare PE=2 SV=1	14.7177	6	28	6	54.463	6.81	2.896	0.0126
A0A218W5P2	Uncharacterized protein OS=Punica granatum GN=CDL15_Pgr016387 PE=4 SV=1	8.41121	1	3	1	10.926	8.94	10.942	0.0336
F2DSH2	Predicted protein OS=Hordeum vulgare subsp. vulgare PE=2 SV=1	8.58896	3	7	3	34.903	6.19	0.199	0.0168
C8CK16	Phosphomannomutase OS=Aegilops tauschii GN=PMM-D1 PE=3 SV=1	11.1554	2	4	2	28.474	6.35	4.693	0.0023
Q4LB13	Methionine synthase 1 enzyme OS=Hordeum vulgare GN=ms1 PE=2 SV=1	17.7778	12	41	7	84.511	6.04	2.273	0.0093
F2DFA6	Predicted protein OS=Hordeum vulgare subsp. vulgare PE=2 SV=1	25.1656	5	28	5	16.357	10.59	4.968	0.0001
A0A0K9QKF2	Uncharacterized protein OS=Spinacia oleracea GN=SOVF_168950 PE=4 SV=1	10.5541	3	11	3	41.116	7.97	2.402	0.0445
K3Z8Z8	Uncharacterized protein OS=Setaria italica GN=LOC101774021 PE=4 SV=1	8.62745	2	3	1	27.498	8.29	2.38	0.0204
A0A200R7B1	Peptidyl-prolyl cis-trans isomerase OS=Macleaya cordata GN=BVC80_1831g90 PE=3 SV=1	6.97674	1	10	1	18.343	8.25	3.224	0.0092
M7YCD7	Cytosolic Fe-S cluster assembly factor NBP35 OS=Triticum urartu GN=NBP35 PE=3 SV=1	3.64742	2	10	2	72.95	5.31	0.603	0.0177
F2DMY3	Predicted protein OS=Hordeum vulgare subsp. vulgare PE=2 SV=1	11.5646	3	13	3	31.163	9.55	1.842	0.0419
I1LSH8	Uncharacterized protein OS=Glycine max GN=LOC100811463 PE=4 SV=1	1.2761	1	1	1	97.867	6.2	0.568	0.0119
A0A1D5YZH3	Citrate synthase OS=Triticum aestivum PE=3 SV=1	1.40625	1	2	1	69.708	8.82	0.437	0.0079
A0A0D3FIE9	Uncharacterized protein OS=Oryza barthii PE=4 SV=1	2.07612	2	7	2	98.8	5.74	0.52	0.0158
F2EE28	Predicted protein OS=Hordeum vulgare subsp. vulgare PE=2 SV=1	22.9965	11	64	5	60.995	5.55	1.607	0.0233
K3XGV6	Uncharacterized protein OS=Setaria italica GN=LOC101756506 PE=4 SV=1	1.9802	1	3	1	53.909	6.81	0.046	0.027
A0A0D3FTF1	Uncharacterized protein OS=Oryza barthii PE=4 SV=1	0.973574	1	5	1	157.891	6.2	0.606	0.0138
A0A0D3F371	Uncharacterized protein OS=Oryza barthii PE=3 SV=1	6.29723	3	17	1	42.842	5.49	10.012	0.01
K3XS63	Uncharacterized protein OS=Setaria italica GN=LOC101780829 PE=3 SV=1	3.63153	3	14	1	122.605	5.88	0.478	0.0152
A0A176W9Z2	Delta-aminolevulinic acid dehydratase OS=Marchantia polymorpha subsp. ruderalis GN=AXG93_2960s1030 PE=3 SV=1	6.04027	2	4	2	48.46	6.1	0.49	0.0228
A0A0D3FXH9	Uncharacterized protein OS=Oryza barthii PE=4 SV=1	3.21839	1	19	1	48.165	5.86	0.163	0.0057
F2YJ66	Glutathione-dependent formaldehyde dehydrogenase (Fragment) OS=Linum usitatissimum PE=2 SV=1	8.72483	2	3	2	15.372	8.18	0.56	0.0498
F2CRG8	Predicted protein OS=Hordeum vulgare subsp. vulgare PE=2 SV=1	8.68056	6	26	2	64.542	8.06	0.132	0.0001
F2CV50	Predicted protein OS=Hordeum vulgare subsp. vulgare PE=2 SV=1	3.01003	1	6	1	33.313	8.81	3.356	0.0227
A0A1B6P7W0	Uncharacterized protein OS=Sorghum bicolor GN=SORBI_3009G104500 PE=4 SV=1	24.7423	3	43	2	10.456	7.42	8.511	0
F2DXU2	Predicted protein OS=Hordeum vulgare subsp. vulgare PE=2 SV=1	7.277	2	8	2	46.767	5.57	0.653	0.0206
A0A0D3GV84	Lon protease homolog, mitochondrial OS=Oryza barthii PE=3 SV=1	7.98403	6	14	1	109.497	5.44	0.065	0.0026
K3YSF2	Uncharacterized protein OS=Setaria italica GN=LOC101785690 PE=3 SV=1	10.4911	3	10	1	48.232	6.77	2.998	0.0475
A0A1D6CSV4	4-hydroxy-4-methyl-2-oxoglutarate aldolase OS=Triticum aestivum PE=3 SV=1	21.6749	4	9	4	21.703	5.87	0.166	0.0011
A0A0D3ES48	Iron-sulfur cluster assembly protein OS=Oryza barthii PE=3 SV=1	16.3743	2	3	2	17.96	8.43	1.848	0.0491
F2E184	Predicted protein OS=Hordeum vulgare subsp. vulgare PE=2 SV=1	15.7233	2	12	2	16.822	4.49	3.157	0.0352
K3XV61	Uncharacterized protein OS=Setaria italica GN=LOC101756622 PE=4 SV=1	5.85635	4	8	2	101.155	7.39	5.375	0.0006
K3XZH3	Uncharacterized protein OS=Setaria italica GN=LOC101772541 PE=4 SV=1	30	5	47	4	21.447	9.64	0.605	0.0434
A0A0D3FGC8	Uncharacterized protein OS=Oryza barthii PE=4 SV=1	3.17181	4	11	1	125.488	7.59	0.598	0.0027
M0TL95	Uncharacterized protein OS=Musa acuminata subsp. malaccensis PE=3 SV=1	3.06452	1	5	1	66.669	5.3	0.478	0.0006
F2D8F8	Predicted protein OS=Hordeum vulgare subsp. vulgare PE=2 SV=1	9.43396	2	6	2	22.634	5.06	0.609	0.0008
B7EME6	Os05g0453700 protein OS=Oryza sativa subsp. japonica GN=Os05g0453700 PE=2 SV=1	4.7619	1	3	1	20.886	6.28	0.221	0.04
A0A0D3EZ31	Uncharacterized protein OS=Oryza barthii PE=4 SV=1	3.73563	4	8	4	150.645	6.15	0.336	0.0277
A0A0D3ENV9	Uncharacterized protein OS=Oryza barthii PE=3 SV=1	9.04977	1	11	1	24.73	5.35	0.385	0.0182
K3YSV5	Uncharacterized protein OS=Setaria italica GN=LOC101769651 PE=4 SV=1	3.38164	1	3	1	44.01	10.18	0.389	0.0078
A0A0D3FJJ4	Sucrose synthase OS=Oryza barthii PE=3 SV=1	8.36237	6	26	3	97.691	6.76	0.371	0.0414
K4ABJ6	Uncharacterized protein OS=Setaria italica GN=LOC101755404 PE=4 SV=1	4.85175	2	4	1	42.456	7.21	1.938	0.0192
B4FKM9	60S ribosome subunit biogenesis protein NIP7 homolog OS=Zea mays GN=100283150 PE=2 SV=1	10.6383	2	6	2	20.902	9.47	13.582	0.0002
A0A1D5VZC0	Glutamate decarboxylase OS=Triticum aestivum PE=3 SV=1	5.30612	2	9	2	54.333	5.78	0.439	0.0206
K4AA03	Tubulin beta chain OS=Setaria italica GN=LOC101780256 PE=3 SV=1	30.7865	12	51	1	49.845	4.87	4.285	0.0289
F2CV69	Predicted protein OS=Hordeum vulgare subsp. vulgare PE=2 SV=1	4.88599	1	3	1	33.917	4.92	6.233	0.0402
A0A0D3G6U2	Uncharacterized protein OS=Oryza barthii PE=4 SV=1	5.72139	4	17	4	92.602	9.17	3.225	0.0008
W5DQ12	Proteasome subunit beta type OS=Triticum aestivum PE=3 SV=1	30.5164	5	32	5	23.353	6.21	0.093	0.0029
K3YAR4	Uncharacterized protein OS=Setaria italica GN=LOC101764531 PE=4 SV=1	13.0769	1	19	1	13.636	7.09	0.655	0.0023
K4A651	Uncharacterized protein OS=Setaria italica GN=LOC101764597 PE=3 SV=1	8.78113	5	52	2	82.681	8.21	0.495	0.0117
A0A1Q3DD01	Polyadenylate-binding protein (Fragment) OS=Cephalotus follicularis GN=CFOL_v3_33612 PE=3 SV=1	3.35366	2	10	2	72.085	7.4	2.172	0.0244
A0A0D3F8F4	Uncharacterized protein OS=Oryza barthii PE=3 SV=1	8.09249	2	4	2	35.837	8.59	0.415	0.0092
F2DSM9	Predicted protein OS=Hordeum vulgare subsp. vulgare PE=2 SV=1	6.99088	2	4	2	36.339	9.95	2.295	0.0305
F2DH88	Predicted protein OS=Hordeum vulgare subsp. vulgare PE=2 SV=1	7.22222	5	35	5	78.702	5.29	6.733	0.0013
A0A1Q3DHJ5	40S ribosomal protein S27 (Fragment) OS=Cephalotus follicularis GN=CFOL_v3_31594 PE=3 SV=1	36.4706	3	44	3	9.52	8.97	0.525	0.0428
A0A0D3GNQ3	Eukaryotic translation initiation factor 3 subunit E OS=Oryza barthii PE=3 SV=1	3.87244	2	3	2	51.263	5.83	0.409	0.0061
K3YG24	Aconitate hydratase OS=Setaria italica GN=LOC101780980 PE=3 SV=1	14.9542	12	44	4	106.621	7.31	1.554	0.0465
F2CXU0	Predicted protein OS=Hordeum vulgare subsp. vulgare PE=2 SV=1	8.21745	4	14	4	86.89	5.2	5.919	0.0012
K4A973	Uncharacterized protein OS=Setaria italica GN=LOC101780138 PE=4 SV=1	9.52381	3	16	1	52.095	7.24	1.81	0.0124
A0A0C4MLF7	Uncharacterized protein OS=Zoysia matrella GN=SS5 PE=2 SV=1	18.9723	4	76	1	27.054	5.72	2.028	0.0022
I1HT86	Uncharacterized protein OS=Brachypodium distachyon GN=LOC100841011 PE=4 SV=1	5.51181	1	1	1	26.62	6.74	0.56	0.0186
Q93XQ6	Peptidyl-prolyl cis-trans isomerase OS=Triticum aestivum GN=CyP2 PE=2 SV=1	16.9591	2	46	2	18.367	8.25	0.644	0.0001
Q6ZD35	Os08g0538000 protein OS=Oryza sativa subsp. japonica GN=Os08g0538000 PE=4 SV=1	11.4613	7	19	1	77.026	6.33	0.287	0.0095
K7LJ93	Uncharacterized protein OS=Glycine max PE=4 SV=1	5.76271	1	2	1	32.278	6.21	0.479	0.0358
A0A1Y1HNC9	Eukaryotic translation initiation factor eIF-4A OS=Klebsormidium flaccidum GN=KFL_000140100 PE=3 SV=1	11.0565	5	12	1	46.042	6.16	15.348	0.0385
A0A0D3GML7	Uncharacterized protein OS=Oryza barthii PE=3 SV=1	2.76046	3	5	3	131.027	6.37	0.293	0.0186
F2DHC4	Predicted protein OS=Hordeum vulgare subsp. vulgare PE=2 SV=1	10.1887	2	23	2	27.948	5.26	2.586	0.0004
G1JSL4	Peroxygenase 1 OS=Avena sativa PE=1 SV=1	21.6867	4	40	4	28.089	7.78	0.603	0.0004
A0A1D6AGT9	Phosphoglycerate kinase OS=Triticum aestivum PE=3 SV=1	26.4339	10	49	4	42.148	5.86	0.242	0.0126
F2CXB2	Predicted protein OS=Hordeum vulgare subsp. vulgare PE=2 SV=1	15.7171	6	27	3	54.34	6.07	0.292	0.0025
Q53UC8	Delta-1-pyrroline-5-carboxylate synthase OS=Triticum aestivum GN=WP5CS PE=2 SV=1	7.26257	4	14	2	77.534	6.55	0.314	0.0306
A0A1E5V7S7	60S ribosomal protein L36 OS=Dichanthelium oligosanthes GN=BAE44_0017767 PE=3 SV=1	1.66052	1	9	1	56.352	10.23	0.131	0.0419
F2D7N4	Predicted protein OS=Hordeum vulgare subsp. vulgare PE=2 SV=1	2.85088	1	6	1	50.85	8.7	0.333	0.0022
F2DI61	Predicted protein OS=Hordeum vulgare subsp. vulgare PE=2 SV=1	8.39446	7	14	3	135.789	5.69	0.425	0.0019
K3Z3U2	Uncharacterized protein OS=Setaria italica GN=LOC101770649 PE=3 SV=1	10.5325	7	38	3	93.162	5.07	0.283	0
A0A0K9QLC5	Uncharacterized protein OS=Spinacia oleracea GN=SOVF_171460 PE=4 SV=1	1.44479	1	2	1	108.978	5.12	0.458	0.0142
A0A1D5URU6	D-3-phosphoglycerate dehydrogenase OS=Triticum aestivum PE=3 SV=1	7.74854	5	21	1	71.308	7.18	2.306	0.0149
