# Supplementary material for: Melatonin Priming Alleviates Aging-Induced Germination Inhibition by Regulating β-oxidation, Protein Translation, and Antioxidant Metabolism in Oat (Avena sativa L.) Seeds
Source: Int J Mol Sci. 2020 Mar 10;21(5):1898. doi: 10.3390/ijms21051898 (PMC7084597; doi:10.3390/ijms21051898)
Supplement: Supplementary file 1 [file ijms-21-01898-s001.zip › Supplementary Materials/Table S3.xlsx]

## Sheet: Table S3
	Table S3. The DEPs quantified in embryo of oat seeds under melatonin priming process.
								M200 vs C2		M1000 vs C2		M1000 vs M200
Accession	Description	Coverage	Peptides	PSMs	Unique Peptides	MW [kDa]	calc. pI	FC	P-value	FC	P-value	FC	P-value
F2DYT5	Predicted protein OS=Hordeum vulgare subsp. vulgare PE=2 SV=1	20.8333	14	174	2	70.972	5.25	1.672	0.0141	1.698	0.3413	1.024	0.7209
Q8GV37	Chloroplast low molecular weight heat shock protein HSP26.8 OS=Agrostis stolonifera var. palustris PE=3 SV=1	25.2066	8	147	6	26.795	6.32	0.382	0.041	0.529	0.0259	1.79	0.2565
A0A1D5SCJ1	ATP synthase subunit beta OS=Triticum aestivum PE=3 SV=1	39.7112	15	146	7	59.254	6.2	1.511	0.0342	1.632	0.0738	1.081	0.7039
Q5QHT4	70 kDa heat shock cognate protein 1 OS=Vigna radiata PE=2 SV=1	18.3359	12	144	1	70.972	5.21	1.638	0.0001	3.581	0.006	2.188	0.0258
K3YGH8	Uncharacterized protein OS=Setaria italica GN=LOC101760053 PE=3 SV=1	20.9169	15	134	1	80.208	5.03	1.01	0.733	0.236	0.0093	0.234	NA
P80356	Avenin-3 OS=Avena sativa PE=1 SV=1	18.1818	3	133	3	25.259	7.09	1.215	0.7374	2.122	0.0035	3.853	0.1879
P04264	Keratin, type II cytoskeletal 1 OS=Homo sapiens GN=KRT1 PE=1 SV=6	20.4969	12	101	12	65.999	8.12	1.164	0.3085	0.624	0.0513	0.552	0.0401
M8CN15	Uncharacterized protein OS=Aegilops tauschii GN=F775_43833 PE=4 SV=1	40.8602	4	99	2	10.042	5.6	0.462	0.0023	0.429	0.0002	0.945	0.4464
B6SK46	Cupin family protein OS=Zea mays GN=100280650 PE=2 SV=1	8.04598	3	97	3	56.491	6.49	0.552	0.0005	0.98	0.7146	1.78	0.0892
S8D2V7	Uncharacterized protein (Fragment) OS=Genlisea aurea GN=M569_01026 PE=3 SV=1	11.9649	9	95	2	101.068	6.05	0.426	0.0497	0.164	0.0006	0.494	0.0711
K3Z7E9	Uncharacterized protein OS=Setaria italica GN=LOC101776037 PE=4 SV=1	6.44258	2	90	1	38.32	9.63	NA	NA	NA	NA	1.797	0.0161
A0A0A7LUH5	ATP synthase subunit alpha OS=Ornithogalum saundersiae GN=Atp1 PE=2 SV=1	14.9901	7	85	1	55.141	6.1	0.828	0.0306	1.657	0.0295	2.015	0.0145
F2EL23	Predicted protein OS=Hordeum vulgare subsp. vulgare PE=2 SV=1	19.4342	13	85	2	90.113	5.29	0.392	0.068	0.449	0.0455	1.815	0.5989
F2D7B8	Predicted protein (Fragment) OS=Hordeum vulgare subsp. vulgare PE=2 SV=1	19.7059	13	77	1	72.742	5.45	1.296	0.906	2.378	0.4631	1.836	0.0243
B1P767	Cytosolic glyceraldehydes-3-phophate dehydrogenase (Fragment) OS=Lolium temulentum GN=GPC3 PE=2 SV=1	38.1679	8	71	2	28.233	6.42	0.422	0.0175	0.484	0.1095	1.15	0.8962
Q09072	Avenin OS=Avena sativa PE=2 SV=1	12.1622	2	65	2	25.455	7.88	2.153	0.0226	3.514	0.0061	1.645	0.0115
F2EE28	Predicted protein OS=Hordeum vulgare subsp. vulgare PE=2 SV=1	22.9965	11	64	5	60.995	5.55	0.837	0.1648	0.444	0.013	0.53	0.012
N1QPE2	Uncharacterized protein OS=Aegilops tauschii GN=F775_28708 PE=4 SV=1	36.1702	4	63	2	9.962	5.29	0.315	0.001	0.273	0	0.887	0.2503
Q10P35	Enolase 2, putative, expressed OS=Oryza sativa subsp. japonica GN=Os03g0248600 PE=2 SV=1	31.9101	8	61	2	47.942	5.47	7.78	0.0195	1.743	0.1994	0.293	0.0229
A0A1D5TUK5	40S ribosomal protein S8 OS=Triticum aestivum PE=3 SV=1	28.8889	7	60	7	25.248	10.45	1.064	0.3995	1.834	0.0341	1.739	0.0501
F2EBF9	Predicted protein OS=Hordeum vulgare subsp. vulgare PE=2 SV=1	28.629	6	60	5	27.654	8	0.531	0.0176	0.754	0.0124	1.502	0.0855
A7U440	Tryptophanin OS=Avena sativa PE=2 SV=1	19.7183	2	59	2	15.891	8	1.482	0.043	2.732	0.0341	1.905	0.1344
A0A080YU48	Peroxidase OS=Triticum aestivum GN=TRAES_3BF072500040CFD_c1 PE=3 SV=1	6.80628	3	56	2	40.899	7.4	0.584	0.0062	0.423	0.0008	0.735	0.0405
A0A1D5RP81	Uncharacterized protein OS=Triticum aestivum PE=4 SV=1	12	5	55	4	67.365	6.77	1.719	0.0494	1.206	0.4467	0.702	0.0085
Q6T725	Glutelin OS=Oryza sativa subsp. japonica GN=GluB PE=2 SV=1	2.42424	2	55	2	56.54	7.93	5.808	0.1162	9.355	0.0605	1.613	0.0151
K3XLG9	Uncharacterized protein OS=Setaria italica GN=LOC101776375 PE=4 SV=1	21.0084	5	54	2	26.27	6.13	0.906	0.4974	0.451	0.0316	0.564	0.0545
K4A651	Uncharacterized protein OS=Setaria italica GN=LOC101764597 PE=3 SV=1	8.78113	5	52	2	82.681	8.21	1.957	0.0272	2.374	0.0157	1.24	0.2523
F2D6N2	Predicted protein OS=Hordeum vulgare subsp. vulgare PE=2 SV=1	11.497	9	52	5	92.672	5.15	0.847	0.3924	1.35	0.5227	1.649	0.0198
A0A1D6AGT9	Phosphoglycerate kinase OS=Triticum aestivum PE=3 SV=1	26.4339	10	49	4	42.148	5.86	1.436	0.5966	2.582	0.062	1.974	0.0385
A0A1D5RX10	Pyruvate, phosphate dikinase OS=Triticum aestivum PE=3 SV=1	15.5485	11	49	11	101.796	5.91	0.556	0.1676	0.253	0.0209	0.907	0.4113
K3XZH3	Uncharacterized protein OS=Setaria italica GN=LOC101772541 PE=4 SV=1	30	5	47	4	21.447	9.64	2.02	0.026	1.748	0.0486	0.867	0.0143
T1LXG9	Uncharacterized protein OS=Triticum urartu PE=3 SV=1	4.00782	4	47	1	113.886	6.64	0.716	0.1495	0.431	0.006	0.664	0.1019
B4F976	17.4 kDa class I heat shock protein OS=Zea mays GN=100191552 PE=2 SV=1	44.0252	8	47	2	17.869	7.5	0.728	0.0029	0.243	0.0001	0.335	0.0002
F2DTH4	Predicted protein OS=Hordeum vulgare subsp. vulgare PE=2 SV=1	23.6515	6	46	2	26.249	7.81	2.251	0.0127	1.315	0.55	0.604	0.1036
Q93XQ6	Peptidyl-prolyl cis-trans isomerase OS=Triticum aestivum GN=CyP2 PE=2 SV=1	16.9591	2	46	2	18.367	8.25	1.831	0.0024	1.606	0.0117	0.887	0.2804
K3XJB9	Uncharacterized protein OS=Setaria italica GN=LOC101786472 PE=4 SV=1	14.2061	4	46	2	39.37	9.36	0.497	0.0166	0.834	0.3794	1.793	0.6684
A0A0H4LXI0	Catalase OS=Triticum aestivum GN=Cat3-A1 PE=2 SV=1	14.2276	5	45	4	56.382	7.25	0.358	0.0459	1.065	0.7872	3.752	0.0536
A0A1Q3DHJ5	40S ribosomal protein S27 (Fragment) OS=Cephalotus follicularis GN=CFOL_v3_31594 PE=3 SV=1	36.4706	3	44	3	9.52	8.97	2.847	0.0219	1.888	0.2696	0.764	0.302
Q10RW9	Chaperonin OS=Oryza sativa subsp. japonica GN=Os03g0143400 PE=2 SV=1	21.3172	10	44	3	61.007	5.72	1.014	0.7743	0.262	0.0317	0.309	0.2099
F2D195	Predicted protein OS=Hordeum vulgare subsp. vulgare PE=2 SV=1	9.55285	10	44	1	109.17	6.73	0.758	0.2109	1.381	0.4316	1.826	0.0224
K3Y7S6	Uncharacterized protein OS=Setaria italica GN=LOC101762107 PE=3 SV=1	19.4514	5	44	3	41.017	6.42	0.378	0.0457	1.586	0.398	5.441	0.0357
A0A1B6P7W0	Uncharacterized protein OS=Sorghum bicolor GN=SORBI_3009G104500 PE=4 SV=1	24.7423	3	43	2	10.456	7.42	0.229	0.0003	0.553	0.161	2.455	0.356
A0A1D5VEP2	Obg-like ATPase 1 OS=Triticum aestivum PE=3 SV=1	25.3807	8	43	8	44.27	6.8	1.224	0.7197	0.106	0.0009	0.1	0.0021
A0A0D3HDD5	Uncharacterized protein OS=Oryza barthii PE=3 SV=1	2.08153	2	42	1	128.823	8.03	0.275	0.0615	6.848	0.0956	24.987	0
A0A1D5S2P8	Glucose-6-phosphate isomerase OS=Triticum aestivum PE=3 SV=1	20.2822	10	41	10	62.269	7.43	0.844	0.1183	1.666	0.0257	1.983	0.0068
G1JSL4	Peroxygenase 1 OS=Avena sativa PE=1 SV=1	21.6867	4	40	4	28.089	7.78	2.639	0.0118	3.628	0	1.495	0.1261
F2CQL5	Isocitrate dehydrogenase [NADP] OS=Hordeum vulgare subsp. vulgare PE=2 SV=1	28.1174	9	39	4	45.809	6.39	0.495	0.0501	0.913	0.4913	2.03	0.0363
K3Z3U2	Uncharacterized protein OS=Setaria italica GN=LOC101770649 PE=3 SV=1	10.5325	7	38	3	93.162	5.07	2.721	0.0584	4.565	0.0001	2.15	0.1208
B4FRM7	60S ribosomal protein L12 OS=Zea mays GN=100284082 PE=2 SV=1	42.7711	5	38	1	17.707	8.95	3.279	0.1078	5.876	0.0001	2.873	0.1411
A0A078IK70	BnaA10g28410D protein OS=Brassica napus GN=BnaA10g28410D PE=3 SV=1	7.38994	5	37	3	73.453	8.75	2.772	0.0544	0.372	0.0069	0.135	0.0791
F2EC88	Predicted protein OS=Hordeum vulgare subsp. vulgare PE=2 SV=1	8.22368	2	37	2	30.439	5.4	0.253	0.0219	0.279	0.0145	1.507	0.7055
F4J4W3	40S ribosomal protein SA OS=Arabidopsis thaliana GN=RPSAb PE=1 SV=1	8.43373	2	36	1	37.276	9.63	6.305	0.2269	7.526	0.0142	1.194	0.06
F2E9D5	Predicted protein OS=Hordeum vulgare subsp. vulgare PE=2 SV=1	11.2069	5	35	2	62.571	5.86	3.501	0.1185	0.427	0.0839	0.128	0.0008
Q9MBF3	Glycine-rich RNA-binding protein OS=Citrus unshiu PE=4 SV=1	10.1796	2	34	2	16.839	8.13	0.472	0.0008	0.547	0.0013	1.165	0.0761
D2KZ12	3-ketoacyl-CoA thiolase-like protein OS=Triticum aestivum GN=TaSAG8 PE=2 SV=1	26.7974	8	33	5	47.896	7.96	1.713	0.047	2.026	0.5244	1.261	0.8061
K3Y516	Uncharacterized protein OS=Setaria italica GN=LOC101754399 PE=3 SV=1	15.8523	12	32	11	102.137	6.61	2.069	0.0051	0.712	0.0824	0.353	0.0077
K7MAP3	Uncharacterized protein OS=Glycine max GN=GLYMA_15G102600 PE=3 SV=1	13.0769	3	32	3	29.709	9.23	0.281	0.0473	0.262	0.0121	1.7	0.7813
F2EA93	Predicted protein OS=Hordeum vulgare subsp. vulgare PE=2 SV=1	20.4724	3	31	3	14.049	9.51	3.05	0.0016	2.755	0.0542	0.909	0.5102
Q43274	Aldehyde dehydrogenase OS=Zea mays GN=rf2 PE=2 SV=1	11.2933	4	31	2	59.409	7.15	4.978	0.092	1.593	0.7421	0.363	0.0139
A0A1D6B1K1	Proteasome subunit alpha type OS=Triticum aestivum PE=3 SV=1	15.2249	3	31	3	31.235	5.31	0.518	0.0156	0.479	0.0153	0.929	0.3814
F2ECY1	Predicted protein OS=Hordeum vulgare subsp. vulgare PE=2 SV=1	40.7143	6	31	1	15.048	10.48	1.335	0.0808	1.561	0.028	1.197	0.3098
W5FI26	Eukaryotic translation initiation factor 3 subunit C OS=Triticum aestivum PE=3 SV=1	6.89655	6	30	2	104.879	5.69	0.177	0.0321	1.11	0.3081	6.242	0.0353
B6SXV4	Peroxisomal fatty acid beta-oxidation multifunctional protein OS=Zea mays PE=2 SV=1	10.729	6	30	2	78.59	9.17	2.478	0.0086	1.011	0.5559	0.408	NA
K3XFR6	Uncharacterized protein OS=Setaria italica GN=LOC101766243 PE=4 SV=1	13.9803	6	29	3	65.878	7.46	2.02	0.004	1.84	0.0233	0.912	0.3956
A0A1D6CXJ5	T-complex protein 1 subunit delta OS=Triticum aestivum PE=3 SV=1	13.4831	7	28	2	57.431	6.99	0.316	0.0664	0.612	0.0007	4.255	0.1505
F2CXB2	Predicted protein OS=Hordeum vulgare subsp. vulgare PE=2 SV=1	15.7171	6	27	3	54.34	6.07	1.986	0.5783	2.066	0.0158	2.054	0.5149
A0A0D3GDQ7	Uncharacterized protein OS=Oryza barthii PE=3 SV=1	19.7183	7	26	5	47.651	6.29	0.453	0.0497	1.333	0.842	3.454	0.0947
F2D3D5	Predicted protein OS=Hordeum vulgare subsp. vulgare PE=2 SV=1	14.0436	4	26	4	41.27	6.25	8.177	0.0136	8.317	0.0019	1.353	0.6729
A0A0D3FJJ4	Sucrose synthase OS=Oryza barthii PE=3 SV=1	8.36237	6	26	3	97.691	6.76	1.253	0.0891	2.724	0.0002	2.214	0.0025
F2CRG8	Predicted protein OS=Hordeum vulgare subsp. vulgare PE=2 SV=1	8.68056	6	26	2	64.542	8.06	4.614	0.0081	NA	NA	NA	NA
V4KRX5	Malate dehydrogenase OS=Eutrema salsugineum GN=EUTSA_v10011552mg PE=3 SV=1	16.1209	7	26	2	42.413	9.41	0.715	0.0279	0.537	0.0388	0.768	0.2146
A0A1Z5J904	Uncharacterized protein OS=Fistulifera solaris GN=FisN_21Lh184 PE=4 SV=1	10.5769	2	25	1	22.963	5.8	2.08	0.0443	1.086	0.9295	0.523	0.0316
Q69Q32	Os06g0607800 protein OS=Oryza sativa subsp. japonica GN=Os06g0607800 PE=2 SV=1	22.4439	7	25	3	44.553	8.32	2.163	0	1.234	0.9232	0.571	0.1272
A0A0D3ESE9	Uncharacterized protein OS=Oryza barthii PE=4 SV=1	26.5432	4	25	4	17.28	5.88	1.133	0.3254	0.499	0.0126	0.441	0.0031
M1Q6S1	Starch synthase, chloroplastic/amyloplastic OS=Aegilops markgrafii PE=3 SV=1	12.0661	6	25	3	66.288	7.56	4.453	0.0489	0.461	0.062	0.125	0.0038
A0A1J3D3H0	60S ribosomal protein L24-1 OS=Noccaea caerulescens GN=GA_TR14022_c0_g1_i1_g.43982 PE=4 SV=1	15.2439	3	25	3	18.634	10.71	0.842	0.3694	0.403	0.0386	0.483	0.0201
F2D827	Predicted protein OS=Hordeum vulgare subsp. vulgare PE=2 SV=1	15.2898	10	25	9	86.866	7.87	1.881	0.1331	0.894	0.4772	0.476	0.0026
F2D5Z0	Predicted protein OS=Hordeum vulgare subsp. vulgare PE=2 SV=1	12.3563	4	24	4	38.948	7.56	2.58	0.0451	0.313	0.0065	0.136	0.0021
A0A1Q3AVN8	Ribosomal_L30 domain-containing protein/Ribosomal_L30_N domain-containing protein (Fragment) OS=Cephalotus follicularis GN=CFOL_v3_03235 PE=4 SV=1	11.0236	3	24	1	29.552	9.8	1.884	0.6474	0.16	0.0319	0.312	0.0893
F2DHC4	Predicted protein OS=Hordeum vulgare subsp. vulgare PE=2 SV=1	10.1887	2	23	2	27.948	5.26	0.793	0.2007	0.234	0.0034	0.318	0.013
F2DAK8	Predicted protein OS=Hordeum vulgare subsp. vulgare PE=2 SV=1	25.6637	3	23	3	11.612	4.41	3.877	0.1636	0.503	0.1428	0.13	0.0017
K3YIW6	Uncharacterized protein OS=Setaria italica GN=LOC101777619 PE=4 SV=1	3.7931	1	23	1	32.424	5.49	0.657	0.1179	7.937	NA	12.154	0.0202
A0A0D3G3F2	Importin subunit alpha OS=Oryza barthii PE=3 SV=1	9.55752	4	22	1	61.99	5.38	NA	NA	NA	NA	4.582	0.0468
A0A1Q3AZ74	Arf domain-containing protein/PI3_PI4_kinase domain-containing protein/PI3Ka domain-containing protein/PI3K_C2 domain-containing protein OS=Cephalotus follicularis GN=CFOL_v3_04548 PE=3 SV=1	4.58453	4	22	4	119.993	7.62	1.166	0.9564	0.674	0.2124	0.578	0.0161
A0A0D3H8E4	Uncharacterized protein OS=Oryza barthii PE=3 SV=1	4.58453	2	22	1	74.203	5.74	0.957	0.7474	0.154	0.042	0.161	NA
F2DGV9	60S ribosomal export protein NMD3 OS=Hordeum vulgare subsp. vulgare PE=2 SV=1	21.3052	8	21	6	58.706	6.6	2.514	0.0071	1.264	0.055	0.529	0.0202
F2CQF3	Predicted protein OS=Hordeum vulgare subsp. vulgare PE=2 SV=1	13.4737	6	21	4	51.766	8.98	0.959	0.3742	0.042	0.0048	0.044	NA
F2DVV5	RNA helicase (Fragment) OS=Hordeum vulgare subsp. vulgare PE=2 SV=1	8.96785	5	21	5	66.398	8.75	0.82	0.2529	1.357	0.1831	1.724	0.0396
A0A078G9C9	BnaC09g46850D protein OS=Brassica napus GN=BnaC09g46850D PE=3 SV=1	14.3236	4	21	2	41.663	5.49	0.519	0.108	0.456	0.0415	1.311	0.9607
F2CTR2	Predicted protein (Fragment) OS=Hordeum vulgare subsp. vulgare PE=2 SV=1	21.4286	8	21	8	58.654	6.99	2.482	0.4201	0.836	0.3528	0.38	0.0455
A0A0D3FNC8	Uncharacterized protein OS=Oryza barthii PE=4 SV=1	4.90486	9	21	2	257.868	7.09	0.683	0.1286	1.502	0.2969	2.204	0.0104
M8B1B6	26S proteasome non-ATPase regulatory subunit 11 OS=Aegilops tauschii GN=F775_28525 PE=4 SV=1	8.82724	5	20	2	87.412	8.69	0.631	0.1775	0.567	0.0041	1.322	0.8368
W5AA91	Importin subunit alpha OS=Triticum aestivum PE=3 SV=1	13.8577	5	20	2	58.583	5.25	5.507	0.0363	4.013	0.0601	0.747	0.0458
F4K9G7	NAD(P)-linked oxidoreductase superfamily protein OS=Arabidopsis thaliana GN=At5g01670 PE=4 SV=1	6.01719	2	20	2	39.629	7.55	0.932	0.5589	1.702	0.1885	1.873	0.0071
B4FQI3	NADH dehydrogenase [ubiquinone] 1 alpha subcomplex subunit 13-A OS=Zea mays GN=100282224 PE=2 SV=1	21.6783	3	20	2	15.963	9.36	1.285	0.8426	0.66	0.51	0.514	0.0065
K4A6V8	Uncharacterized protein OS=Setaria italica GN=LOC101755255 PE=4 SV=1	11.8827	5	20	1	70.207	7.03	2.966	0.0379	NA	NA	NA	NA
A0A0D3FJB8	40S ribosomal protein S6 OS=Oryza barthii PE=3 SV=1	31.2	7	19	3	28.484	10.65	2.471	0.3432	0.694	0.2531	0.297	0.0069
Q0JNR2	Cysteine proteinase inhibitor 12 OS=Oryza sativa subsp. japonica GN=Os01g0270100 PE=2 SV=1	8	2	19	1	27.252	6.54	1.254	0.5143	0.28	0.0068	0.229	0.0006
A0A0D3FXH9	Uncharacterized protein OS=Oryza barthii PE=4 SV=1	3.21839	1	19	1	48.165	5.86	2.21	0.3963	6.352	0.005	4.753	0.0595
A0A0D3HGQ5	Uncharacterized protein OS=Oryza barthii PE=4 SV=1	2.09807	8	19	2	459.112	6.13	0.481	0.0021	0.474	0.0003	1.001	0.9235
K3YR24	Uncharacterized protein OS=Setaria italica GN=LOC101780583 PE=3 SV=1	10.3041	5	19	5	61.613	7.91	1.919	0.0576	2.241	0.0049	1.29	0.3954
K3YAR4	Uncharacterized protein OS=Setaria italica GN=LOC101764531 PE=4 SV=1	13.0769	1	19	1	13.636	7.09	0.388	0.0009	1.333	0.0301	3.442	0.0643
Q6ZD35	Os08g0538000 protein OS=Oryza sativa subsp. japonica GN=Os08g0538000 PE=4 SV=1	11.4613	7	19	1	77.026	6.33	3.318	0.0095	3.364	0.0128	1.026	0.9944
F2CYG9	Predicted protein OS=Hordeum vulgare subsp. vulgare PE=2 SV=1	13.2231	4	19	4	66.73	9.2	0.293	0.0374	0.696	0.1603	3.264	0.0548
B6U124	Succinate dehydrogenase [ubiquinone] flavoprotein subunit, mitochondrial OS=Zea mays PE=2 SV=1	9.04685	4	19	1	67.941	6.54	NA	NA	NA	NA	30.637	0.0123
A9UIF0	Phospholipase D OS=Lolium temulentum GN=PLD PE=2 SV=2	6.78175	4	19	3	91.647	5.6	0.089	0.0006	0.507	0.0975	5.824	0.0194
K4AFG0	Uncharacterized protein OS=Setaria italica GN=LOC101760289 PE=4 SV=1	25.2577	5	18	1	22.521	10.18	1.314	0.158	0.401	0.0476	0.306	NA
A0A0D3EN96	Dihydrolipoyl dehydrogenase OS=Oryza barthii PE=3 SV=1	13.9165	5	18	2	52.568	7.53	1.14	0.4429	3.215	0.0295	2.85	0.0006
A0A0D3FI03	Uncharacterized protein OS=Oryza barthii PE=4 SV=1	7.23861	2	18	2	41.681	6.74	0.97	0.5619	0.346	0.031	0.358	0.0331
K3Y755	Dihydrolipoamide acetyltransferase component of pyruvate dehydrogenase complex OS=Setaria italica GN=LOC101769555 PE=3 SV=1	8.24295	3	18	2	47.743	7.49	NA	NA	2.32	0.0122	NA	NA
A0A078GTP4	BnaC06g26740D protein OS=Brassica napus GN=BnaC06g26740D PE=3 SV=1	4.25532	1	18	1	26.902	10.26	2.761	0.0976	4.628	0.0053	2.138	0.1184
B4FR57	Eukaryotic translation initiation factor 3 subunit H OS=Zea mays GN=100272851 PE=2 SV=1	13.4111	4	18	4	38.908	4.93	1.708	0.9558	3.416	0.0243	5.128	0.1917
F2DAK3	Predicted protein OS=Hordeum vulgare subsp. vulgare PE=2 SV=1	21.9178	5	18	2	24.357	10.11	1.036	0.9637	0.607	0.0325	0.613	0.0265
F2EAU2	Predicted protein OS=Hordeum vulgare subsp. vulgare PE=2 SV=1	23.3333	4	18	1	22.919	7.36	0.746	0.0248	0.538	0.0259	0.722	0.4133
A0A096UJY5	Poly [ADP-ribose] polymerase OS=Triticum aestivum PE=4 SV=1	4.85437	3	18	3	91.831	5.29	2.126	0.005	2.047	0.0387	0.99	0.9095
Q10MC6	Os03g0314100 protein OS=Oryza sativa subsp. japonica GN=Os03g0314100 PE=2 SV=1	8.86525	4	18	4	62.665	7.15	0.196	0.0018	0.212	0.0088	1.085	0.9675
A0A1D5U388	Proliferating cell nuclear antigen OS=Triticum aestivum PE=3 SV=1	26.3538	5	18	1	30.751	4.84	0.208	0.0368	0.336	0.0122	3.524	0.5255
A0A176WN70	Uncharacterized protein OS=Marchantia polymorpha subsp. ruderalis GN=AXG93_1658s1020 PE=3 SV=1	12	2	18	2	16.574	4.67	NA	NA	NA	NA	0.619	0.0097
U3LKI6	Argonaute OS=Triticum aestivum GN=AGO4 PE=2 SV=1	6.00437	4	18	3	101.845	8.88	2.47	0.0225	2.13	0.1709	0.865	0.4212
K3XI28	Uncharacterized protein OS=Setaria italica GN=LOC101781104 PE=4 SV=1	5.6338	2	17	2	44.996	6.27	2.443	0.3586	4.349	0.0029	3.391	0.1731
A0A0D3F371	Uncharacterized protein OS=Oryza barthii PE=3 SV=1	6.29723	3	17	1	42.842	5.49	0.209	0.0343	0.481	0.016	4.754	0.1225
K3ZJZ5	Uncharacterized protein OS=Setaria italica GN=LOC101761705 PE=3 SV=1	18.7166	2	17	2	20.586	4.91	0.883	0.4257	0.449	0.0176	0.536	0.0269
B6TLT7	Copper chaperone for superoxide dismutase OS=Zea mays PE=2 SV=1	21.4286	5	17	5	32.189	5.53	0.565	0.0159	0.71	0.182	1.277	0.5696
B6SZ83	Actin-7 OS=Zea mays GN=100281811 PE=2 SV=1	9.57447	3	17	1	41.607	5.31	1.527	0.0572	2.183	0.0284	1.43	0.0802
A0A0D3G6U2	Uncharacterized protein OS=Oryza barthii PE=4 SV=1	5.72139	4	17	4	92.602	9.17	1.369	0.7642	0.381	0.0184	0.403	0.0692
A0A1J7HKK2	Dihydrolipoamide acetyltransferase component of pyruvate dehydrogenase complex OS=Lupinus angustifolius GN=TanjilG_15152 PE=3 SV=1	7.75681	3	17	1	49.631	9.25	1.748	0.3078	3.29	0.0053	1.882	0.0163
K3Y5P8	Uncharacterized protein OS=Setaria italica GN=LOC101758029 PE=4 SV=1	9.06433	5	16	3	76.267	6.15	19.409	0	7.881	0.3396	0.408	0.1409
A0A1D5XHV0	Nascent polypeptide-associated complex subunit beta OS=Triticum aestivum PE=3 SV=1	32.0225	3	16	1	19.394	5.8	0.425	0.0773	2.539	NA	6.032	0.037
K3XHU5	S-adenosylmethionine synthase OS=Setaria italica GN=LOC101756508 PE=3 SV=1	10.6335	4	16	1	48.134	6.43	1.579	0.4054	0.188	0.0126	0.118	0.141
A0A1D5RU17	Guanosine nucleotide diphosphate dissociation inhibitor OS=Triticum aestivum PE=3 SV=1	8.85312	4	16	4	55.559	5.57	0.04	0.0581	0.061	0.0032	1.547	0.6541
A0A1D6BX53	6-phosphogluconate dehydrogenase, decarboxylating OS=Triticum aestivum PE=3 SV=1	5.08475	3	16	3	58.623	8.53	17.43	0.0932	1.076	0.5221	0.174	0.044
K4AGE1	Uncharacterized protein OS=Setaria italica GN=LOC101779851 PE=3 SV=1	19.7183	3	15	3	16.414	10.21	0.675	0.366	2.32	0.1519	3.714	0.0081
K3Z5J2	Uncharacterized protein OS=Setaria italica GN=LOC101763215 PE=3 SV=1	5.32544	1	15	1	54.124	6.25	0.713	0.2674	0.553	0.0034	2.97	0.615
A0A218XNF2	Uncharacterized protein OS=Punica granatum GN=CDL15_Pgr011023 PE=3 SV=1	17.0886	3	15	1	18.277	6.09	0.605	0.0762	1.383	0.131	2.581	0.0361
F2DDP7	Predicted protein OS=Hordeum vulgare subsp. vulgare PE=2 SV=1	10.4408	4	15	4	46.326	6.3	0.527	0.0021	0.604	0.0003	1.16	0.1318
K3Z9I7	Uncharacterized protein OS=Setaria italica GN=LOC101776568 PE=4 SV=1	18.0556	3	15	2	23.895	5.54	1.404	0.0574	0.416	0.0227	0.296	NA
B6THA1	Glutaredoxin homolog1 OS=Zea mays GN=100283339 PE=2 SV=1	7.63359	1	15	1	13.681	7.85	0.045	0.0068	0.942	0.4317	20.711	0.0264
F2D009	Predicted protein OS=Hordeum vulgare subsp. vulgare PE=2 SV=1	10.687	4	15	4	59.128	8.16	4.531	0.3185	0.65	0.5005	0.226	0.0387
A0A1D6S991	Isocitrate dehydrogenase [NAD] subunit, mitochondrial OS=Triticum aestivum PE=3 SV=1	10.4784	4	15	4	47.463	7.06	0.437	0.0071	1.325	0.0375	3.131	0.0018
K3Z2K8	Uncharacterized protein OS=Setaria italica GN=SETIT_020776mg PE=4 SV=1	11.2195	2	15	2	23.138	8.68	1.668	0.9185	0.344	0.0021	0.486	0.1387
A0A1D5ZD42	Glucose-6-phosphate isomerase OS=Triticum aestivum PE=3 SV=1	13.871	6	15	6	67.556	5.85	5.07	0.1171	4.761	0.0081	0.939	0.7787
F2E7R3	Predicted protein OS=Hordeum vulgare subsp. vulgare PE=2 SV=1	4.17941	3	15	3	108.004	5.35	0.612	0.0181	0.757	0.1048	1.241	0.0968
A0A072VAH0	Peroxidase OS=Medicago truncatula GN=25487245 PE=3 SV=1	3.67647	1	14	1	45.619	6.46	1.586	NA	25.234	0.034	15.909	0.0397
F2CZS1	Peroxidase OS=Hordeum vulgare subsp. vulgare PE=2 SV=1	10.6017	3	14	3	37.107	8.02	1.043	0.9395	0.453	0.0044	0.485	0.0342
F2D702	Predicted protein OS=Hordeum vulgare subsp. vulgare PE=2 SV=1	10.7692	3	14	2	22.604	10.24	0.376	NA	0.199	0.0386	0.528	0.097
F2DCZ4	Aconitate hydratase OS=Hordeum vulgare subsp. vulgare PE=2 SV=1	6.50651	5	14	3	107.254	7.24	4.96	0.2518	0.24	0.0212	0.049	0.0414
K3XGI3	Uncharacterized protein OS=Setaria italica GN=LOC101777871 PE=3 SV=1	19.619	7	14	3	57.371	5.82	3.38	NA	3.773	0.0488	1.116	0.4908
A0A1D5UXN7	Amine oxidase OS=Triticum aestivum PE=3 SV=1	7.23056	5	13	5	81.067	7.46	1.361	0.1372	0.251	0.0603	0.185	0.0003
K4A5F6	Uncharacterized protein OS=Setaria italica GN=LOC101760963 PE=4 SV=1	5.58483	4	13	1	108.925	6.1	5.257	0.0129	10.095	0.1376	1.953	0.1239
A0A0D3F1D5	Uncharacterized protein OS=Oryza barthii PE=3 SV=1	4.15879	4	13	2	56.218	8.1	0.638	0.0706	1.937	0.0292	3.156	0.0037
F2DMY3	Predicted protein OS=Hordeum vulgare subsp. vulgare PE=2 SV=1	11.5646	3	13	3	31.163	9.55	0.707	0.1342	1.634	0.0869	2.397	0.0064
Q8W0Q1	Putative aldehyde dehydrogenase WIS1 OS=Triticum aestivum GN=wis1 PE=2 SV=1	8.52995	4	13	4	60.96	7.52	1.191	0.6169	0.409	0.0338	0.382	0.0399
B6TNF1	Calnexin OS=Zea mays GN=100283947 PE=2 SV=1	5.24345	2	13	2	60.364	4.86	0.081	0.0156	0.105	0.0702	1.307	0.2187
F2DAT1	Aminopeptidase OS=Hordeum vulgare subsp. vulgare PE=2 SV=1	4.01837	3	13	1	97.838	5.21	0.55	0.3936	1.925	0.1765	3.502	0.0221
B6TAQ1	60S ribosomal protein L27 OS=Zea mays PE=2 SV=1	7.48299	1	13	1	16.279	7.28	0.991	0.8211	0.549	0.0171	0.563	0.018
A0A1J7GPG1	Pyruvate dehydrogenase E1 component subunit beta OS=Lupinus angustifolius GN=TanjilG_14862 PE=4 SV=1	3.04709	1	12	1	38.525	6.43	2.216	0.0168	1.409	0.409	0.644	0.1047
A0A0D3GTH3	Uncharacterized protein OS=Oryza barthii PE=3 SV=1	3.98406	1	12	1	27.536	4.65	0.48	0.1293	0.387	0.0195	1.704	0.8756
A0A0D3FA76	Uncharacterized protein OS=Oryza barthii PE=4 SV=1	8.83002	4	12	4	49.641	7.24	0.476	0.0336	1.022	0.9767	2.386	0.0297
F2D0D8	Predicted protein OS=Hordeum vulgare subsp. vulgare PE=2 SV=1	11.2821	5	12	1	42.221	9.61	1.844	0.0046	1.617	0.0304	0.877	0.2065
F2CWA2	Predicted protein OS=Hordeum vulgare subsp. vulgare PE=2 SV=1	8.34202	6	12	3	109.086	6.05	0.767	0.3153	0.324	0.0021	0.861	0.3946
F2E184	Predicted protein OS=Hordeum vulgare subsp. vulgare PE=2 SV=1	15.7233	2	12	2	16.822	4.49	0.278	0.0055	0.796	0.3376	2.987	0.2183
B6T9E7	Ran-binding protein 1 OS=Zea mays PE=2 SV=1	15.311	2	12	2	23.191	4.78	1.917	0.0045	NA	NA	NA	NA
A0A0E0KX49	Peroxidase OS=Oryza punctata PE=3 SV=1	1.43084	1	12	1	66.513	6.54	0.958	0.4468	3.959	0.2337	4.482	0.0061
A0A1J3K4N2	Proteasome subunit alpha type (Fragment) OS=Noccaea caerulescens GN=MP_TR20288_c0_g1_i1_g.57831 PE=3 SV=1	11.4504	3	12	3	29.267	7.96	4.681	0.0172	0.956	0.3822	0.262	0.0159
F2DHA7	Predicted protein OS=Hordeum vulgare subsp. vulgare PE=2 SV=1	5.6621	5	11	3	123.294	6.29	0.237	0.0989	0.741	0.5171	3.283	0.0262
K3Z3W7	Delta-1-pyrroline-5-carboxylate synthase OS=Setaria italica GN=LOC101765114 PE=3 SV=1	4.64548	3	11	2	88.705	7.15	1.47	0.0913	1.605	0.0013	1.091	0.2686
F2DVN9	Predicted protein OS=Hordeum vulgare subsp. vulgare PE=2 SV=1	4.4843	2	11	2	50.279	7.37	0.325	NA	0.837	0.0492	2.58	0.0092
F2DNP1	Predicted protein OS=Hordeum vulgare subsp. vulgare PE=2 SV=1	7.66129	5	11	4	107.635	9.22	0.418	0.011	0.911	0.5018	2.242	0.0276
A0A176VP13	Uncharacterized protein OS=Marchantia polymorpha subsp. ruderalis GN=AXG93_3719s1220 PE=4 SV=1	6.20525	2	11	2	43.027	4.78	2.271	0.2164	2.573	0.0001	1.726	0.4511
Q52ZH8	FVE OS=Pisum sativum GN=FVE PE=2 SV=1	5.24272	2	11	2	57.179	6.44	1.322	0.9719	5.934	0.0575	4.488	0.0378
A0A200R3G6	Alpha-galactosidase OS=Macleaya cordata GN=BVC80_1837g60 PE=3 SV=1	4.86111	2	11	1	48.033	5.49	1.808	0.0199	NA	NA	NA	NA
K3YGE4	Uncharacterized protein OS=Setaria italica GN=LOC101757755 PE=4 SV=1	6.15797	4	11	2	83.633	5.76	NA	NA	6.277	0.0369	NA	NA
F2DEX0	Predicted protein OS=Hordeum vulgare subsp. vulgare PE=2 SV=1	7.73026	3	11	3	67.155	5.88	1.829	0.2536	2.856	0.0432	1.655	0.0478
K3Y5T2	Polyadenylate-binding protein OS=Setaria italica GN=SETIT_009571mg PE=3 SV=1	8.06697	5	11	2	71.631	8.76	0.579	0.0204	0.466	0.1137	0.807	0.3532
A0A1Q3DD01	Polyadenylate-binding protein (Fragment) OS=Cephalotus follicularis GN=CFOL_v3_33612 PE=3 SV=1	3.35366	2	10	2	72.085	7.4	0.286	0.1283	0.692	0.1071	2.579	0.0099
A0A0D3H3T1	Coatomer subunit alpha OS=Oryza barthii PE=4 SV=1	6.55738	7	10	2	136.629	6.79	0.934	0.5695	0.294	0	0.351	0.0104
A0A1J3GB89	Proliferating cell nuclear antigen OS=Noccaea caerulescens GN=GA_TR19292_c2_g1_i1_g.63079 PE=3 SV=1	9.09091	2	10	1	29.246	4.72	0.808	0.3517	2.127	0.2464	2.801	0.0064
A0A200R7B1	Peptidyl-prolyl cis-trans isomerase OS=Macleaya cordata GN=BVC80_1831g90 PE=3 SV=1	6.97674	1	10	1	18.343	8.25	0.291	0.0151	0.27	NA	0.927	0.2402
F2CSZ7	Predicted protein OS=Hordeum vulgare subsp. vulgare PE=2 SV=1	10.9145	3	10	3	36.661	5.34	0.365	0.0371	1.136	0.2794	3.115	NA
A0A0D3GH18	Uncharacterized protein OS=Oryza barthii PE=4 SV=1	3.12925	4	10	4	164.686	5.57	0.623	0.1475	0.4	0.0494	0.671	0.1092
A0A0E0B5Y2	Uncharacterized protein OS=Oryza glumipatula PE=3 SV=1	2.62329	2	10	2	102.032	7.17	3.532	0.1868	0.718	0.5164	0.231	0.0166
A0A0D3F603	Uncharacterized protein OS=Oryza barthii PE=4 SV=1	21.5385	2	10	2	14.502	5.05	0.239	0.0075	1.302	0.7245	5.466	0.0226
A0A0D3GTE3	Uncharacterized protein OS=Oryza barthii PE=4 SV=1	1.49254	1	9	1	78.129	8.75	1.424	0.2389	0.184	NA	0.132	0.0429
F2DA22	Predicted protein OS=Hordeum vulgare subsp. vulgare PE=2 SV=1	7.36342	2	9	2	46.777	5.92	2.414	0.0332	NA	NA	NA	NA
Q84J55	14-3-3-like protein GF14-A OS=Oryza sativa subsp. japonica GN=GF14A PE=2 SV=1	14.3939	4	9	2	28.982	4.94	1.619	0.9073	2.498	0.012	3.346	0.2386
K3ZHK0	Uncharacterized protein OS=Setaria italica GN=LOC101777248 PE=4 SV=1	7.36994	4	9	4	78.318	8.5	0.147	0	1.115	0.0442	7.651	0
F2DED9	Predicted protein OS=Hordeum vulgare subsp. vulgare PE=2 SV=1	7.33945	2	9	2	36.225	5.15	3.975	0.1989	0.308	0.3506	0.08	0.0442
F2E520	Predicted protein OS=Hordeum vulgare subsp. vulgare PE=2 SV=1	10.0629	4	9	4	50.635	6.87	3.325	0.0784	0.47	0.3831	0.142	0.0035
F2DYD4	Predicted protein OS=Hordeum vulgare subsp. vulgare PE=2 SV=1	18.1347	3	9	2	21.927	6.35	2.122	0.0473	2.713	NA	1.283	0.142
A0A1J3CJB9	GTP-binding protein SAR1A (Fragment) OS=Noccaea caerulescens GN=GA_TR3939_c0_g1_i1_g.13937 PE=3 SV=1	17.4274	3	9	1	27.375	7.77	0.785	0.3284	1.916	0.0474	3.811	0.0848
F2DRT8	Predicted protein OS=Hordeum vulgare subsp. vulgare PE=2 SV=1	6.35514	3	9	2	57.592	8.56	3.56	0.0144	0.66	0.0942	0.198	0.0022
C6TI64	40S ribosomal protein S3a OS=Glycine max GN=LOC100813273 PE=2 SV=1	15.7088	4	9	2	29.687	9.8	2.924	0.5717	0.256	0.3526	0.089	0.0369
K3XVH0	Uncharacterized protein OS=Setaria italica GN=LOC101762694 PE=4 SV=1	6.05653	4	9	3	79.803	6.62	2.782	0.9454	0.263	0.0209	0.607	0.2026
A0A1D5VZC0	Glutamate decarboxylase OS=Triticum aestivum PE=3 SV=1	5.30612	2	9	2	54.333	5.78	0.499	0.0348	1.145	0.1212	2.571	0.0206
F2D604	Predicted protein OS=Hordeum vulgare subsp. vulgare PE=2 SV=1	10.5263	2	9	2	28.407	10.01	0.276	0.004	1.122	0.6565	4.141	0.0008
K3Z3A3	Serine/threonine-protein phosphatase OS=Setaria italica GN=LOC101769861 PE=3 SV=1	5.59862	5	9	5	122.553	6.92	0.883	0.4455	2.349	0.156	2.938	0.0162
B6U6T6	3-isopropylmalate dehydratase large subunit 2 OS=Zea mays PE=2 SV=1	8.53175	4	9	1	54.484	6.71	0.524	0.0413	NA	NA	NA	NA
F2EJ79	Predicted protein OS=Hordeum vulgare subsp. vulgare PE=2 SV=1	9.42029	1	9	1	15.284	7.28	1.005	0.9819	0.424	0.0049	0.422	0.1135
A0A1D5VZZ1	Proteasome subunit alpha type OS=Triticum aestivum PE=3 SV=1	19.0083	3	9	3	26.595	5.48	3.236	0.1475	1.784	0.7737	0.552	0.0436
F2DPN4	Predicted protein OS=Hordeum vulgare subsp. vulgare PE=2 SV=1	20.4861	4	9	2	30.964	5.69	0.36	0.0432	0.846	0.6116	2.363	0.0204
A0A0D3GH78	Uncharacterized protein OS=Oryza barthii PE=3 SV=1	2.61845	2	8	2	89.58	6.95	0.5	0.1401	2.385	0.5264	4.773	0.0056
K3Z321	Uncharacterized protein OS=Setaria italica GN=LOC101778904 PE=4 SV=1	2.46846	6	8	1	402.222	5.11	0.872	0.195	1.453	0.4107	1.669	0.0499
K3XV61	Uncharacterized protein OS=Setaria italica GN=LOC101756622 PE=4 SV=1	5.85635	4	8	2	101.155	7.39	0.209	0.0034	0.186	0.016	0.961	0.5509
F2DDZ5	Pyruvate dehydrogenase E1 component subunit beta OS=Hordeum vulgare subsp. vulgare PE=2 SV=1	5.85106	2	8	1	40.299	5.48	1.689	0.026	3.302	0.0134	2.043	0.0852
P52894	Alanine aminotransferase 2 OS=Hordeum vulgare PE=1 SV=1	5.18672	1	8	1	52.844	6.32	1.02	0.7271	1.853	0	1.827	0.0009
A3RZG3	Branched-chain-amino-acid aminotransferase OS=Ralstonia solanacearum UW551 GN=RRSL_00450 PE=3 SV=1	2.59067	1	8	1	41.991	6.46	0.631	0.0032	0.893	0.0779	1.425	0.1624
Q8LLB9	BPM OS=Hordeum vulgare GN=Bpm PE=4 SV=1	5.26894	3	8	3	98.265	6.11	0.365	0.0122	NA	NA	NA	NA
A0A200QCY4	40S ribosomal protein SA OS=Macleaya cordata GN=BVC80_209g20 PE=3 SV=1	8.41751	2	8	2	32.484	5.01	1.365	0.4124	1.967	0.0444	1.543	0.0814
J3M0L3	Uncharacterized protein OS=Oryza brachyantha GN=102707392 PE=4 SV=1	3.48028	1	8	1	44.655	7.17	0.523	0.0192	0.312	0.1156	0.607	0.1644
A0A0D3EZ31	Uncharacterized protein OS=Oryza barthii PE=4 SV=1	3.73563	4	8	4	150.645	6.15	2.436	0.1627	3.486	0.0041	1.43	0.2333
F2E9M5	Pyruvate kinase OS=Hordeum vulgare subsp. vulgare PE=2 SV=1	8.96309	4	8	4	62.087	5.86	1.008	0.7068	0.369	0.0498	0.47	0.1069
A0A0D3GVT2	Uncharacterized protein OS=Oryza barthii PE=4 SV=1	23.6486	3	8	3	16.672	5.06	0.91	0.1585	0.636	0.0309	0.704	0.1552
A0A1D6SDR4	NADH dehydrogenase [ubiquinone] iron-sulfur protein 6, mitochondrial OS=Triticum aestivum PE=3 SV=1	27.4336	2	8	2	12.172	8.5	1.952	0.4161	0.571	0.0377	0.492	0.4197
A0A218Y317	Uncharacterized protein OS=Punica granatum GN=CDL15_Pgr017378 PE=4 SV=1	7.30159	2	8	2	34.277	8.47	NA	NA	5.996	0.0338	NA	NA
Q7FT21	Thioredoxin OS=Triticum aestivum PE=2 SV=1	8.46154	1	8	1	13.741	5.22	2.091	0.0461	2.711	0	1.468	0.2179
A0A0D3F4A8	Uncharacterized protein OS=Oryza barthii PE=4 SV=1	19.7802	2	8	2	19.855	4.81	1.896	0.1586	0.788	0.2172	0.48	0.0394
A0A1Q3AWP2	Mito_carr domain-containing protein OS=Cephalotus follicularis GN=CFOL_v3_03702 PE=3 SV=1	5.76923	2	8	2	38.963	9.16	1.117	0.8873	2.579	0.044	2.309	0.2272
F2DXU2	Predicted protein OS=Hordeum vulgare subsp. vulgare PE=2 SV=1	7.277	2	8	2	46.767	5.57	1.943	0.0001	2.304	0.1585	1.188	0.9901
F2DSC0	Predicted protein OS=Hordeum vulgare subsp. vulgare PE=2 SV=1	15.8046	4	8	2	37.096	5.15	0.6	0.0327	0.799	0.1601	1.345	0.0196
F2CRD9	Predicted protein OS=Hordeum vulgare subsp. vulgare PE=2 SV=1	6.66667	2	7	2	22.767	8.84	0.663	0.0491	0.719	0.1268	1.089	0.6691
A0A0D3EZD9	Cysteine synthase OS=Oryza barthii PE=3 SV=1	5.67376	2	7	2	45.007	6.28	1.156	0.6965	0.439	0.2727	0.401	0.0334
I1HCH9	NADH-cytochrome b5 reductase OS=Brachypodium distachyon GN=LOC100829805 PE=3 SV=1	14.791	4	7	3	33.817	8.75	2.352	0.0051	1.863	0.1367	0.814	0.3308
V4L9W3	Methionine aminopeptidase OS=Eutrema salsugineum GN=EUTSA_v10001475mg PE=3 SV=1	7.69231	2	7	2	44.463	7.55	0.49	0.0729	2.495	0.389	5.122	0.0279
Q8S694	ABC transporter family protein, expressed OS=Oryza sativa subsp. japonica GN=LOC_Os03g32630 PE=2 SV=1	4.92958	2	7	2	77.768	6.62	1.215	0.4827	2.048	0.0412	1.742	0.0493
K3Z8F9	Uncharacterized protein OS=Setaria italica GN=LOC101760785 PE=3 SV=1	6.44068	2	7	2	31.638	9.26	1.786	0.2146	0.636	0.0069	0.45	0.0494
Q6Z4E4	Methylmalonate semi-aldehyde dehydrogenase OS=Oryza sativa subsp. japonica GN=Os07g0188800 PE=2 SV=1	9.3633	4	7	4	57.21	6.35	1.921	0.0039	2.354	0.0998	1.227	0.0848
W5BH20	Anamorsin homolog OS=Triticum aestivum PE=3 SV=1	13.8889	3	7	3	37.937	7.75	1.327	0.4243	3.386	0.0162	2.657	0.0125
A0A1D5SFH5	Serine hydroxymethyltransferase OS=Triticum aestivum PE=3 SV=1	3.59477	2	7	2	67.689	9.06	1.988	0.007	1.973	NA	0.992	0.5
A0A0D3FS26	Pyruvate dehydrogenase E1 component subunit alpha OS=Oryza barthii PE=4 SV=1	3.51906	1	7	1	37.57	6.1	1.637	0.0154	2.676	0.0099	1.654	0.0593
F2CRU2	Predicted protein OS=Hordeum vulgare subsp. vulgare PE=2 SV=1	3.4384	1	7	1	38.565	6.64	0.685	0.2116	1.309	0.8948	1.914	0.0367
F2CRW1	Predicted protein OS=Hordeum vulgare subsp. vulgare PE=2 SV=1	6.20347	2	7	2	41.996	6.33	0.548	0.1584	0.105	0.0003	0.373	0.0769
A0A0D3HST5	Uncharacterized protein OS=Oryza barthii PE=3 SV=1	9.83264	3	7	2	52.398	6.92	0.446	0.0335	0.526	NA	1.18	0.1636
A0A078H0B1	BnaC04g31840D protein OS=Brassica napus GN=BnaC04g31840D PE=3 SV=1	2.17617	3	7	2	109.802	8.09	0.574	0.1247	1.422	0.6764	2.504	0.0085
F2CZH0	Predicted protein OS=Hordeum vulgare subsp. vulgare PE=2 SV=1	14.2857	2	7	2	22.51	7.83	1.033	0.8721	0.12	NA	0.118	0.0365
A0A0D3H1D5	ATP synthase subunit d, mitochondrial OS=Oryza barthii PE=3 SV=1	7.69231	2	7	2	19.686	5.26	6.132	NA	3.841	0.0029	0.627	0.0076
Q8GT51	Sugar transporter OS=Hordeum vulgare GN=stp2 PE=2 SV=1	6.90571	3	6	3	81.438	5.73	0.592	0.1249	0.542	0.0221	1.184	0.9431
V4M7Z9	Uncharacterized protein OS=Eutrema salsugineum GN=EUTSA_v10020713mg PE=4 SV=1	4.64602	2	6	2	49.646	9.22	0.878	0.2759	1.567	0.033	1.786	0.0002
Q9FVU9	COP9 signalosome complex subunit 5b OS=Arabidopsis thaliana GN=CSN5B PE=1 SV=1	10.0559	3	6	3	40.293	5.29	0.501	0.026	0.64	0.076	1.281	0.027
F2DDK5	Predicted protein OS=Hordeum vulgare subsp. vulgare PE=2 SV=1	3.69105	4	6	4	159.772	6.14	1.343	0.0184	3.718	0.0016	2.772	0.0022
C8TFC0	Exocyst complex component Sec8-like OS=Oryza sativa subsp. indica GN=K0116D04.19 PE=4 SV=1	5.7656	4	6	4	117.324	5.74	1.627	0.0381	3.032	0.131	1.865	0.0201
A0A1D6RDZ8	Phosphoglycerate kinase OS=Triticum aestivum PE=3 SV=1	9.85915	4	6	2	59.052	9.28	0.175	0.0146	0.704	0.0514	4.019	0.0923
K3ZSW8	Uncharacterized protein OS=Setaria italica GN=LOC101781167 PE=3 SV=1	6.69456	3	6	3	50.641	6.33	0.904	0.4553	0.228	0.0245	0.459	0.4112
Q9SQL5	Superoxide dismutase [Cu-Zn] OS=Ananas comosus GN=SOD1 PE=2 SV=1	7.89474	1	6	1	15.166	5.62	0.395	0.0654	0.102	0	0.411	0.0709
A0A1D5XAY1	RNA cytidine acetyltransferase OS=Triticum aestivum PE=3 SV=1	2.43446	2	6	2	120.25	8.35	NA	NA	3.272	0.0034	NA	NA
F2D7N4	Predicted protein OS=Hordeum vulgare subsp. vulgare PE=2 SV=1	2.85088	1	6	1	50.85	8.7	3.389	0.0135	6.167	0.0003	2.066	0.056
J3LGY9	Uncharacterized protein OS=Oryza brachyantha PE=4 SV=1	1.31234	2	6	1	257.675	5.22	2.655	0.0353	NA	NA	NA	NA
F2E3Q0	Predicted protein OS=Hordeum vulgare subsp. vulgare PE=2 SV=1	6.91964	3	6	3	49.696	6.44	0.477	0.0225	0.317	0.2202	0.664	0.1466
D2XV68	Predicted protein OS=Hordeum vulgare subsp. vulgare PE=2 SV=1	10.8434	1	6	1	17.852	6.18	2.201	0.0316	1.166	0.1523	0.591	0.0642
A0A1Q3BGB9	14-3-3 domain-containing protein OS=Cephalotus follicularis GN=CFOL_v3_10323 PE=3 SV=1	15.5378	3	6	1	28.369	4.84	1.182	0.318	1.759	0.0026	1.488	0.086
A0A0K9QR08	Uncharacterized protein OS=Spinacia oleracea GN=SOVF_157450 PE=4 SV=1	6.52174	2	6	1	41.169	8.56	0.58	0.0825	0.488	0.0259	0.911	0.4826
A0A1D5RZK8	Nascent polypeptide-associated complex subunit beta OS=Triticum aestivum PE=3 SV=1	34.1317	3	6	2	17.923	7.25	7.442	0.0019	6.87	0	0.923	0.2417
P29194	Phosphoenolpyruvate carboxylase 2 OS=Sorghum bicolor PE=3 SV=1	3.22917	2	5	1	109.478	6.04	5.32	0.0115	NA	NA	NA	NA
F2DRG2	Predicted protein (Fragment) OS=Hordeum vulgare subsp. vulgare PE=2 SV=1	4.93097	2	5	2	55.115	6.61	2.66	0.046	1.21	0.2296	0.455	NA
F2DAB2	Predicted protein OS=Hordeum vulgare subsp. vulgare PE=2 SV=1	8.47953	2	5	1	37.015	6.2	0.628	0.0215	1.026	0.6673	1.658	0.4862
B6TLT1	Serine/threonine-protein phosphatase 2A 65 kDa regulatory subunit A beta isoform OS=Zea mays GN=100283785 PE=2 SV=1	7.83646	3	5	2	65.463	5.03	NA	NA	0.353	0.0344	NA	NA
M0TL95	Uncharacterized protein OS=Musa acuminata subsp. malaccensis PE=3 SV=1	3.06452	1	5	1	66.669	5.3	2.022	0.002	3.584	0.0207	1.79	0.1698
I1KM81	Uncharacterized protein OS=Glycine max GN=LOC100786724 PE=3 SV=2	1.53322	1	5	1	62.598	6.32	NA	NA	NA	NA	0.578	0.0225
K3XMZ4	Uncharacterized protein OS=Setaria italica GN=LOC101781356 PE=3 SV=1	9.72222	2	5	2	15.729	9.63	2.766	0.2209	2.706	0.0206	0.979	0.827
F2DVM2	Predicted protein OS=Hordeum vulgare subsp. vulgare PE=2 SV=1	3.00752	1	5	1	59.339	5.91	0.618	0.2124	0.489	0.0018	1.972	0.8647
A0A0D3FU76	Uncharacterized protein OS=Oryza barthii PE=4 SV=1	2.55682	2	5	2	118.476	5.55	2.231	0.0776	1.891	0.004	1.036	0.8065
F2CY26	Predicted protein OS=Hordeum vulgare subsp. vulgare PE=2 SV=1	11.4907	3	5	3	33.268	8.91	0.617	0.5162	3.958	0.1227	6.407	0.0345
Q9SP56	Glutathione S-transferase OS=Triticum aestivum GN=GST1 PE=2 SV=1	6.60377	1	5	1	23.324	6.2	5.25	0.0007	1.466	0.1036	0.28	0.0012
F2E897	Predicted protein OS=Hordeum vulgare subsp. vulgare PE=2 SV=1	3.37224	2	5	2	84.55	7.61	0.805	0.2374	0.606	0.0442	0.791	0.194
A0A218X1W3	Uncharacterized protein OS=Punica granatum GN=CDL15_Pgr002811 PE=4 SV=1	3.50195	3	5	3	114.49	8.09	NA	NA	NA	NA	0.069	0.0017
A0A0D3FXJ2	Uncharacterized protein OS=Oryza barthii PE=4 SV=1	3.8835	1	4	1	33.541	5.36	1.847	0.0182	1.167	0.479	0.635	0.0191
Q94I94	Putative ribosomal-like protein (Fragment) OS=Atropa belladonna PE=2 SV=1	22.4138	1	4	1	6.773	4.83	5.273	0.0084	1.036	NA	0.197	0.009
A0A0D3FZ13	Uncharacterized protein OS=Oryza barthii PE=3 SV=1	0.890472	1	4	1	124.427	9.51	1.141	0.4879	2.322	0.0083	2.044	0.0006
B6TGD5	Ethylene response protein OS=Zea mays GN=USP PE=2 SV=1	12.4294	2	4	2	19.925	6.43	0.63	0.0262	0.458	NA	0.728	0.0385
F2DNX3	Predicted protein OS=Hordeum vulgare subsp. vulgare PE=2 SV=1	3.62694	2	4	2	63.19	8.07	0.254	0.1365	0.115	0.0512	0.497	0.0338
F2D074	Predicted protein OS=Hordeum vulgare subsp. vulgare PE=2 SV=1	4.78088	1	4	1	26.465	5.85	0.686	0.0288	1.17	0.1982	1.718	0.0013
A0A1J3K1Q3	Serine hydroxymethyltransferase (Fragment) OS=Noccaea caerulescens GN=MP_TR14624_c0_g1_i1_g.42107 PE=3 SV=1	2.14008	1	4	1	56.35	7.08	2.986	0.0494	0.534	0.3496	0.194	0.1045
K3Z542	Uncharacterized protein OS=Setaria italica GN=LOC101784552 PE=3 SV=1	2.72727	1	4	1	63.085	6.28	2.234	0.0174	0.9	0.6525	0.416	0.1289
A0A0D3FLM6	Uncharacterized protein OS=Oryza barthii PE=4 SV=1	2.38095	1	4	1	71.041	5.26	2.538	0.0355	1.335	0.0157	0.526	0.0822
A0A0D3F8F4	Uncharacterized protein OS=Oryza barthii PE=3 SV=1	8.09249	2	4	2	35.837	8.59	3.909	0.1216	2.217	0.0302	0.567	0.2157
Q8S7N6	Pyruvate kinase OS=Oryza sativa subsp. japonica GN=Os10g0571200 PE=2 SV=1	6.31579	2	4	2	61.606	6.44	15.617	0.0002	17.27	NA	1.106	0.0057
F2DSM9	Predicted protein OS=Hordeum vulgare subsp. vulgare PE=2 SV=1	6.99088	2	4	2	36.339	9.95	0.577	0.0072	0.464	0.0124	0.805	0.1568
B6UDC2	Actin-interacting protein 1-2 OS=Zea mays GN=100192950 PE=2 SV=1	1.80328	1	4	1	66.245	6.83	NA	NA	NA	NA	0.602	0.0229
F2DNF4	Predicted protein OS=Hordeum vulgare subsp. vulgare PE=2 SV=1	6.44172	2	4	2	35.884	5.81	0.645	0.0089	0.643	0.1147	1.007	0.9863
A0A0D3HSS7	Uncharacterized protein OS=Oryza barthii PE=3 SV=1	4.91803	2	4	2	53.426	7.74	0.421	0.0175	NA	NA	NA	NA
A0A176W9Z2	Delta-aminolevulinic acid dehydratase OS=Marchantia polymorpha subsp. ruderalis GN=AXG93_2960s1030 PE=3 SV=1	6.04027	2	4	2	48.46	6.1	2.132	0.0213	3.582	0	1.68	0.0241
K3XGI2	Uncharacterized protein OS=Setaria italica GN=LOC101755168 PE=3 SV=1	8	3	4	2	57.911	7.24	0.568	0.3895	0.157	0.0339	0.344	0.024
F2DVB6	Predicted protein OS=Hordeum vulgare subsp. vulgare PE=2 SV=1	8.76289	1	4	1	21.077	5.24	0.79	0.2085	1.671	0.3676	2.114	0.005
A0A1D5YR47	ATPase ASNA1 homolog OS=Triticum aestivum PE=3 SV=1	8.81543	3	4	1	40.657	4.91	0.956	0.3849	0.361	0.0069	0.379	0.0526
F2DNE8	Predicted protein OS=Hordeum vulgare subsp. vulgare PE=2 SV=1	5.10949	1	4	1	28.057	4.45	0.515	0.0066	0.657	0.008	1.306	0.1016
F2D7V9	Predicted protein (Fragment) OS=Hordeum vulgare subsp. vulgare PE=2 SV=1	4.9763	2	4	2	45.876	7.81	NA	NA	NA	NA	0.123	0.0198
F2CRD3	Predicted protein (Fragment) OS=Hordeum vulgare subsp. vulgare PE=2 SV=1	2.43408	1	4	1	53.888	6.33	2.441	0.0296	1.411	0.3208	0.598	0.0476
B4FFH8	Adenosine kinase 2 OS=Zea mays GN=ZEAMMB73_Zm00001d017271 PE=2 SV=1	5.84795	2	4	2	37.083	5.25	0.334	0.0074	0.397	0.0001	1.302	0.3056
K3ZI13	Uncharacterized protein OS=Setaria italica GN=LOC101756994 PE=3 SV=1	10.9195	4	4	4	55.255	6.04	0.535	0.0442	0.606	0.0052	1.284	0.4654
A0A078I381	BnaC01g10520D protein OS=Brassica napus GN=BnaC01g10520D PE=4 SV=1	2.82258	1	3	1	55.843	5.52	3.598	0.0156	NA	NA	NA	NA
A0A0D3G199	Uncharacterized protein OS=Oryza barthii PE=4 SV=1	2.00364	1	3	1	58.374	8.47	0.395	0.0178	0.319	0.1775	0.818	0.3211
A0A1D5WD84	Cytokinin riboside 5'-monophosphate phosphoribohydrolase OS=Triticum aestivum PE=3 SV=1	13.7168	2	3	2	24.017	5.07	2.903	0.0384	4.264	0.0404	1.802	0.4821
K3Z8Z8	Uncharacterized protein OS=Setaria italica GN=LOC101774021 PE=4 SV=1	8.62745	2	3	1	27.498	8.29	NA	NA	2.977	0.0161	NA	NA
Q6Z6C8	Os02g0205400 protein OS=Oryza sativa subsp. japonica GN=Os02g0205400 PE=4 SV=1	8.47953	2	3	1	37.178	6	1.548	0.8268	4.09	0.1111	2.745	0.0093
K3XW09	Uncharacterized protein OS=Setaria italica GN=LOC101773239 PE=4 SV=1	4.56853	2	3	2	65.99	5.22	3.024	0.0421	3.326	0.0002	1.39	0.5113
F2E5G4	Predicted protein OS=Hordeum vulgare subsp. vulgare PE=2 SV=1	5.31108	2	3	2	68.716	6.65	1.136	0.2331	0.366	0.0303	0.323	NA
A0A1D6RN38	Phospho-2-dehydro-3-deoxyheptonate aldolase OS=Triticum aestivum PE=3 SV=1	3.91061	2	3	2	58.731	8.24	1.537	0.0499	NA	NA	NA	NA
B4FYM0	Acetyl-CoA acetyltransferase, cytosolic 2 OS=Zea mays PE=2 SV=1	6.88836	2	3	2	43.051	7.66	3.81	0.3601	2.384	0.2146	0.626	0.0498
U5HC85	Uncharacterized protein OS=Microbotryum lychnidis-dioicae (strain p1A1 Lamole / MvSl-1064) GN=MVLG_04772 PE=4 SV=1	5.22648	1	3	1	31.374	10.37	1.549	0.0173	0.762	0.0474	0.503	0.1366
A0A0D3GCR3	Translation factor GUF1 homolog, mitochondrial OS=Oryza barthii PE=3 SV=1	5.98958	3	3	3	84.827	9.04	0.5	0.0106	0.329	0.0663	0.683	0.2484
D8L9M8	RNA recognition domain containing protein,expressed OS=Triticum aestivum GN=TAA_ctg0464b.00230.1 PE=4 SV=1	2.96128	1	3	1	48.652	6.9	4.102	0.0182	NA	NA	NA	NA
A0A0D3GNQ3	Eukaryotic translation initiation factor 3 subunit E OS=Oryza barthii PE=3 SV=1	3.87244	2	3	2	51.263	5.83	1.91	0.0009	2.735	0.0058	1.442	0.1412
F2DQE6	Predicted protein OS=Hordeum vulgare subsp. vulgare PE=2 SV=1	4.60624	2	3	2	72.869	7.42	2.761	0.0255	2.003	0.3412	0.738	0.2419
K3YSV5	Uncharacterized protein OS=Setaria italica GN=LOC101769651 PE=4 SV=1	3.38164	1	3	1	44.01	10.18	2.032	0.0488	1.243	0.5983	0.647	0.3044
K4A591	Uncharacterized protein OS=Setaria italica GN=SETIT_034045mg PE=3 SV=1	0.970874	1	2	1	114.437	5.82	0.691	0.0937	0.457	0.0444	0.661	NA
F2CRA3	Predicted protein OS=Hordeum vulgare subsp. vulgare PE=2 SV=1	5.10204	1	2	1	31.872	4.64	1.4	0.0033	0.794	0.1555	0.57	0.0248
F2DJY6	Predicted protein OS=Hordeum vulgare subsp. vulgare PE=2 SV=1	4.0293	1	2	1	28.271	10.26	0.601	0.0374	0.569	0.0327	0.946	NA
F2D3T5	Predicted protein OS=Hordeum vulgare subsp. vulgare PE=2 SV=1	3.60656	1	2	1	33.253	6.21	2.659	0.4328	2.898	0.0304	1.595	0.5098
A0A078JWC7	BnaC07g51230D protein OS=Brassica napus GN=BnaC07g51230D PE=4 SV=1	3.9267	1	2	1	41.827	7.56	NA	NA	2.187	0.0432	NA	NA
A0A200PQM5	Nucleolar GTP-binding protein 1 OS=Macleaya cordata GN=BVC80_9089g90 PE=3 SV=1	2.95421	2	2	2	77.189	9.41	0.283	0.0075	0.832	0.0539	3.33	0.1918
A0A1D5RTB0	Amidophosphoribosyltransferase OS=Triticum aestivum PE=3 SV=1	4.93601	2	2	2	58.891	7.21	1.073	0.8815	0.531	0.1092	0.523	0.0193
K3XKB6	Uncharacterized protein OS=Setaria italica GN=LOC101785801 PE=4 SV=1	6.12903	1	2	1	33.579	6.06	3.247	0.0064	1.347	0.0254	0.415	NA
A0A200QPQ7	Acid phosphatase (Class B) OS=Macleaya cordata GN=BVC80_1791g23 PE=3 SV=1	1.93299	1	2	1	84.459	8.59	1.835	0.0478	1.014	NA	0.554	0.0485
Q5GA18	Cystathionine beta synthase domain protein1 OS=Zea mays GN=adh1F PE=4 SV=1	6.64336	2	2	1	31.907	9.44	0.551	NA	0.445	0.0079	0.808	0.0313
A0A0D3GBS8	Uncharacterized protein OS=Oryza barthii PE=4 SV=1	10.9091	1	2	1	18.184	10.07	NA	NA	1.99	0.0107	NA	NA
A0A1Y1HP96	Peroxiredoxin OS=Klebsormidium flaccidum GN=KFL_000340060 PE=4 SV=1	6.70732	1	2	1	17.632	5.6	2.309	0.0454	2.287	0.2161	1.073	0.9316
W5C8T3	Peptidyl-prolyl cis-trans isomerase OS=Triticum aestivum PE=4 SV=1	14.0496	1	2	1	12.997	8.88	1.214	0.7211	0.531	0.1896	0.481	0.0336
A0A060DET1	Ribosomal protein subunit S4 OS=Rhazya stricta GN=rps4 PE=4 SV=1	3.05344	1	1	1	46.496	10.68	1.537	0.0043	1.287	0.3034	0.838	0.5904
A0A0C4BJX7	Uncharacterized protein OS=Triticum aestivum PE=4 SV=1	4.88722	1	1	1	28.571	9.47	0.822	NA	1.504	0.0694	1.829	0.047
F2D4S5	Predicted protein (Fragment) OS=Hordeum vulgare subsp. vulgare PE=2 SV=1	4.69208	1	1	1	37.704	6.79	2.464	0.0318	NA	NA	NA	NA
A0A200PPG3	Ribosomal protein L1 OS=Macleaya cordata GN=BVC80_1325g17 PE=3 SV=1	3.02376	1	1	1	51.218	9.41	0.705	0.014	1.237	0.0603	1.761	0.0015
Q6H5I7	Os09g0278000 protein OS=Oryza sativa subsp. japonica GN=Os09g0278000 PE=4 SV=1	7.56757	1	1	1	17.324	7.65	0.811	0.1656	0.589	0.0091	0.76	0.13
A0A0E0JMM1	Uncharacterized protein OS=Oryza punctata PE=4 SV=1	0.972326	1	1	1	143.099	7.64	1.621	NA	0.575	0.0617	0.355	0.0329
F2E5B0	Predicted protein OS=Hordeum vulgare subsp. vulgare PE=2 SV=1	7.31707	1	1	1	23.19	9.73	1.143	0.1251	1.871	0.0053	1.65	0.0131
A0A0A2JT18	Mob1/phocein OS=Penicillium expansum GN=PEX2_022310 PE=4 SV=1	3.09278	1	1	1	65.269	4.79	0.641	0.0174	0.58	0.0049	0.915	0.2319
F2DXZ1	Predicted protein OS=Hordeum vulgare subsp. vulgare PE=2 SV=1	1.9685	1	1	1	83	5.5	0.659	0.0185	0.514	0.1784	0.78	0.101
A0A0U9HI21	Uncharacterized protein OS=Klebsormidium flaccidum GN=KFL_000300080 PE=4 SV=1	3.35052	1	1	1	41.794	6.55	0.248	0.0258	0.343	NA	1.388	0.1101
B6T9B9	Alpha-N-arabinofuranosidase A OS=Zea mays PE=2 SV=1	1.91176	1	1	1	74.828	5.39	1.632	0.0589	2.831	0.1287	1.738	0.0232
Note: In column "A", accessions marked with red colour indicated that DEPs were simultaneously identified and quantified in embryo of oat seeds under ageing and melatonin priming processes, totally 70 DEPs.
