# Supplementary material for: Melatonin Priming Alleviates Aging-Induced Germination Inhibition by Regulating β-oxidation, Protein Translation, and Antioxidant Metabolism in Oat (Avena sativa L.) Seeds
Source: Int J Mol Sci. 2020 Mar 10;21(5):1898. doi: 10.3390/ijms21051898 (PMC7084597; doi:10.3390/ijms21051898)
Supplement: Supplementary file 1 [file ijms-21-01898-s001.zip › Supplementary Materials/Table S4.xlsx]

## Sheet: Table S4A
Table S4A. Totally 70 DEPs were simultaneously identified and quantified in embryo of oat seeds under aging and melatonin priming processes.
								C2 vs C1		M200 vs C2		M1000 vs C2		M1000 vs M200
Accession	Description	Coverage	Peptides	PSMs	Unique Peptides	MW [kDa]	calc. pI	FC	P-value	FC	P-value	FC	P-value	FC	P-value
F2DYT5	Predicted protein OS=Hordeum vulgare subsp. vulgare PE=2 SV=1	20.8333	14	174	2	70.972	5.25	1.772	0.0063	1.672	0.0141	1.698	0.3413	1.024	0.7209
P80356	Avenin-3 OS=Avena sativa PE=1 SV=1	18.1818	3	133	3	25.259	7.09	11.535	0.0005	1.215	0.7374	2.122	0.0035	3.853	0.1879
F2EE28	Predicted protein OS=Hordeum vulgare subsp. vulgare PE=2 SV=1	22.9965	11	64	5	60.995	5.55	1.607	0.0233	0.837	0.1648	0.444	0.013	0.53	0.012
K4A651	Uncharacterized protein OS=Setaria italica GN=LOC101764597 PE=3 SV=1	8.78113	5	52	2	82.681	8.21	0.495	0.0117	1.957	0.0272	2.374	0.0157	1.24	0.2523
A0A1D6AGT9	Phosphoglycerate kinase OS=Triticum aestivum PE=3 SV=1	26.4339	10	49	4	42.148	5.86	0.242	0.0126	1.436	0.5966	2.582	0.062	1.974	0.0385
K3XZH3	Uncharacterized protein OS=Setaria italica GN=LOC101772541 PE=4 SV=1	30	5	47	4	21.447	9.64	0.605	0.0434	2.02	0.026	1.748	0.0486	0.867	0.0143
Q93XQ6	Peptidyl-prolyl cis-trans isomerase OS=Triticum aestivum GN=CyP2 PE=2 SV=1	16.9591	2	46	2	18.367	8.25	0.644	0.0001	1.831	0.0024	1.606	0.0117	0.887	0.2804
A0A1Q3DHJ5	40S ribosomal protein S27 (Fragment) OS=Cephalotus follicularis GN=CFOL_v3_31594 PE=3 SV=1	36.4706	3	44	3	9.52	8.97	0.525	0.0428	2.847	0.0219	1.888	0.2696	0.764	0.302
Q10RW9	Chaperonin OS=Oryza sativa subsp. japonica GN=Os03g0143400 PE=2 SV=1	21.3172	10	44	3	61.007	5.72	1.794	0.0148	1.014	0.7743	0.262	0.0317	0.309	0.2099
A0A1B6P7W0	Uncharacterized protein OS=Sorghum bicolor GN=SORBI_3009G104500 PE=4 SV=1	24.7423	3	43	2	10.456	7.42	8.511	0	0.229	0.0003	0.553	0.161	2.455	0.356
G1JSL4	Peroxygenase 1 OS=Avena sativa PE=1 SV=1	21.6867	4	40	4	28.089	7.78	0.603	0.0004	2.639	0.0118	3.628	0	1.495	0.1261
K3Z3U2	Uncharacterized protein OS=Setaria italica GN=LOC101770649 PE=3 SV=1	10.5325	7	38	3	93.162	5.07	0.283	0	2.721	0.0584	4.565	0.0001	2.15	0.1208
B4FRM7	60S ribosomal protein L12 OS=Zea mays GN=100284082 PE=2 SV=1	42.7711	5	38	1	17.707	8.95	2.152	0.036	3.279	0.1078	5.876	0.0001	2.873	0.1411
F2EC88	Predicted protein OS=Hordeum vulgare subsp. vulgare PE=2 SV=1	8.22368	2	37	2	30.439	5.4	2.207	0.0237	0.253	0.0219	0.279	0.0145	1.507	0.7055
F2E9D5	Predicted protein OS=Hordeum vulgare subsp. vulgare PE=2 SV=1	11.2069	5	35	2	62.571	5.86	0.291	0.0406	3.501	0.1185	0.427	0.0839	0.128	0.0008
D2KZ12	3-ketoacyl-CoA thiolase-like protein OS=Triticum aestivum GN=TaSAG8 PE=2 SV=1	26.7974	8	33	5	47.896	7.96	0.566	0.0383	1.713	0.047	2.026	0.5244	1.261	0.8061
K3Y516	Uncharacterized protein OS=Setaria italica GN=LOC101754399 PE=3 SV=1	15.8523	12	32	11	102.137	6.61	0.555	0.0013	2.069	0.0051	0.712	0.0824	0.353	0.0077
F2CXB2	Predicted protein OS=Hordeum vulgare subsp. vulgare PE=2 SV=1	15.7171	6	27	3	54.34	6.07	0.292	0.0025	1.986	0.5783	2.066	0.0158	2.054	0.5149
F2D3D5	Predicted protein OS=Hordeum vulgare subsp. vulgare PE=2 SV=1	14.0436	4	26	4	41.27	6.25	0.305	0.0313	8.177	0.0136	8.317	0.0019	1.353	0.6729
A0A0D3FJJ4	Sucrose synthase OS=Oryza barthii PE=3 SV=1	8.36237	6	26	3	97.691	6.76	0.371	0.0414	1.253	0.0891	2.724	0.0002	2.214	0.0025
F2CRG8	Predicted protein OS=Hordeum vulgare subsp. vulgare PE=2 SV=1	8.68056	6	26	2	64.542	8.06	0.132	0.0001	4.614	0.0081	NA	NA	NA	NA
V4KRX5	Malate dehydrogenase OS=Eutrema salsugineum GN=EUTSA_v10011552mg PE=3 SV=1	16.1209	7	26	2	42.413	9.41	1.75	0.0101	0.715	0.0279	0.537	0.0388	0.768	0.2146
F2D5Z0	Predicted protein OS=Hordeum vulgare subsp. vulgare PE=2 SV=1	12.3563	4	24	4	38.948	7.56	0.402	0.0125	2.58	0.0451	0.313	0.0065	0.136	0.0021
F2DHC4	Predicted protein OS=Hordeum vulgare subsp. vulgare PE=2 SV=1	10.1887	2	23	2	27.948	5.26	2.586	0.0004	0.793	0.2007	0.234	0.0034	0.318	0.013
A0A0D3FXH9	Uncharacterized protein OS=Oryza barthii PE=4 SV=1	3.21839	1	19	1	48.165	5.86	0.163	0.0057	2.21	0.3963	6.352	0.005	4.753	0.0595
K3YAR4	Uncharacterized protein OS=Setaria italica GN=LOC101764531 PE=4 SV=1	13.0769	1	19	1	13.636	7.09	0.655	0.0023	0.388	0.0009	1.333	0.0301	3.442	0.0643
Q6ZD35	Os08g0538000 protein OS=Oryza sativa subsp. japonica GN=Os08g0538000 PE=4 SV=1	11.4613	7	19	1	77.026	6.33	0.287	0.0095	3.318	0.0095	3.364	0.0128	1.026	0.9944
B4FR57	Eukaryotic translation initiation factor 3 subunit H OS=Zea mays GN=100272851 PE=2 SV=1	13.4111	4	18	4	38.908	4.93	0.226	0.0021	1.708	0.9558	3.416	0.0243	5.128	0.1917
F2EAU2	Predicted protein OS=Hordeum vulgare subsp. vulgare PE=2 SV=1	23.3333	4	18	1	22.919	7.36	1.621	0.0159	0.746	0.0248	0.538	0.0259	0.722	0.4133
A0A096UJY5	Poly [ADP-ribose] polymerase OS=Triticum aestivum PE=4 SV=1	4.85437	3	18	3	91.831	5.29	0.535	0.0052	2.126	0.005	2.047	0.0387	0.99	0.9095
U3LKI6	Argonaute OS=Triticum aestivum GN=AGO4 PE=2 SV=1	6.00437	4	18	3	101.845	8.88	0.529	0.0379	2.47	0.0225	2.13	0.1709	0.865	0.4212
K3XI28	Uncharacterized protein OS=Setaria italica GN=LOC101781104 PE=4 SV=1	5.6338	2	17	2	44.996	6.27	0.394	0.0069	2.443	0.3586	4.349	0.0029	3.391	0.1731
A0A0D3F371	Uncharacterized protein OS=Oryza barthii PE=3 SV=1	6.29723	3	17	1	42.842	5.49	10.012	0.01	0.209	0.0343	0.481	0.016	4.754	0.1225
B6TLT7	Copper chaperone for superoxide dismutase OS=Zea mays PE=2 SV=1	21.4286	5	17	5	32.189	5.53	2.604	0.0044	0.565	0.0159	0.71	0.182	1.277	0.5696
A0A0D3G6U2	Uncharacterized protein OS=Oryza barthii PE=4 SV=1	5.72139	4	17	4	92.602	9.17	3.225	0.0008	1.369	0.7642	0.381	0.0184	0.403	0.0692
K3XHU5	S-adenosylmethionine synthase OS=Setaria italica GN=LOC101756508 PE=3 SV=1	10.6335	4	16	1	48.134	6.43	0.281	0.0052	1.579	0.4054	0.188	0.0126	0.118	0.141
B6THA1	Glutaredoxin homolog1 OS=Zea mays GN=100283339 PE=2 SV=1	7.63359	1	15	1	13.681	7.85	12.467	0	0.045	0.0068	0.942	0.4317	20.711	0.0264
K3Z2K8	Uncharacterized protein OS=Setaria italica GN=SETIT_020776mg PE=4 SV=1	11.2195	2	15	2	23.138	8.68	0.556	0.0121	1.668	0.9185	0.344	0.0021	0.486	0.1387
F2DMY3	Predicted protein OS=Hordeum vulgare subsp. vulgare PE=2 SV=1	11.5646	3	13	3	31.163	9.55	1.842	0.0419	0.707	0.1342	1.634	0.0869	2.397	0.0064
F2E184	Predicted protein OS=Hordeum vulgare subsp. vulgare PE=2 SV=1	15.7233	2	12	2	16.822	4.49	3.157	0.0352	0.278	0.0055	0.796	0.3376	2.987	0.2183
A0A176VP13	Uncharacterized protein OS=Marchantia polymorpha subsp. ruderalis GN=AXG93_3719s1220 PE=4 SV=1	6.20525	2	11	2	43.027	4.78	0.233	0.0234	2.271	0.2164	2.573	0.0001	1.726	0.4511
K3YGE4	Uncharacterized protein OS=Setaria italica GN=LOC101757755 PE=4 SV=1	6.15797	4	11	2	83.633	5.76	0.188	0.0405	NA	NA	6.277	0.0369	NA	NA
A0A1Q3DD01	Polyadenylate-binding protein (Fragment) OS=Cephalotus follicularis GN=CFOL_v3_33612 PE=3 SV=1	3.35366	2	10	2	72.085	7.4	2.172	0.0244	0.286	0.1283	0.692	0.1071	2.579	0.0099
A0A0D3H3T1	Coatomer subunit alpha OS=Oryza barthii PE=4 SV=1	6.55738	7	10	2	136.629	6.79	3.072	0.0254	0.934	0.5695	0.294	0	0.351	0.0104
A0A200R7B1	Peptidyl-prolyl cis-trans isomerase OS=Macleaya cordata GN=BVC80_1831g90 PE=3 SV=1	6.97674	1	10	1	18.343	8.25	3.224	0.0092	0.291	0.0151	0.27	NA	0.927	0.2402
A0A1D5VZC0	Glutamate decarboxylase OS=Triticum aestivum PE=3 SV=1	5.30612	2	9	2	54.333	5.78	0.439	0.0206	0.499	0.0348	1.145	0.1212	2.571	0.0206
K3XV61	Uncharacterized protein OS=Setaria italica GN=LOC101756622 PE=4 SV=1	5.85635	4	8	2	101.155	7.39	5.375	0.0006	0.209	0.0034	0.186	0.016	0.961	0.5509
A3RZG3	Branched-chain-amino-acid aminotransferase OS=Ralstonia solanacearum UW551 GN=RRSL_00450 PE=3 SV=1	2.59067	1	8	1	41.991	6.46	0.656	0.0207	0.631	0.0032	0.893	0.0779	1.425	0.1624
Q8LLB9	BPM OS=Hordeum vulgare GN=Bpm PE=4 SV=1	5.26894	3	8	3	98.265	6.11	1.577	0.0173	0.365	0.0122	NA	NA	NA	NA
A0A0D3EZ31	Uncharacterized protein OS=Oryza barthii PE=4 SV=1	3.73563	4	8	4	150.645	6.15	0.336	0.0277	2.436	0.1627	3.486	0.0041	1.43	0.2333
Q7FT21	Thioredoxin OS=Triticum aestivum PE=2 SV=1	8.46154	1	8	1	13.741	5.22	2.024	0.0109	2.091	0.0461	2.711	0	1.468	0.2179
F2DXU2	Predicted protein OS=Hordeum vulgare subsp. vulgare PE=2 SV=1	7.277	2	8	2	46.767	5.57	0.653	0.0206	1.943	0.0001	2.304	0.1585	1.188	0.9901
W5BH20	Anamorsin homolog OS=Triticum aestivum PE=3 SV=1	13.8889	3	7	3	37.937	7.75	0.217	0.0039	1.327	0.4243	3.386	0.0162	2.657	0.0125
V4M7Z9	Uncharacterized protein OS=Eutrema salsugineum GN=EUTSA_v10020713mg PE=4 SV=1	4.64602	2	6	2	49.646	9.22	0.593	0.0199	0.878	0.2759	1.567	0.033	1.786	0.0002
F2DDK5	Predicted protein OS=Hordeum vulgare subsp. vulgare PE=2 SV=1	3.69105	4	6	4	159.772	6.14	0.15	0.0347	1.343	0.0184	3.718	0.0016	2.772	0.0022
F2D7N4	Predicted protein OS=Hordeum vulgare subsp. vulgare PE=2 SV=1	2.85088	1	6	1	50.85	8.7	0.333	0.0022	3.389	0.0135	6.167	0.0003	2.066	0.056
J3LGY9	Uncharacterized protein OS=Oryza brachyantha PE=4 SV=1	1.31234	2	6	1	257.675	5.22	0.456	0.021	2.655	0.0353	NA	NA	NA	NA
D2XV68	Predicted protein OS=Hordeum vulgare subsp. vulgare PE=2 SV=1	10.8434	1	6	1	17.852	6.18	0.358	0.002	2.201	0.0316	1.166	0.1523	0.591	0.0642
P29194	Phosphoenolpyruvate carboxylase 2 OS=Sorghum bicolor PE=3 SV=1	3.22917	2	5	1	109.478	6.04	0.148	0.0135	5.32	0.0115	NA	NA	NA	NA
M0TL95	Uncharacterized protein OS=Musa acuminata subsp. malaccensis PE=3 SV=1	3.06452	1	5	1	66.669	5.3	0.478	0.0006	2.022	0.002	3.584	0.0207	1.79	0.1698
K3XMZ4	Uncharacterized protein OS=Setaria italica GN=LOC101781356 PE=3 SV=1	9.72222	2	5	2	15.729	9.63	0.422	0.0283	2.766	0.2209	2.706	0.0206	0.979	0.827
A0A0D3F8F4	Uncharacterized protein OS=Oryza barthii PE=3 SV=1	8.09249	2	4	2	35.837	8.59	0.415	0.0092	3.909	0.1216	2.217	0.0302	0.567	0.2157
F2DSM9	Predicted protein OS=Hordeum vulgare subsp. vulgare PE=2 SV=1	6.99088	2	4	2	36.339	9.95	2.295	0.0305	0.577	0.0072	0.464	0.0124	0.805	0.1568
A0A176W9Z2	Delta-aminolevulinic acid dehydratase OS=Marchantia polymorpha subsp. ruderalis GN=AXG93_2960s1030 PE=3 SV=1	6.04027	2	4	2	48.46	6.1	0.49	0.0228	2.132	0.0213	3.582	0	1.68	0.0241
A0A1D5WD84	Cytokinin riboside 5'-monophosphate phosphoribohydrolase OS=Triticum aestivum PE=3 SV=1	13.7168	2	3	2	24.017	5.07	0.305	0.0491	2.903	0.0384	4.264	0.0404	1.802	0.4821
K3Z8Z8	Uncharacterized protein OS=Setaria italica GN=LOC101774021 PE=4 SV=1	8.62745	2	3	1	27.498	8.29	2.38	0.0204	NA	NA	2.977	0.0161	NA	NA
A0A0D3GNQ3	Eukaryotic translation initiation factor 3 subunit E OS=Oryza barthii PE=3 SV=1	3.87244	2	3	2	51.263	5.83	0.409	0.0061	1.91	0.0009	2.735	0.0058	1.442	0.1412
K3YSV5	Uncharacterized protein OS=Setaria italica GN=LOC101769651 PE=4 SV=1	3.38164	1	3	1	44.01	10.18	0.389	0.0078	2.032	0.0488	1.243	0.5983	0.647	0.3044
F2CRA3	Predicted protein OS=Hordeum vulgare subsp. vulgare PE=2 SV=1	5.10204	1	2	1	31.872	4.64	0.562	0.0161	1.4	0.0033	0.794	0.1555	0.57	0.0248
K3XKB6	Uncharacterized protein OS=Setaria italica GN=LOC101785801 PE=4 SV=1	6.12903	1	2	1	33.579	6.06	0.613	0.0181	3.247	0.0064	1.347	0.0254	0.415	NA

## Sheet: Table S4B
Table S4B. Different expression profiles of 70 DEPs under aging and at least one of the melatonin priming processes.
								C2 vs C1		M200 vs C2		M1000 vs C2		M1000 vs M200
Accession	Description	Coverage	Peptides	PSMs	Unique Peptides	MW [kDa]	calc. pI	FC	P-value	FC	P-value	FC	P-value	FC	P-value
1. DEPs were down-regulated during two processes, aging process and at least one of the melatonin priming process (M200 or M1000)
K3YAR4	Uncharacterized protein OS=Setaria italica GN=LOC101764531 PE=4 SV=1	13.0769	1	19	1	13.636	7.09	0.655	0.0023	0.388	0.0009	1.333	0.0301	3.442	0.0643
K3XHU5	S-adenosylmethionine synthase OS=Setaria italica GN=LOC101756508 PE=3 SV=1	10.6335	4	16	1	48.134	6.43	0.281	0.0052	1.579	0.4054	0.188	0.0126	0.118	0.141
K3Z2K8	Uncharacterized protein OS=Setaria italica GN=SETIT_020776mg PE=4 SV=1	11.2195	2	15	2	23.138	8.68	0.556	0.0121	1.668	0.9185	0.344	0.0021	0.486	0.1387
A0A1D5VZC0	Glutamate decarboxylase OS=Triticum aestivum PE=3 SV=1	5.30612	2	9	2	54.333	5.78	0.439	0.0206	0.499	0.0348	1.145	0.1212	2.571	0.0206
A3RZG3	Branched-chain-amino-acid aminotransferase OS=Ralstonia solanacearum UW551 GN=RRSL_00450 PE=3 SV=1	2.59067	1	8	1	41.991	6.46	0.656	0.0207	0.631	0.0032	0.893	0.0779	1.425	0.1624
F2E9D5	Predicted protein OS=Hordeum vulgare subsp. vulgare PE=2 SV=1	11.2069	5	35	2	62.571	5.86	0.291	0.0406	3.501	0.1185	0.427	0.0839	0.128	0.0008
F2CRA3	Predicted protein OS=Hordeum vulgare subsp. vulgare PE=2 SV=1	5.10204	1	2	1	31.872	4.64	0.562	0.0161	1.4	0.0033	0.794	0.1555	0.57	0.0248
2. DEPs were down-regulated during aging process and then up-regulated during at least one of the melatonin priming process (M200 or M1000)
K4A651	Uncharacterized protein OS=Setaria italica GN=LOC101764597 PE=3 SV=1	8.78113	5	52	2	82.681	8.21	0.495	0.0117	1.957	0.0272	2.374	0.0157	1.24	0.2523
K3XZH3	Uncharacterized protein OS=Setaria italica GN=LOC101772541 PE=4 SV=1	30	5	47	4	21.447	9.64	0.605	0.0434	2.02	0.026	1.748	0.0486	0.867	0.0143
Q93XQ6	Peptidyl-prolyl cis-trans isomerase OS=Triticum aestivum GN=CyP2 PE=2 SV=1	16.9591	2	46	2	18.367	8.25	0.644	0.0001	1.831	0.0024	1.606	0.0117	0.887	0.2804
A0A1Q3DHJ5	40S ribosomal protein S27 (Fragment) OS=Cephalotus follicularis GN=CFOL_v3_31594 PE=3 SV=1	36.4706	3	44	3	9.52	8.97	0.525	0.0428	2.847	0.0219	1.888	0.2696	0.764	0.302
G1JSL4	Peroxygenase 1 OS=Avena sativa PE=1 SV=1	21.6867	4	40	4	28.089	7.78	0.603	0.0004	2.639	0.0118	3.628	0	1.495	0.1261
K3Z3U2	Uncharacterized protein OS=Setaria italica GN=LOC101770649 PE=3 SV=1	10.5325	7	38	3	93.162	5.07	0.283	0	2.721	0.0584	4.565	0.0001	2.15	0.1208
D2KZ12	3-ketoacyl-CoA thiolase-like protein OS=Triticum aestivum GN=TaSAG8 PE=2 SV=1	26.7974	8	33	5	47.896	7.96	0.566	0.0383	1.713	0.047	2.026	0.5244	1.261	0.8061
K3Y516	Uncharacterized protein OS=Setaria italica GN=LOC101754399 PE=3 SV=1	15.8523	12	32	11	102.137	6.61	0.555	0.0013	2.069	0.0051	0.712	0.0824	0.353	0.0077
F2CXB2	Predicted protein OS=Hordeum vulgare subsp. vulgare PE=2 SV=1	15.7171	6	27	3	54.34	6.07	0.292	0.0025	1.986	0.5783	2.066	0.0158	2.054	0.5149
F2D3D5	Predicted protein OS=Hordeum vulgare subsp. vulgare PE=2 SV=1	14.0436	4	26	4	41.27	6.25	0.305	0.0313	8.177	0.0136	8.317	0.0019	1.353	0.6729
A0A0D3FJJ4	Sucrose synthase OS=Oryza barthii PE=3 SV=1	8.36237	6	26	3	97.691	6.76	0.371	0.0414	1.253	0.0891	2.724	0.0002	2.214	0.0025
F2CRG8	Predicted protein OS=Hordeum vulgare subsp. vulgare PE=2 SV=1	8.68056	6	26	2	64.542	8.06	0.132	0.0001	4.614	0.0081	NA	NA	NA	NA
A0A0D3FXH9	Uncharacterized protein OS=Oryza barthii PE=4 SV=1	3.21839	1	19	1	48.165	5.86	0.163	0.0057	2.21	0.3963	6.352	0.005	4.753	0.0595
Q6ZD35	Os08g0538000 protein OS=Oryza sativa subsp. japonica GN=Os08g0538000 PE=4 SV=1	11.4613	7	19	1	77.026	6.33	0.287	0.0095	3.318	0.0095	3.364	0.0128	1.026	0.9944
B4FR57	Eukaryotic translation initiation factor 3 subunit H OS=Zea mays GN=100272851 PE=2 SV=1	13.4111	4	18	4	38.908	4.93	0.226	0.0021	1.708	0.9558	3.416	0.0243	5.128	0.1917
A0A096UJY5	Poly [ADP-ribose] polymerase OS=Triticum aestivum PE=4 SV=1	4.85437	3	18	3	91.831	5.29	0.535	0.0052	2.126	0.005	2.047	0.0387	0.99	0.9095
U3LKI6	Argonaute OS=Triticum aestivum GN=AGO4 PE=2 SV=1	6.00437	4	18	3	101.845	8.88	0.529	0.0379	2.47	0.0225	2.13	0.1709	0.865	0.4212
K3XI28	Uncharacterized protein OS=Setaria italica GN=LOC101781104 PE=4 SV=1	5.6338	2	17	2	44.996	6.27	0.394	0.0069	2.443	0.3586	4.349	0.0029	3.391	0.1731
A0A176VP13	Uncharacterized protein OS=Marchantia polymorpha subsp. ruderalis GN=AXG93_3719s1220 PE=4 SV=1	6.20525	2	11	2	43.027	4.78	0.233	0.0234	2.271	0.2164	2.573	0.0001	1.726	0.4511
K3YGE4	Uncharacterized protein OS=Setaria italica GN=LOC101757755 PE=4 SV=1	6.15797	4	11	2	83.633	5.76	0.188	0.0405	NA	NA	6.277	0.0369	NA	NA
A0A0D3EZ31	Uncharacterized protein OS=Oryza barthii PE=4 SV=1	3.73563	4	8	4	150.645	6.15	0.336	0.0277	2.436	0.1627	3.486	0.0041	1.43	0.2333
F2DXU2	Predicted protein OS=Hordeum vulgare subsp. vulgare PE=2 SV=1	7.277	2	8	2	46.767	5.57	0.653	0.0206	1.943	0.0001	2.304	0.1585	1.188	0.9901
W5BH20	Anamorsin homolog OS=Triticum aestivum PE=3 SV=1	13.8889	3	7	3	37.937	7.75	0.217	0.0039	1.327	0.4243	3.386	0.0162	2.657	0.0125
V4M7Z9	Uncharacterized protein OS=Eutrema salsugineum GN=EUTSA_v10020713mg PE=4 SV=1	4.64602	2	6	2	49.646	9.22	0.593	0.0199	0.878	0.2759	1.567	0.033	1.786	0.0002
F2DDK5	Predicted protein OS=Hordeum vulgare subsp. vulgare PE=2 SV=1	3.69105	4	6	4	159.772	6.14	0.15	0.0347	1.343	0.0184	3.718	0.0016	2.772	0.0022
F2D7N4	Predicted protein OS=Hordeum vulgare subsp. vulgare PE=2 SV=1	2.85088	1	6	1	50.85	8.7	0.333	0.0022	3.389	0.0135	6.167	0.0003	2.066	0.056
J3LGY9	Uncharacterized protein OS=Oryza brachyantha PE=4 SV=1	1.31234	2	6	1	257.675	5.22	0.456	0.021	2.655	0.0353	NA	NA	NA	NA
D2XV68	Predicted protein OS=Hordeum vulgare subsp. vulgare PE=2 SV=1	10.8434	1	6	1	17.852	6.18	0.358	0.002	2.201	0.0316	1.166	0.1523	0.591	0.0642
P29194	Phosphoenolpyruvate carboxylase 2 OS=Sorghum bicolor PE=3 SV=1	3.22917	2	5	1	109.478	6.04	0.148	0.0135	5.32	0.0115	NA	NA	NA	NA
M0TL95	Uncharacterized protein OS=Musa acuminata subsp. malaccensis PE=3 SV=1	3.06452	1	5	1	66.669	5.3	0.478	0.0006	2.022	0.002	3.584	0.0207	1.79	0.1698
K3XMZ4	Uncharacterized protein OS=Setaria italica GN=LOC101781356 PE=3 SV=1	9.72222	2	5	2	15.729	9.63	0.422	0.0283	2.766	0.2209	2.706	0.0206	0.979	0.827
A0A0D3F8F4	Uncharacterized protein OS=Oryza barthii PE=3 SV=1	8.09249	2	4	2	35.837	8.59	0.415	0.0092	3.909	0.1216	2.217	0.0302	0.567	0.2157
A0A176W9Z2	Delta-aminolevulinic acid dehydratase OS=Marchantia polymorpha subsp. ruderalis GN=AXG93_2960s1030 PE=3 SV=1	6.04027	2	4	2	48.46	6.1	0.49	0.0228	2.132	0.0213	3.582	0	1.68	0.0241
A0A1D5WD84	Cytokinin riboside 5'-monophosphate phosphoribohydrolase OS=Triticum aestivum PE=3 SV=1	13.7168	2	3	2	24.017	5.07	0.305	0.0491	2.903	0.0384	4.264	0.0404	1.802	0.4821
A0A0D3GNQ3	Eukaryotic translation initiation factor 3 subunit E OS=Oryza barthii PE=3 SV=1	3.87244	2	3	2	51.263	5.83	0.409	0.0061	1.91	0.0009	2.735	0.0058	1.442	0.1412
K3YSV5	Uncharacterized protein OS=Setaria italica GN=LOC101769651 PE=4 SV=1	3.38164	1	3	1	44.01	10.18	0.389	0.0078	2.032	0.0488	1.243	0.5983	0.647	0.3044
K3XKB6	Uncharacterized protein OS=Setaria italica GN=LOC101785801 PE=4 SV=1	6.12903	1	2	1	33.579	6.06	0.613	0.0181	3.247	0.0064	1.347	0.0254	0.415	NA
F2D5Z0	Predicted protein OS=Hordeum vulgare subsp. vulgare PE=2 SV=1	12.3563	4	24	4	38.948	7.56	0.402	0.0125	2.58	0.0451	0.313	0.0065	0.136	0.0021
A0A1D6AGT9	Phosphoglycerate kinase OS=Triticum aestivum PE=3 SV=1	26.4339	10	49	4	42.148	5.86	0.242	0.0126	1.436	0.5966	2.582	0.062	1.974	0.0385
3. DEPs were up-regulated during two processes, aging process and at least one of the melatonin priming process (M200 or M1000)
F2DYT5	Predicted protein OS=Hordeum vulgare subsp. vulgare PE=2 SV=1	20.8333	14	174	2	70.972	5.25	1.772	0.0063	1.672	0.0141	1.698	0.3413	1.024	0.7209
P80356	Avenin-3 OS=Avena sativa PE=1 SV=1	18.1818	3	133	3	25.259	7.09	11.535	0.0005	1.215	0.7374	2.122	0.0035	3.853	0.1879
B4FRM7	60S ribosomal protein L12 OS=Zea mays GN=100284082 PE=2 SV=1	42.7711	5	38	1	17.707	8.95	2.152	0.036	3.279	0.1078	5.876	0.0001	2.873	0.1411
Q7FT21	Thioredoxin OS=Triticum aestivum PE=2 SV=1	8.46154	1	8	1	13.741	5.22	2.024	0.0109	2.091	0.0461	2.711	0	1.468	0.2179
K3Z8Z8	Uncharacterized protein OS=Setaria italica GN=LOC101774021 PE=4 SV=1	8.62745	2	3	1	27.498	8.29	2.38	0.0204	NA	NA	2.977	0.0161	NA	NA
F2DMY3	Predicted protein OS=Hordeum vulgare subsp. vulgare PE=2 SV=1	11.5646	3	13	3	31.163	9.55	1.842	0.0419	0.707	0.1342	1.634	0.0869	2.397	0.0064
A0A1Q3DD01	Polyadenylate-binding protein (Fragment) OS=Cephalotus follicularis GN=CFOL_v3_33612 PE=3 SV=1	3.35366	2	10	2	72.085	7.4	2.172	0.0244	0.286	0.1283	0.692	0.1071	2.579	0.0099
4. DEPs were up-regulated during aging process and then down-regulated during at least one of the melatonin priming process (M200 or M1000)
F2EE28	Predicted protein OS=Hordeum vulgare subsp. vulgare PE=2 SV=1	22.9965	11	64	5	60.995	5.55	1.607	0.0233	0.837	0.1648	0.444	0.013	0.53	0.012
Q10RW9	Chaperonin OS=Oryza sativa subsp. japonica GN=Os03g0143400 PE=2 SV=1	21.3172	10	44	3	61.007	5.72	1.794	0.0148	1.014	0.7743	0.262	0.0317	0.309	0.2099
A0A1B6P7W0	Uncharacterized protein OS=Sorghum bicolor GN=SORBI_3009G104500 PE=4 SV=1	24.7423	3	43	2	10.456	7.42	8.511	0	0.229	0.0003	0.553	0.161	2.455	0.356
F2EC88	Predicted protein OS=Hordeum vulgare subsp. vulgare PE=2 SV=1	8.22368	2	37	2	30.439	5.4	2.207	0.0237	0.253	0.0219	0.279	0.0145	1.507	0.7055
V4KRX5	Malate dehydrogenase OS=Eutrema salsugineum GN=EUTSA_v10011552mg PE=3 SV=1	16.1209	7	26	2	42.413	9.41	1.75	0.0101	0.715	0.0279	0.537	0.0388	0.768	0.2146
F2DHC4	Predicted protein OS=Hordeum vulgare subsp. vulgare PE=2 SV=1	10.1887	2	23	2	27.948	5.26	2.586	0.0004	0.793	0.2007	0.234	0.0034	0.318	0.013
F2EAU2	Predicted protein OS=Hordeum vulgare subsp. vulgare PE=2 SV=1	23.3333	4	18	1	22.919	7.36	1.621	0.0159	0.746	0.0248	0.538	0.0259	0.722	0.4133
A0A0D3F371	Uncharacterized protein OS=Oryza barthii PE=3 SV=1	6.29723	3	17	1	42.842	5.49	10.012	0.01	0.209	0.0343	0.481	0.016	4.754	0.1225
B6TLT7	Copper chaperone for superoxide dismutase OS=Zea mays PE=2 SV=1	21.4286	5	17	5	32.189	5.53	2.604	0.0044	0.565	0.0159	0.71	0.182	1.277	0.5696
A0A0D3G6U2	Uncharacterized protein OS=Oryza barthii PE=4 SV=1	5.72139	4	17	4	92.602	9.17	3.225	0.0008	1.369	0.7642	0.381	0.0184	0.403	0.0692
B6THA1	Glutaredoxin homolog1 OS=Zea mays GN=100283339 PE=2 SV=1	7.63359	1	15	1	13.681	7.85	12.467	0	0.045	0.0068	0.942	0.4317	20.711	0.0264
F2E184	Predicted protein OS=Hordeum vulgare subsp. vulgare PE=2 SV=1	15.7233	2	12	2	16.822	4.49	3.157	0.0352	0.278	0.0055	0.796	0.3376	2.987	0.2183
A0A0D3H3T1	Coatomer subunit alpha OS=Oryza barthii PE=4 SV=1	6.55738	7	10	2	136.629	6.79	3.072	0.0254	0.934	0.5695	0.294	0	0.351	0.0104
A0A200R7B1	Peptidyl-prolyl cis-trans isomerase OS=Macleaya cordata GN=BVC80_1831g90 PE=3 SV=1	6.97674	1	10	1	18.343	8.25	3.224	0.0092	0.291	0.0151	0.27	NA	0.927	0.2402
K3XV61	Uncharacterized protein OS=Setaria italica GN=LOC101756622 PE=4 SV=1	5.85635	4	8	2	101.155	7.39	5.375	0.0006	0.209	0.0034	0.186	0.016	0.961	0.5509
Q8LLB9	BPM OS=Hordeum vulgare GN=Bpm PE=4 SV=1	5.26894	3	8	3	98.265	6.11	1.577	0.0173	0.365	0.0122	NA	NA	NA	NA
F2DSM9	Predicted protein OS=Hordeum vulgare subsp. vulgare PE=2 SV=1	6.99088	2	4	2	36.339	9.95	2.295	0.0305	0.577	0.0072	0.464	0.0124	0.805	0.1568
