# Supplementary material for: Melatonin Priming Alleviates Aging-Induced Germination Inhibition by Regulating β-oxidation, Protein Translation, and Antioxidant Metabolism in Oat (Avena sativa L.) Seeds
Source: Int J Mol Sci. 2020 Mar 10;21(5):1898. doi: 10.3390/ijms21051898 (PMC7084597; doi:10.3390/ijms21051898)
Supplement: Supplementary file 1 [file ijms-21-01898-s001.zip › Supplementary Materials/Table S5.xlsx]

## Sheet: Table S5A
Table S5A. Totally 195 DEPs with annotated function.
								C2 vs C1		M200 vs C2		M1000 vs C2		M1000 vs M200		Function Annotate			Gene Ontology
Accession	Description	Coverage	Peptides	PSMs	Unique Peptides	MW [kDa]	calc. pI	FC	P-value	FC	P-value	FC	P-value	FC	P-value	GO Annotate	COG Annotate	KEGG Annotate	Molecular Function	Cellular Component	Biological Process
Q8GV37	Chloroplast low molecular weight heat shock protein HSP26.8 OS=Agrostis stolonifera var. palustris PE=3 SV=1	25.2066	8	147	6	26.795	6.32	3.876	0.0567	0.382	0.041	0.529	0.0259	1.79	0.2565	--	Molecular chaperone (small heat shock protein)	Protein processing in endoplasmic reticulum
A0A1D5SCJ1	ATP synthase subunit beta OS=Triticum aestivum PE=3 SV=1	39.7112	15	146	7	59.254	6.2	0.688	0.0352	1.511	0.0342	1.632	0.0738	1.081	0.7039	GO:0005515//protein binding;GO:0046933//proton-transporting ATP synthase activity, rotational mechanism;GO:0015991//ATP hydrolysis coupled proton transport;GO:0005754//mitochondrial proton-transporting ATP synthase, catalytic core;GO:0015986//ATP synthesis coupled proton transport;GO:0005524//ATP binding	F0F1-type ATP synthase, beta subunit	Metabolic pathways;Oxidative phosphorylation	binding transporter_activity	cell cell_part macromolecular_complex organelle organelle_part	cellular_process establishment_of_localization localization metabolic_process
Q5QHT4	70 kDa heat shock cognate protein 1 OS=Vigna radiata PE=2 SV=1	18.3359	12	144	1	70.972	5.21	NA	NA	1.638	0.0001	3.581	0.006	2.188	0.0258	GO:0005524//ATP binding	Molecular chaperone	Spliceosome;Endocytosis;Protein processing in endoplasmic reticulum	binding
P80356	Avenin-3 OS=Avena sativa PE=1 SV=1	18.1818	3	133	3	25.259	7.09	11.535	0.0005	1.215	0.7374	2.122	0.0035	3.853	0.1879	--	--	--
A0A0A7LU49	Heat shock protein 83 OS=Albuca bracteata GN=HSP83-2 PE=2 SV=1	20.2568	17	133	2	80.395	5.07	0.594	0.0006	1.235	0.1164	1.869	0.0955	1.514	0.5481	GO:0005737//cytoplasm;GO:0006457//protein folding;GO:0005524//ATP binding;GO:0051082//unfolded protein binding;GO:0009816//defense response to bacterium, incompatible interaction	Molecular chaperone, HSP90 family	Protein processing in endoplasmic reticulum;Plant-pathogen interaction	binding	cell cell_part	cellular_process immune_system_process metabolic_process multi-organism_process response_to_stimulus
P04264	Keratin, type II cytoskeletal 1 OS=Homo sapiens GN=KRT1 PE=1 SV=6	20.4969	12	101	12	65.999	8.12	1.022	0.9166	1.164	0.3085	0.624	0.0513	0.552	0.0401	--	Myosin heavy chain	--
B6SK46	Cupin family protein OS=Zea mays GN=100280650 PE=2 SV=1	8.04598	3	97	3	56.491	6.49	0.907	0.5056	0.552	0.0005	0.98	0.7146	1.78	0.0892	GO:0009506//plasmodesma;GO:0045735//nutrient reservoir activity	--	--	nutrient_reservoir_activity	cell cell_part symplast
A0A0A7LUH5	ATP synthase subunit alpha OS=Ornithogalum saundersiae GN=Atp1 PE=2 SV=1	14.9901	7	85	1	55.141	6.1	0.756	0.1415	0.828	0.0306	1.657	0.0295	2.015	0.0145	GO:0046961//proton-transporting ATPase activity, rotational mechanism;GO:0046933//proton-transporting ATP synthase activity, rotational mechanism;GO:0015991//ATP hydrolysis coupled proton transport;GO:0005743//mitochondrial inner membrane;GO:0045261//proton-transporting ATP synthase complex, catalytic core F(1);GO:0015986//ATP synthesis coupled proton transport;GO:0005524//ATP binding	F0F1-type ATP synthase, alpha subunit	Oxidative phosphorylation;Photosynthesis;Metabolic pathways	binding catalytic_activity transporter_activity	cell cell_part macromolecular_complex organelle organelle_part	cellular_process establishment_of_localization localization metabolic_process
B1P767	Cytosolic glyceraldehydes-3-phophate dehydrogenase (Fragment) OS=Lolium temulentum GN=GPC3 PE=2 SV=1	38.1679	8	71	2	28.233	6.42	NA	NA	0.422	0.0175	0.484	0.1095	1.15	0.8962	GO:0051287//NAD binding;GO:0055114//oxidation-reduction process;GO:0004365//glyceraldehyde-3-phosphate dehydrogenase (NAD+) (phosphorylating) activity;GO:0050661//NADP binding;GO:0006006//glucose metabolic process;GO:0005737//cytoplasm;GO:0006096//glycolytic process	Glyceraldehyde-3-phosphate dehydrogenase/erythrose-4-phosphate dehydrogenase	Microbial metabolism in diverse environments;Glycolysis / Gluconeogenesis;Metabolic pathways;Biosynthesis of secondary metabolites	binding catalytic_activity	cell cell_part	cellular_process metabolic_process
Q09072	Avenin OS=Avena sativa PE=2 SV=1	12.1622	2	65	2	25.455	7.88	1.272	0.2976	2.153	0.0226	3.514	0.0061	1.645	0.0115	GO:0045735//nutrient reservoir activity;GO:0005773//vacuole	--	--	nutrient_reservoir_activity	cell cell_part organelle
Q10P35	Enolase 2, putative, expressed OS=Oryza sativa subsp. japonica GN=Os03g0248600 PE=2 SV=1	31.9101	8	61	2	47.942	5.47	0.855	0.3441	7.78	0.0195	1.743	0.1994	0.293	0.0229	GO:0000015//phosphopyruvate hydratase complex;GO:0000287//magnesium ion binding;GO:0006096//glycolytic process;GO:0004634//phosphopyruvate hydratase activity	Enolase	Glycolysis / Gluconeogenesis;Microbial metabolism in diverse environments;Biosynthesis of secondary metabolites;RNA degradation;Metabolic pathways	binding catalytic_activity	cell cell_part macromolecular_complex	cellular_process metabolic_process
A0A1D5TUK5	40S ribosomal protein S8 OS=Triticum aestivum PE=3 SV=1	28.8889	7	60	7	25.248	10.45	0.638	0.1758	1.064	0.3995	1.834	0.0341	1.739	0.0501	GO:0044699//single-organism process;GO:0006412//translation;GO:0001510//RNA methylation;GO:0009507//chloroplast;GO:0005618//cell wall;GO:0005730//nucleolus;GO:0000462//maturation of SSU-rRNA from tricistronic rRNA transcript (SSU-rRNA, 5.8S rRNA, LSU-rRNA);GO:0003735//structural constituent of ribosome;GO:0009506//plasmodesma;GO:0005886//plasma membrane;GO:0022627//cytosolic small ribosomal subun…	Ribosomal protein S8E	Ribosome	structural_molecule_activity	cell cell_part macromolecular_complex membrane-enclosed_lumen organelle organelle_part symplast	cellular_component_organization_or_biogenesis cellular_process metabolic_process
A7U440	Tryptophanin OS=Avena sativa PE=2 SV=1	19.7183	2	59	2	15.891	8	2.128	0.0746	1.482	0.043	2.732	0.0341	1.905	0.1344	--	--	--
A0A080YU48	Peroxidase OS=Triticum aestivum GN=TRAES_3BF072500040CFD_c1 PE=3 SV=1	6.80628	3	56	2	40.899	7.4	1.889	0.2197	0.584	0.0062	0.423	0.0008	0.735	0.0405	GO:0006979//response to oxidative stress;GO:0042744//hydrogen peroxide catabolic process;GO:0055114//oxidation-reduction process;GO:0098869//cellular oxidant detoxification;GO:0048856//anatomical structure development;GO:0046872//metal ion binding;GO:0016023//cytoplasmic, membrane-bounded vesicle;GO:0004601//peroxidase activity;GO:0009505//plant-type cell wall;GO:0020037//heme binding;GO:0007275/…	--	Biosynthesis of secondary metabolites;Metabolic pathways;Phenylalanine metabolism;Phenylpropanoid biosynthesis	antioxidant_activity binding catalytic_activity	cell cell_part extracellular_region organelle	cellular_component_organization_or_biogenesis cellular_process developmental_process metabolic_process multicellular_organismal_process response_to_stimulus
Q6T725	Glutelin OS=Oryza sativa subsp. japonica GN=GluB PE=2 SV=1	2.42424	2	55	2	56.54	7.93	3.924	0.6306	5.808	0.1162	9.355	0.0605	1.613	0.0151	GO:0016023//cytoplasmic, membrane-bounded vesicle;GO:0006952//defense response;GO:0009279//cell outer membrane;GO:0045735//nutrient reservoir activity	--	--	nutrient_reservoir_activity	cell cell_part organelle	response_to_stimulus
K4AA03	Tubulin beta chain OS=Setaria italica GN=LOC101780256 PE=3 SV=1	30.7865	12	51	1	49.845	4.87	4.285	0.0289	1.409	0.2488	1.361	0.3641	0.972	0.7008	GO:0005737//cytoplasm;GO:0005200//structural constituent of cytoskeleton;GO:0007018//microtubule-based movement;GO:0005525//GTP binding;GO:0008152//metabolic process;GO:0003924//GTPase activity;GO:0005874//microtubule	Tubulin	Phagosome	binding catalytic_activity structural_molecule_activity	cell cell_part macromolecular_complex organelle organelle_part	cellular_process metabolic_process
A0A078H495	Tubulin beta chain OS=Brassica napus GN=BnaA05g09090D PE=3 SV=1	26.1261	10	50	1	49.834	4.83	1.531	0.0025	0.899	0.4736	0.708	0.0321	1.187	0.9174	GO:0005737//cytoplasm;GO:0005200//structural constituent of cytoskeleton;GO:0007018//microtubule-based movement;GO:0005525//GTP binding;GO:0008152//metabolic process;GO:0003924//GTPase activity;GO:0005874//microtubule	Tubulin	Phagosome	binding catalytic_activity structural_molecule_activity	cell cell_part macromolecular_complex organelle organelle_part	cellular_process metabolic_process
A0A1D6AGT9	Phosphoglycerate kinase OS=Triticum aestivum PE=3 SV=1	26.4339	10	49	4	42.148	5.86	0.242	0.0126	1.436	0.5966	2.582	0.062	1.974	0.0385	GO:0005774//vacuolar membrane;GO:0048046//apoplast;GO:0046685//response to arsenic-containing substance;GO:0005829//cytosol;GO:0006096//glycolytic process;GO:0034976//response to endoplasmic reticulum stress;GO:0009570//chloroplast stroma;GO:0019253//reductive pentose-phosphate cycle;GO:0046686//response to cadmium ion;GO:0009506//plasmodesma;GO:0005886//plasma membrane;GO:0005634//nucleus;GO:000…	3-phosphoglycerate kinase	Microbial metabolism in diverse environments;Carbon fixation in photosynthetic organisms;Glycolysis / Gluconeogenesis;Metabolic pathways;Biosynthesis of secondary metabolites	binding catalytic_activity	cell cell_part extracellular_region organelle organelle_part symplast	cellular_process metabolic_process response_to_stimulus
A0A1D5RX10	Pyruvate, phosphate dikinase OS=Triticum aestivum PE=3 SV=1	15.5485	11	49	11	101.796	5.91	1.119	0.8803	0.556	0.1676	0.253	0.0209	0.907	0.4113	GO:0005829//cytosol;GO:0050242//pyruvate, phosphate dikinase activity;GO:0008610//lipid biosynthetic process;GO:0006090//pyruvate metabolic process;GO:0009416//response to light stimulus;GO:0046872//metal ion binding;GO:0005524//ATP binding;GO:0019252//starch biosynthetic process;GO:0016310//phosphorylation;GO:0016301//kinase activity;GO:0009570//chloroplast stroma;GO:0015979//photosynthesis;GO:0…	Phosphoenolpyruvate synthase/pyruvate phosphate dikinase	Microbial metabolism in diverse environments;Carbon fixation in photosynthetic organisms;Metabolic pathways;Pyruvate metabolism	binding catalytic_activity	cell cell_part organelle organelle_part	cellular_process metabolic_process response_to_stimulus
B4F976	17.4 kDa class I heat shock protein OS=Zea mays GN=100191552 PE=2 SV=1	44.0252	8	47	2	17.869	7.5	1.421	0.4645	0.728	0.0029	0.243	0.0001	0.335	0.0002	GO:0046686//response to cadmium ion;GO:0046688//response to copper ion;GO:0005737//cytoplasm;GO:0045471//response to ethanol;GO:0042542//response to hydrogen peroxide;GO:0005634//nucleus;GO:0009408//response to heat;GO:0046685//response to arsenic-containing substance	Molecular chaperone (small heat shock protein)	Protein processing in endoplasmic reticulum		cell cell_part organelle	response_to_stimulus
Q93XQ6	Peptidyl-prolyl cis-trans isomerase OS=Triticum aestivum GN=CyP2 PE=2 SV=1	16.9591	2	46	2	18.367	8.25	0.644	0.0001	1.831	0.0024	1.606	0.0117	0.887	0.2804	GO:0006457//protein folding;GO:0000413//protein peptidyl-prolyl isomerization;GO:0042277//peptide binding;GO:0005737//cytoplasm;GO:0003755//peptidyl-prolyl cis-trans isomerase activity	Peptidyl-prolyl cis-trans isomerase (rotamase) - cyclophilin family	--	binding catalytic_activity	cell cell_part	cellular_process metabolic_process
A0A0H4LXI0	Catalase OS=Triticum aestivum GN=Cat3-A1 PE=2 SV=1	14.2276	5	45	4	56.382	7.25	1.079	0.7947	0.358	0.0459	1.065	0.7872	3.752	0.0536	GO:0046872//metal ion binding;GO:0098869//cellular oxidant detoxification;GO:0042744//hydrogen peroxide catabolic process;GO:0020037//heme binding;GO:0042542//response to hydrogen peroxide;GO:0009514//glyoxysome;GO:0004096//catalase activity;GO:0055114//oxidation-reduction process	Catalase	Metabolic pathways;Tryptophan metabolism;Microbial metabolism in diverse environments;Peroxisome	antioxidant_activity binding catalytic_activity	cell cell_part organelle	cellular_process metabolic_process response_to_stimulus
A0A1Q3DHJ5	40S ribosomal protein S27 (Fragment) OS=Cephalotus follicularis GN=CFOL_v3_31594 PE=3 SV=1	36.4706	3	44	3	9.52	8.97	0.525	0.0428	2.847	0.0219	1.888	0.2696	0.764	0.302	GO:0001510//RNA methylation;GO:0006412//translation;GO:0005618//cell wall;GO:0005730//nucleolus;GO:0046872//metal ion binding;GO:0009506//plasmodesma;GO:0003735//structural constituent of ribosome;GO:0022627//cytosolic small ribosomal subunit;GO:0042545//cell wall modification;GO:0009664//plant-type cell wall organization;GO:0005886//plasma membrane	Ribosomal protein S27E	Ribosome	binding structural_molecule_activity	cell cell_part macromolecular_complex membrane-enclosed_lumen organelle organelle_part symplast	cellular_component_organization_or_biogenesis cellular_process metabolic_process
Q10RW9	Chaperonin OS=Oryza sativa subsp. japonica GN=Os03g0143400 PE=2 SV=1	21.3172	10	44	3	61.007	5.72	1.794	0.0148	1.014	0.7743	0.262	0.0317	0.309	0.2099	GO:0005774//vacuolar membrane;GO:0007010//cytoskeleton organization;GO:0006094//gluconeogenesis;GO:0009941//chloroplast envelope;GO:0042542//response to hydrogen peroxide;GO:0009220//pyrimidine ribonucleotide biosynthetic process;GO:0022626//cytosolic ribosome;GO:0005759//mitochondrial matrix;GO:0010498//proteasomal protein catabolic process;GO:0034976//response to endoplasmic reticulum stress;GO…	Chaperonin GroEL (HSP60 family)	RNA degradation	binding	cell cell_part macromolecular_complex membrane-enclosed_lumen organelle organelle_part	cellular_component_organization_or_biogenesis cellular_process establishment_of_localization localization metabolic_process response_to_stimulus
K3YG24	Aconitate hydratase OS=Setaria italica GN=LOC101780980 PE=3 SV=1	14.9542	12	44	4	106.621	7.31	1.554	0.0465	0.888	0.4311	0.865	0.3977	1.077	0.889	GO:0005774//vacuolar membrane;GO:0051788//response to misfolded protein;GO:0048027//mRNA 5'-UTR binding;GO:0009853//photorespiration;GO:0006094//gluconeogenesis;GO:0006101//citrate metabolic process;GO:0048046//apoplast;GO:0006833//water transport;GO:0051539//4 iron, 4 sulfur cluster binding;GO:0006102//isocitrate metabolic process;GO:0006007//glucose catabolic process;GO:0006097//glyoxylate cycl…	Aconitase A	Metabolic pathways;Biosynthesis of secondary metabolites;Glyoxylate and dicarboxylate metabolism;Citrate cycle (TCA cycle);Microbial metabolism in diverse environments		cell cell_part extracellular_region organelle organelle_part symplast	biological_regulation cellular_component_organization_or_biogenesis cellular_process establishment_of_localization localization metabolic_process regulation_of_biological_process response_to_stimulus signaling
A0A1D5VEP2	Obg-like ATPase 1 OS=Triticum aestivum PE=3 SV=1	25.3807	8	43	8	44.27	6.8	1.312	0.3539	1.224	0.7197	0.106	0.0009	0.1	0.0021	GO:0006094//gluconeogenesis;GO:0006623//protein targeting to vacuole;GO:0043023//ribosomal large subunit binding;GO:0009651//response to salt stress;GO:0005525//GTP binding;GO:0043022//ribosome binding;GO:0005829//cytosol;GO:0006096//glycolytic process;GO:0009506//plasmodesma;GO:0016887//ATPase activity;GO:0005524//ATP binding	Predicted GTPase, probable translation factor	--	binding catalytic_activity	cell cell_part symplast	cellular_component_organization_or_biogenesis cellular_process establishment_of_localization localization metabolic_process response_to_stimulus
Q4LB13	Methionine synthase 1 enzyme OS=Hordeum vulgare GN=ms1 PE=2 SV=1	17.7778	12	41	7	84.511	6.04	2.273	0.0093	1.036	0.6525	0.77	0.1033	1.179	0.868	GO:0005829//cytosol;GO:0005507//copper ion binding;GO:0009086//methionine biosynthetic process;GO:0008705//methionine synthase activity;GO:0008270//zinc ion binding;GO:0005777//peroxisome;GO:0009506//plasmodesma;GO:0003871//5-methyltetrahydropteroyltriglutamate-homocysteine S-methyltransferase activity;GO:0032259//methylation;GO:0005774//vacuolar membrane;GO:0009570//chloroplast stroma;GO:0005886…	Methionine synthase II (cobalamin-independent)	Biosynthesis of secondary metabolites;Metabolic pathways;Cysteine and methionine metabolism	binding catalytic_activity	cell cell_part extracellular_region organelle organelle_part symplast	cellular_process metabolic_process
A0A1D5S2P8	Glucose-6-phosphate isomerase OS=Triticum aestivum PE=3 SV=1	20.2822	10	41	10	62.269	7.43	0.981	0.7548	0.844	0.1183	1.666	0.0257	1.983	0.0068	GO:0005829//cytosol;GO:0004347//glucose-6-phosphate isomerase activity;GO:0006094//gluconeogenesis;GO:0006096//glycolytic process	Glucose-6-phosphate isomerase	Microbial metabolism in diverse environments;Glycolysis / Gluconeogenesis;Amino sugar and nucleotide sugar metabolism;Starch and sucrose metabolism;Metabolic pathways;Pentose phosphate pathway;Biosynthesis of secondary metabolites	catalytic_activity	cell cell_part	cellular_process metabolic_process
G1JSL4	Peroxygenase 1 OS=Avena sativa PE=1 SV=1	21.6867	4	40	4	28.089	7.78	0.603	0.0004	2.639	0.0118	3.628	0	1.495	0.1261	GO:0046872//metal ion binding;GO:0044763//single-organism cellular process;GO:0005811//lipid particle;GO:0009628//response to abiotic stimulus;GO:0006950//response to stress;GO:0031090//organelle membrane;GO:1990137//plant seed peroxidase activity;GO:0016021//integral component of membrane;GO:0005783//endoplasmic reticulum;GO:0055114//oxidation-reduction process	--	--	binding	cell cell_part organelle organelle_part	metabolic_process response_to_stimulus
F2CQL5	Isocitrate dehydrogenase [NADP] OS=Hordeum vulgare subsp. vulgare PE=2 SV=1	28.1174	9	39	4	45.809	6.39	2.648	0.1605	0.495	0.0501	0.913	0.4913	2.03	0.0363	GO:0051788//response to misfolded protein;GO:0009853//photorespiration;GO:0006094//gluconeogenesis;GO:0048046//apoplast;GO:0051287//NAD binding;GO:0006833//water transport;GO:0051049//regulation of transport;GO:0006102//isocitrate metabolic process;GO:0006097//glyoxylate cycle;GO:0006739//NADP metabolic process;GO:0080129//proteasome core complex assembly;GO:0042742//defense response to bacterium…	Isocitrate dehydrogenases	Metabolic pathways;Biosynthesis of secondary metabolites;Citrate cycle (TCA cycle);Microbial metabolism in diverse environments;Peroxisome;Glutathione metabolism	binding catalytic_activity	cell cell_part extracellular_region organelle organelle_part symplast	biological_regulation cellular_component_organization_or_biogenesis cellular_process establishment_of_localization localization metabolic_process multi-organism_process regulation_of_biological_process response_to_stimulus
B4FRM7	60S ribosomal protein L12 OS=Zea mays GN=100284082 PE=2 SV=1	42.7711	5	38	1	17.707	8.95	2.152	0.036	3.279	0.1078	5.876	0.0001	2.873	0.1411	GO:0001510//RNA methylation;GO:0006412//translation;GO:0008270//zinc ion binding;GO:0005730//nucleolus;GO:0000027//ribosomal large subunit assembly;GO:0009506//plasmodesma;GO:0019843//rRNA binding;GO:0003735//structural constituent of ribosome;GO:0009507//chloroplast;GO:0005773//vacuole;GO:0022625//cytosolic large ribosomal subunit	Ribosomal protein L11	Ribosome	binding structural_molecule_activity	cell cell_part macromolecular_complex membrane-enclosed_lumen organelle organelle_part symplast	cellular_component_organization_or_biogenesis cellular_process metabolic_process
A0A078IK70	BnaA10g28410D protein OS=Brassica napus GN=BnaA10g28410D PE=3 SV=1	7.38994	5	37	3	73.453	8.75	2.259	0.6848	2.772	0.0544	0.372	0.0069	0.135	0.0791	GO:0005737//cytoplasm;GO:0006457//protein folding;GO:0005524//ATP binding;GO:0051082//unfolded protein binding;GO:0009816//defense response to bacterium, incompatible interaction	Molecular chaperone, HSP90 family	Protein processing in endoplasmic reticulum;Plant-pathogen interaction	binding	cell cell_part	cellular_process immune_system_process metabolic_process multi-organism_process response_to_stimulus
F2E8M3	Dihydrolipoyl dehydrogenase OS=Hordeum vulgare subsp. vulgare PE=2 SV=1	20.5179	8	37	6	52.769	7.58	3.33	0.0172	0.814	0.3274	0.635	0.0603	0.913	0.5182	GO:0009750//response to fructose;GO:0050660//flavin adenine dinucleotide binding;GO:0042744//hydrogen peroxide catabolic process;GO:0004148//dihydrolipoyl dehydrogenase activity;GO:0009749//response to glucose;GO:0048046//apoplast;GO:0015036//disulfide oxidoreductase activity;GO:0008270//zinc ion binding;GO:0009507//chloroplast;GO:0009744//response to sucrose;GO:0050897//cobalt ion binding;GO:002…	Pyruvate/2-oxoglutarate dehydrogenase complex, dihydrolipoamide dehydrogenase (E3) component, and related enzymes	Valine, leucine and isoleucine degradation;Citrate cycle (TCA cycle);Pyruvate metabolism;Glycine, serine and threonine metabolism;Microbial metabolism in diverse environments;Glycolysis / Gluconeogenesis;Biosynthesis of secondary metabolites;Metabolic pathways	binding catalytic_activity	cell cell_part extracellular_region macromolecular_complex organelle organelle_part	biological_regulation cellular_process immune_system_process metabolic_process multi-organism_process regulation_of_biological_process response_to_stimulus
F4J4W3	40S ribosomal protein SA OS=Arabidopsis thaliana GN=RPSAb PE=1 SV=1	8.43373	2	36	1	37.276	9.63	1.521	0.6731	6.305	0.2269	7.526	0.0142	1.194	0.06	GO:0006833//water transport;GO:0006412//translation;GO:0000028//ribosomal small subunit assembly;GO:0001510//RNA methylation;GO:0009664//plant-type cell wall organization;GO:0009507//chloroplast;GO:0006972//hyperosmotic response;GO:0007030//Golgi organization;GO:0006096//glycolytic process;GO:0046686//response to cadmium ion;GO:0003735//structural constituent of ribosome;GO:0009506//plasmodesma;G…	Ribosomal protein S2	Ribosome	structural_molecule_activity	cell cell_part macromolecular_complex organelle organelle_part symplast	cellular_component_organization_or_biogenesis cellular_process establishment_of_localization localization metabolic_process response_to_stimulus
Q9MBF3	Glycine-rich RNA-binding protein OS=Citrus unshiu PE=4 SV=1	10.1796	2	34	2	16.839	8.13	2.247	0.2374	0.472	0.0008	0.547	0.0013	1.165	0.0761	GO:0006094//gluconeogenesis;GO:0048046//apoplast;GO:0032508//DNA duplex unwinding;GO:0010119//regulation of stomatal movement;GO:0006833//water transport;GO:0000166//nucleotide binding;GO:0006406//mRNA export from nucleus;GO:0009507//chloroplast;GO:0003697//single-stranded DNA binding;GO:0006972//hyperosmotic response;GO:0005777//peroxisome;GO:0005829//cytosol;GO:0007030//Golgi organization;GO:00…	RNA-binding proteins (RRM domain)	Ribosome;Spliceosome	binding	cell cell_part extracellular_region organelle symplast	biological_regulation cellular_component_organization_or_biogenesis cellular_process developmental_process establishment_of_localization localization metabolic_process multicellular_organismal_process regulation_of_biological_process reproduction reproductive_process response_to_stimulus rhythmic_process
D2KZ12	3-ketoacyl-CoA thiolase-like protein OS=Triticum aestivum GN=TaSAG8 PE=2 SV=1	26.7974	8	33	5	47.896	7.96	0.566	0.0383	1.713	0.047	2.026	0.5244	1.261	0.8061	GO:0005774//vacuolar membrane;GO:0009789//positive regulation of abscisic acid-activated signaling pathway;GO:0051788//response to misfolded protein;GO:0009611//response to wounding;GO:0006635//fatty acid beta-oxidation;GO:0009407//toxin catabolic process;GO:0003988//acetyl-CoA C-acyltransferase activity;GO:0080129//proteasome core complex assembly;GO:0009507//chloroplast;GO:0005730//nucleolus;GO…	Acetyl-CoA acetyltransferase	Biosynthesis of unsaturated fatty acids;Fatty acid metabolism;Peroxisome;alpha-Linolenic acid metabolism;Valine, leucine and isoleucine degradation;Metabolic pathways;Biosynthesis of secondary metabolites;Microbial metabolism in diverse environments	catalytic_activity	cell cell_part membrane-enclosed_lumen organelle organelle_part	biological_regulation cellular_component_organization_or_biogenesis cellular_process metabolic_process positive_regulation_of_biological_process regulation_of_biological_process response_to_stimulus signaling
W5DQ12	Proteasome subunit beta type OS=Triticum aestivum PE=3 SV=1	30.5164	5	32	5	23.353	6.21	0.093	0.0029	3.801	0.9452	2.672	0.0833	14.872	0.4288	GO:0005829//cytosol;GO:0043161//proteasome-mediated ubiquitin-dependent protein catabolic process;GO:0051788//response to misfolded protein;GO:0080129//proteasome core complex assembly;GO:0004298//threonine-type endopeptidase activity;GO:0005774//vacuolar membrane;GO:0005839//proteasome core complex;GO:0005634//nucleus;GO:0005886//plasma membrane;GO:0048046//apoplast	20S proteasome, alpha and beta subunits	Proteasome	catalytic_activity	cell cell_part extracellular_region macromolecular_complex organelle organelle_part	cellular_component_organization_or_biogenesis cellular_process metabolic_process response_to_stimulus
Q43274	Aldehyde dehydrogenase OS=Zea mays GN=rf2 PE=2 SV=1	11.2933	4	31	2	59.409	7.15	0.686	0.2444	4.978	0.092	1.593	0.7421	0.363	0.0139	GO:0004029//aldehyde dehydrogenase (NAD) activity;GO:0016926//protein desumoylation;GO:0050665//hydrogen peroxide biosynthetic process;GO:0005739//mitochondrion;GO:0010228//vegetative to reproductive phase transition of meristem;GO:0055114//oxidation-reduction process	NAD-dependent aldehyde dehydrogenases	Limonene and pinene degradation;Arginine and proline metabolism;Histidine metabolism;Glycolysis / Gluconeogenesis;Pyruvate metabolism;Pentose and glucuronate interconversions;beta-Alanine metabolism;Glycerolipid metabolism;Valine, leucine and isoleucine degradation;Propanoate metabolism;Ascorbate and aldarate metabolism;Metabolic pathways;Biosynthesis of secondary metabolites;Microbial metabolism…	catalytic_activity	cell cell_part organelle	cellular_process developmental_process metabolic_process multicellular_organismal_process reproduction reproductive_process
A0A1D6B1K1	Proteasome subunit alpha type OS=Triticum aestivum PE=3 SV=1	15.2249	3	31	3	31.235	5.31	0.938	0.5518	0.518	0.0156	0.479	0.0153	0.929	0.3814	GO:0005829//cytosol;GO:0043161//proteasome-mediated ubiquitin-dependent protein catabolic process;GO:0051788//response to misfolded protein;GO:0009506//plasmodesma;GO:0080129//proteasome core complex assembly;GO:0004298//threonine-type endopeptidase activity;GO:0006635//fatty acid beta-oxidation;GO:0019773//proteasome core complex, alpha-subunit complex;GO:0046685//response to arsenic-containing …	20S proteasome, alpha and beta subunits	Proteasome	catalytic_activity	cell cell_part macromolecular_complex organelle symplast	cellular_component_organization_or_biogenesis cellular_process metabolic_process response_to_stimulus
W5FI26	Eukaryotic translation initiation factor 3 subunit C OS=Triticum aestivum PE=3 SV=1	6.89655	6	30	2	104.879	5.69	0.728	0.1075	0.177	0.0321	1.11	0.3081	6.242	0.0353	GO:0003743//translation initiation factor activity;GO:0001731//formation of translation preinitiation complex;GO:0016282//eukaryotic 43S preinitiation complex;GO:0005739//mitochondrion;GO:0005852//eukaryotic translation initiation factor 3 complex;GO:0033290//eukaryotic 48S preinitiation complex;GO:0006446//regulation of translational initiation;GO:0031369//translation initiation factor binding	--	RNA transport		cell cell_part macromolecular_complex organelle	biological_regulation cellular_component_organization_or_biogenesis cellular_process metabolic_process regulation_of_biological_process
B6SXV4	Peroxisomal fatty acid beta-oxidation multifunctional protein OS=Zea mays PE=2 SV=1	10.729	6	30	2	78.59	9.17	0.555	0.0537	2.478	0.0086	1.011	0.5559	0.408	NA	GO:0005618//cell wall;GO:0008017//microtubule binding;GO:0016021//integral component of membrane;GO:0003729//mRNA binding;GO:0005874//microtubule;GO:0009506//plasmodesma;GO:0008692//3-hydroxybutyryl-CoA epimerase activity;GO:0009695//jasmonic acid biosynthetic process;GO:0009908//flower development;GO:0004165//dodecenoyl-CoA delta-isomerase activity;GO:0003857//3-hydroxyacyl-CoA dehydrogenase act…	3-hydroxyacyl-CoA dehydrogenase	alpha-Linolenic acid metabolism;Metabolic pathways	binding catalytic_activity	cell cell_part macromolecular_complex organelle organelle_part symplast	cellular_process developmental_process metabolic_process multicellular_organismal_process reproduction reproductive_process
B6U9H6	60S ribosomal protein L30 OS=Zea mays PE=2 SV=1	11.5044	2	29	2	12.506	9.58	1.595	0.0411	0.749	0.2344	1.099	0.787	1.725	0.4575	GO:0003735//structural constituent of ribosome;GO:0003723//RNA binding;GO:0022625//cytosolic large ribosomal subunit;GO:0006412//translation	Ribosomal protein L30E	Ribosome	binding structural_molecule_activity	cell cell_part macromolecular_complex organelle organelle_part	cellular_process metabolic_process
F2ECJ6	RuvB-like helicase (Fragment) OS=Hordeum vulgare subsp. vulgare PE=2 SV=1	14.7177	6	28	6	54.463	6.81	2.896	0.0126	1.984	0.0501	1.342	0.5997	0.684	0.1405	GO:0032508//DNA duplex unwinding;GO:0010498//proteasomal protein catabolic process;GO:0005730//nucleolus;GO:0007010//cytoskeleton organization;GO:0005524//ATP binding;GO:0043141//ATP-dependent 5'-3' DNA helicase activity;GO:0006094//gluconeogenesis;GO:0009507//chloroplast	DNA helicase TIP49, TBP-interacting protein	--	binding catalytic_activity	cell cell_part membrane-enclosed_lumen organelle organelle_part	cellular_component_organization_or_biogenesis cellular_process metabolic_process
A0A1D6CXJ5	T-complex protein 1 subunit delta OS=Triticum aestivum PE=3 SV=1	13.4831	7	28	2	57.431	6.99	1.63	0.2398	0.316	0.0664	0.612	0.0007	4.255	0.1505	GO:0005829//cytosol;GO:0010498//proteasomal protein catabolic process;GO:0006457//protein folding;GO:0009651//response to salt stress;GO:0007010//cytoskeleton organization;GO:0009536//plastid;GO:0005524//ATP binding;GO:0006094//gluconeogenesis;GO:0051082//unfolded protein binding;GO:0006096//glycolytic process	Chaperonin GroEL (HSP60 family)	--	binding	cell cell_part organelle	cellular_component_organization_or_biogenesis cellular_process metabolic_process response_to_stimulus
A0A0D3FJJ4	Sucrose synthase OS=Oryza barthii PE=3 SV=1	8.36237	6	26	3	97.691	6.76	0.371	0.0414	1.253	0.0891	2.724	0.0002	2.214	0.0025	GO:0005985//sucrose metabolic process;GO:0010037//response to carbon dioxide;GO:0016157//sucrose synthase activity;GO:0009058//biosynthetic process;GO:0005739//mitochondrion	Glycogen synthase;Glycosyltransferase	Starch and sucrose metabolism;Metabolic pathways	catalytic_activity	cell cell_part organelle	cellular_process metabolic_process response_to_stimulus
V4KRX5	Malate dehydrogenase OS=Eutrema salsugineum GN=EUTSA_v10011552mg PE=3 SV=1	16.1209	7	26	2	42.413	9.41	1.75	0.0101	0.715	0.0279	0.537	0.0388	0.768	0.2146	GO:0030060//L-malate dehydrogenase activity;GO:0009853//photorespiration;GO:0006094//gluconeogenesis;GO:0048046//apoplast;GO:0006833//water transport;GO:0016020//membrane;GO:0005759//mitochondrial matrix;GO:0009507//chloroplast;GO:0005618//cell wall;GO:0006972//hyperosmotic response;GO:0006108//malate metabolic process;GO:0006099//tricarboxylic acid cycle;GO:0007030//Golgi organization;GO:0006096…	Malate/lactate dehydrogenases	Metabolic pathways;Biosynthesis of secondary metabolites;Pyruvate metabolism;Microbial metabolism in diverse environments;Carbon fixation in photosynthetic organisms;Glyoxylate and dicarboxylate metabolism;Citrate cycle (TCA cycle)	binding catalytic_activity	cell cell_part extracellular_region membrane-enclosed_lumen organelle organelle_part	cellular_component_organization_or_biogenesis cellular_process establishment_of_localization localization metabolic_process response_to_stimulus
Q69Q32	Os06g0607800 protein OS=Oryza sativa subsp. japonica GN=Os06g0607800 PE=2 SV=1	22.4439	7	25	3	44.553	8.32	0.69	0.0003	2.163	0	1.234	0.9232	0.571	0.1272	GO:0045899//positive regulation of RNA polymerase II transcriptional preinitiation complex assembly;GO:0051788//response to misfolded protein;GO:0031597//cytosolic proteasome complex;GO:0005618//cell wall;GO:0017025//TBP-class protein binding;GO:0008540//proteasome regulatory particle, base subcomplex;GO:1901800//positive regulation of proteasomal protein catabolic process;GO:0036402//proteasome-…	ATP-dependent 26S proteasome regulatory subunit	Proteasome	binding catalytic_activity	cell cell_part macromolecular_complex membrane-enclosed_lumen organelle organelle_part	biological_regulation cellular_component_organization_or_biogenesis cellular_process metabolic_process positive_regulation_of_biological_process regulation_of_biological_process response_to_stimulus
M1Q6S1	Starch synthase, chloroplastic/amyloplastic OS=Aegilops markgrafii PE=3 SV=1	12.0661	6	25	3	66.288	7.56	0.564	0.1409	4.453	0.0489	0.461	0.062	0.125	0.0038	GO:0009501//amyloplast;GO:0033840//NDP-glucose-starch glucosyltransferase activity;GO:0004373//glycogen (starch) synthase activity;GO:0019252//starch biosynthetic process;GO:0009507//chloroplast	Glycogen synthase	--	catalytic_activity	cell cell_part organelle	cellular_process metabolic_process
A0A1J3D3H0	60S ribosomal protein L24-1 OS=Noccaea caerulescens GN=GA_TR14022_c0_g1_i1_g.43982 PE=4 SV=1	15.2439	3	25	3	18.634	10.71	1.45	0.4107	0.842	0.3694	0.403	0.0386	0.483	0.0201	GO:0048467//gynoecium development;GO:0001510//RNA methylation;GO:0006412//translation;GO:1902626//assembly of large subunit precursor of preribosome;GO:0005739//mitochondrion;GO:0005730//nucleolus;GO:0000027//ribosomal large subunit assembly;GO:0009734//auxin-activated signaling pathway;GO:0003735//structural constituent of ribosome;GO:0009507//chloroplast;GO:0022625//cytosolic large ribosomal su…	Ribosomal protein L24E	Ribosome	structural_molecule_activity	cell cell_part macromolecular_complex membrane-enclosed_lumen organelle organelle_part	biological_regulation cellular_component_organization_or_biogenesis cellular_process developmental_process metabolic_process multicellular_organismal_process regulation_of_biological_process reproduction reproductive_process response_to_stimulus signaling
A0A1Q3AVN8	Ribosomal_L30 domain-containing protein/Ribosomal_L30_N domain-containing protein (Fragment) OS=Cephalotus follicularis GN=CFOL_v3_03235 PE=4 SV=1	11.0236	3	24	1	29.552	9.8	1.064	0.4721	1.884	0.6474	0.16	0.0319	0.312	0.0893	GO:0005886//plasma membrane;GO:0005618//cell wall;GO:0005774//vacuolar membrane;GO:0022625//cytosolic large ribosomal subunit;GO:0009507//chloroplast	Ribosomal protein L30/L7E	Ribosome		cell cell_part macromolecular_complex organelle organelle_part
A0A0D3G3F2	Importin subunit alpha OS=Oryza barthii PE=3 SV=1	9.55752	4	22	1	61.99	5.38	NA	NA	NA	NA	NA	NA	4.582	0.0468	GO:0008139//nuclear localization sequence binding;GO:0007010//cytoskeleton organization;GO:0006094//gluconeogenesis;GO:0005654//nucleoplasm;GO:0008565//protein transporter activity;GO:0010498//proteasomal protein catabolic process;GO:0005618//cell wall;GO:0048767//root hair elongation;GO:0005730//nucleolus;GO:0005829//cytosol;GO:0005643//nuclear pore;GO:0006607//NLS-bearing protein import into nu…	Karyopherin (importin) alpha	Ubiquitin mediated proteolysis	binding transporter_activity	cell cell_part macromolecular_complex membrane-enclosed_lumen organelle organelle_part	biological_regulation cellular_component_organization_or_biogenesis cellular_process developmental_process establishment_of_localization growth localization metabolic_process multicellular_organismal_process viral_reproduction
A0A1Q3AZ74	Arf domain-containing protein/PI3_PI4_kinase domain-containing protein/PI3Ka domain-containing protein/PI3K_C2 domain-containing protein OS=Cephalotus follicularis GN=CFOL_v3_04548 PE=3 SV=1	4.58453	4	22	4	119.993	7.62	0.55	0.4363	1.166	0.9564	0.674	0.2124	0.578	0.0161	GO:0036092//phosphatidylinositol-3-phosphate biosynthetic process;GO:0016303//1-phosphatidylinositol-3-kinase activity;GO:0046855//inositol phosphate dephosphorylation;GO:0000045//autophagosome assembly;GO:0009651//response to salt stress;GO:0016926//protein desumoylation;GO:0016197//endosomal transport;GO:0032957//inositol trisphosphate metabolic process;GO:0005777//peroxisome;GO:0006487//protei…	GTPase SAR1 and related small G proteins;Predicted GTPase;Phosphatidylinositol kinase and protein kinases of the PI-3 kinase family	Metabolic pathways;Regulation of autophagy;Inositol phosphate metabolism;Phagosome;Phosphatidylinositol signaling system	binding catalytic_activity	cell cell_part macromolecular_complex organelle	biological_regulation cellular_component_organization_or_biogenesis cellular_process developmental_process establishment_of_localization localization metabolic_process multicellular_organismal_process regulation_of_biological_process reproduction reproductive_process response_to_stimulus signaling
F2DGV9	60S ribosomal export protein NMD3 OS=Hordeum vulgare subsp. vulgare PE=2 SV=1	21.3052	8	21	6	58.706	6.6	1.045	0.8475	2.514	0.0071	1.264	0.055	0.529	0.0202	GO:0007029//endoplasmic reticulum organization;GO:0009834//plant-type secondary cell wall biogenesis;GO:0006611//protein export from nucleus;GO:0005634//nucleus;GO:0005829//cytosol	NMD protein affecting ribosome stability and mRNA decay	RNA transport		cell cell_part organelle	cellular_component_organization_or_biogenesis cellular_process establishment_of_localization localization
A0A1D5URU6	D-3-phosphoglycerate dehydrogenase OS=Triticum aestivum PE=3 SV=1	7.74854	5	21	1	71.308	7.18	2.306	0.0149	0.74	0.1845	1.452	0.4105	2.111	0.2334	GO:0051287//NAD binding;GO:0009561//megagametogenesis;GO:0055114//oxidation-reduction process;GO:0005739//mitochondrion;GO:0004617//phosphoglycerate dehydrogenase activity;GO:0005524//ATP binding;GO:0009570//chloroplast stroma;GO:0016597//amino acid binding;GO:0016020//membrane;GO:0006564//L-serine biosynthetic process	Phosphoglycerate dehydrogenase and related dehydrogenases	Glycine, serine and threonine metabolism;Microbial metabolism in diverse environments;Metabolic pathways	binding catalytic_activity	cell cell_part organelle organelle_part	cellular_process developmental_process metabolic_process multicellular_organismal_process
F2DVV5	RNA helicase (Fragment) OS=Hordeum vulgare subsp. vulgare PE=2 SV=1	8.96785	5	21	5	66.398	8.75	1.736	0.1835	0.82	0.2529	1.357	0.1831	1.724	0.0396	GO:0044763//single-organism cellular process;GO:0043414//macromolecule methylation;GO:0044710//single-organism metabolic process;GO:0003723//RNA binding;GO:0004004//ATP-dependent RNA helicase activity;GO:0005524//ATP binding;GO:0010501//RNA secondary structure unwinding	Superfamily II DNA and RNA helicases	--	binding catalytic_activity		cellular_process metabolic_process
A0A078G9C9	BnaC09g46850D protein OS=Brassica napus GN=BnaC09g46850D PE=3 SV=1	14.3236	4	21	2	41.663	5.49	1.458	0.0005	0.519	0.108	0.456	0.0415	1.311	0.9607	GO:0005524//ATP binding	Actin and related proteins	Phagosome	binding
M8B1B6	26S proteasome non-ATPase regulatory subunit 11 OS=Aegilops tauschii GN=F775_28525 PE=4 SV=1	8.82724	5	20	2	87.412	8.69	1.645	0.1298	0.631	0.1775	0.567	0.0041	1.322	0.8368	GO:0005829//cytosol;GO:0051510//regulation of unidimensional cell growth;GO:0003723//RNA binding;GO:0006396//RNA processing;GO:0043161//proteasome-mediated ubiquitin-dependent protein catabolic process;GO:0034976//response to endoplasmic reticulum stress;GO:0006457//protein folding;GO:0051788//response to misfolded protein;GO:0009506//plasmodesma;GO:0009536//plastid;GO:0080129//proteasome core co…	26S proteasome regulatory complex component;La protein, small RNA-binding pol III transcript stabilizing protein and related La-motif-containing proteins involved in translation	Proteasome	binding	cell cell_part macromolecular_complex organelle symplast	biological_regulation cellular_component_organization_or_biogenesis cellular_process developmental_process growth metabolic_process regulation_of_biological_process response_to_stimulus
W5AA91	Importin subunit alpha OS=Triticum aestivum PE=3 SV=1	13.8577	5	20	2	58.583	5.25	0.9	0.4691	5.507	0.0363	4.013	0.0601	0.747	0.0458	GO:0008139//nuclear localization sequence binding;GO:0007010//cytoskeleton organization;GO:0006094//gluconeogenesis;GO:0005654//nucleoplasm;GO:0008565//protein transporter activity;GO:0010498//proteasomal protein catabolic process;GO:0005618//cell wall;GO:0048767//root hair elongation;GO:0005730//nucleolus;GO:0005829//cytosol;GO:0005643//nuclear pore;GO:0006607//NLS-bearing protein import into nu…	Karyopherin (importin) alpha	Ubiquitin mediated proteolysis	binding transporter_activity	cell cell_part macromolecular_complex membrane-enclosed_lumen organelle organelle_part	biological_regulation cellular_component_organization_or_biogenesis cellular_process developmental_process establishment_of_localization growth localization metabolic_process multicellular_organismal_process viral_reproduction
F4K9G7	NAD(P)-linked oxidoreductase superfamily protein OS=Arabidopsis thaliana GN=At5g01670 PE=4 SV=1	6.01719	2	20	2	39.629	7.55	3.184	0.149	0.932	0.5589	1.702	0.1885	1.873	0.0071	GO:0016491//oxidoreductase activity;GO:0048573//photoperiodism, flowering;GO:0010048//vernalization response;GO:0055114//oxidation-reduction process	Aldo/keto reductases, related to diketogulonate reductase	Glycolysis / Gluconeogenesis;Microbial metabolism in diverse environments;Biosynthesis of secondary metabolites;Metabolic pathways;Butanoate metabolism;Glycerolipid metabolism;Linoleic acid metabolism;Fructose and mannose metabolism	catalytic_activity		developmental_process metabolic_process multicellular_organismal_process reproduction reproductive_process response_to_stimulus
B4FQI3	NADH dehydrogenase [ubiquinone] 1 alpha subcomplex subunit 13-A OS=Zea mays GN=100282224 PE=2 SV=1	21.6783	3	20	2	15.963	9.36	1.941	0.2653	1.285	0.8426	0.66	0.51	0.514	0.0065	GO:0016021//integral component of membrane;GO:0005747//mitochondrial respiratory chain complex I;GO:0016491//oxidoreductase activity;GO:0009853//photorespiration;GO:0009793//embryo development ending in seed dormancy	--	Oxidative phosphorylation	catalytic_activity	cell cell_part macromolecular_complex organelle organelle_part	cellular_process developmental_process metabolic_process multicellular_organismal_process reproduction reproductive_process
A0A0D3FJB8	40S ribosomal protein S6 OS=Oryza barthii PE=3 SV=1	31.2	7	19	3	28.484	10.65	0.593	0.4992	2.471	0.3432	0.694	0.2531	0.297	0.0069	GO:0003735//structural constituent of ribosome;GO:0006364//rRNA processing;GO:0022627//cytosolic small ribosomal subunit;GO:0042274//ribosomal small subunit biogenesis;GO:0006412//translation	Ribosomal protein S6E (S10)	Ribosome	structural_molecule_activity	cell cell_part macromolecular_complex organelle organelle_part	cellular_component_organization_or_biogenesis cellular_process metabolic_process
Q0JNR2	Cysteine proteinase inhibitor 12 OS=Oryza sativa subsp. japonica GN=Os01g0270100 PE=2 SV=1	8	2	19	1	27.252	6.54	1.293	0.4575	1.254	0.5143	0.28	0.0068	0.229	0.0006	GO:0004869//cysteine-type endopeptidase inhibitor activity;GO:0010951//negative regulation of endopeptidase activity;GO:0006952//defense response;GO:0005576//extracellular region	--	--		extracellular_region	biological_regulation metabolic_process regulation_of_biological_process response_to_stimulus
Q6ZD35	Os08g0538000 protein OS=Oryza sativa subsp. japonica GN=Os08g0538000 PE=4 SV=1	11.4613	7	19	1	77.026	6.33	0.287	0.0095	3.318	0.0095	3.364	0.0128	1.026	0.9944	GO:0007010//cytoskeleton organization;GO:0006094//gluconeogenesis;GO:0005802//trans-Golgi network;GO:0004820//glycine-tRNA ligase activity;GO:0010498//proteasomal protein catabolic process;GO:0046983//protein dimerization activity;GO:0005829//cytosol;GO:0015966//diadenosine tetraphosphate biosynthetic process;GO:0019243//methylglyoxal catabolic process to D-lactate via S-lactoyl-glutathione;GO:00…	Glycyl-tRNA synthetase (class II)	Aminoacyl-tRNA biosynthesis	binding catalytic_activity	cell cell_part organelle organelle_part	cellular_component_organization_or_biogenesis cellular_process metabolic_process
B6U124	Succinate dehydrogenase [ubiquinone] flavoprotein subunit, mitochondrial OS=Zea mays PE=2 SV=1	9.04685	4	19	1	67.941	6.54	NA	NA	NA	NA	NA	NA	30.637	0.0123	GO:0005618//cell wall;GO:0050897//cobalt ion binding;GO:0005749//mitochondrial respiratory chain complex II, succinate dehydrogenase complex (ubiquinone);GO:0006099//tricarboxylic acid cycle;GO:0005524//ATP binding;GO:0006121//mitochondrial electron transport, succinate to ubiquinone;GO:0050660//flavin adenine dinucleotide binding;GO:0008177//succinate dehydrogenase (ubiquinone) activity	Succinate dehydrogenase/fumarate reductase, flavoprotein subunit	Oxidative phosphorylation;Citrate cycle (TCA cycle);Metabolic pathways;Biosynthesis of secondary metabolites	binding catalytic_activity	cell cell_part macromolecular_complex organelle organelle_part	cellular_process metabolic_process
A9UIF0	Phospholipase D OS=Lolium temulentum GN=PLD PE=2 SV=2	6.78175	4	19	3	91.647	5.6	1.189	0.5773	0.089	0.0006	0.507	0.0975	5.824	0.0194	GO:0009789//positive regulation of abscisic acid-activated signaling pathway;GO:0006094//gluconeogenesis;GO:0046470//phosphatidylcholine metabolic process;GO:0005546//phosphatidylinositol-4,5-bisphosphate binding;GO:0010119//regulation of stomatal movement;GO:0006833//water transport;GO:0004630//phospholipase D activity;GO:0070290//N-acylphosphatidylethanolamine-specific phospholipase D activity;…	Phosphatidylserine/phosphatidylglycerophosphate/cardiolipin synthases and related enzymes	Metabolic pathways;Glycerophospholipid metabolism;Ether lipid metabolism;Endocytosis	binding catalytic_activity	cell cell_part organelle symplast	biological_regulation cellular_component_organization_or_biogenesis cellular_process developmental_process establishment_of_localization growth localization metabolic_process multicellular_organismal_process positive_regulation_of_biological_process regulation_of_biological_process response_to_stimulus signaling
A0A0D3EN96	Dihydrolipoyl dehydrogenase OS=Oryza barthii PE=3 SV=1	13.9165	5	18	2	52.568	7.53	1.173	0.7094	1.14	0.4429	3.215	0.0295	2.85	0.0006	GO:0005507//copper ion binding;GO:0042744//hydrogen peroxide catabolic process;GO:0022900//electron transport chain;GO:0008270//zinc ion binding;GO:0005747//mitochondrial respiratory chain complex I;GO:0050897//cobalt ion binding;GO:0045454//cell redox homeostasis;GO:0005524//ATP binding;GO:0050660//flavin adenine dinucleotide binding;GO:0004148//dihydrolipoyl dehydrogenase activity;GO:0015036//d…	Pyruvate/2-oxoglutarate dehydrogenase complex, dihydrolipoamide dehydrogenase (E3) component, and related enzymes	Pyruvate metabolism;Citrate cycle (TCA cycle);Valine, leucine and isoleucine degradation;Biosynthesis of secondary metabolites;Metabolic pathways;Glycolysis / Gluconeogenesis;Glycine, serine and threonine metabolism;Microbial metabolism in diverse environments	binding catalytic_activity	cell cell_part extracellular_region macromolecular_complex organelle organelle_part	biological_regulation cellular_process metabolic_process regulation_of_biological_process response_to_stimulus
K3Y755	Dihydrolipoamide acetyltransferase component of pyruvate dehydrogenase complex OS=Setaria italica GN=LOC101769555 PE=3 SV=1	8.24295	3	18	2	47.743	7.49	NA	NA	NA	NA	2.32	0.0122	NA	NA	GO:0009941//chloroplast envelope;GO:0016126//sterol biosynthetic process;GO:0022626//cytosolic ribosome;GO:0044272//sulfur compound biosynthetic process;GO:0006090//pyruvate metabolic process;GO:0006796//phosphate-containing compound metabolic process;GO:0009108//coenzyme biosynthetic process;GO:0006084//acetyl-CoA metabolic process;GO:0006631//fatty acid metabolic process;GO:0019637//organophosp…	Pyruvate/2-oxoglutarate dehydrogenase complex, dihydrolipoamide acyltransferase (E2) component, and related enzymes	Metabolic pathways;Biosynthesis of secondary metabolites;Pyruvate metabolism;Microbial metabolism in diverse environments;Glycolysis / Gluconeogenesis;Citrate cycle (TCA cycle)	catalytic_activity	cell cell_part macromolecular_complex organelle organelle_part	biological_regulation cellular_process metabolic_process
A0A078GTP4	BnaC06g26740D protein OS=Brassica napus GN=BnaC06g26740D PE=3 SV=1	4.25532	1	18	1	26.902	10.26	0.609	0.0805	2.761	0.0976	4.628	0.0053	2.138	0.1184	GO:0001510//RNA methylation;GO:0006412//translation;GO:0005730//nucleolus;GO:0009506//plasmodesma;GO:0003735//structural constituent of ribosome;GO:0061484//hematopoietic stem cell homeostasis;GO:0042545//cell wall modification;GO:0005774//vacuolar membrane;GO:0009664//plant-type cell wall organization;GO:0009507//chloroplast;GO:0022625//cytosolic large ribosomal subunit;GO:0005886//plasma membra…	Ribosomal protein L22	Ribosome	structural_molecule_activity	cell cell_part macromolecular_complex membrane-enclosed_lumen organelle organelle_part symplast	cellular_component_organization_or_biogenesis cellular_process metabolic_process
B4FR57	Eukaryotic translation initiation factor 3 subunit H OS=Zea mays GN=100272851 PE=2 SV=1	13.4111	4	18	4	38.908	4.93	0.226	0.0021	1.708	0.9558	3.416	0.0243	5.128	0.1917	GO:0003743//translation initiation factor activity;GO:0001731//formation of translation preinitiation complex;GO:0005829//cytosol;GO:0016282//eukaryotic 43S preinitiation complex;GO:0009640//photomorphogenesis;GO:0010388//cullin deneddylation;GO:0005852//eukaryotic translation initiation factor 3 complex;GO:0033290//eukaryotic 48S preinitiation complex	Predicted metal-dependent protease of the PAD1/JAB1 superfamily	RNA transport	binding	cell cell_part macromolecular_complex	cellular_component_organization_or_biogenesis cellular_process developmental_process metabolic_process multicellular_organismal_process response_to_stimulus
A0A096UJY5	Poly [ADP-ribose] polymerase OS=Triticum aestivum PE=4 SV=1	4.85437	3	18	3	91.831	5.29	0.535	0.0052	2.126	0.005	2.047	0.0387	0.99	0.9095	GO:0006325//chromatin organization;GO:0006471//protein ADP-ribosylation;GO:0019219//regulation of nucleobase-containing compound metabolic process;GO:0003910//DNA ligase (ATP) activity;GO:0022402//cell cycle process;GO:2000112//regulation of cellular macromolecule biosynthetic process;GO:0044707//single-multicellular organism process;GO:0003950//NAD+ ADP-ribosyltransferase activity;GO:0016458//ge…	--	Base excision repair	catalytic_activity	cell cell_part organelle	biological_regulation cellular_component_organization_or_biogenesis cellular_process developmental_process metabolic_process negative_regulation_of_biological_process regulation_of_biological_process response_to_stimulus
Q10MC6	Os03g0314100 protein OS=Oryza sativa subsp. japonica GN=Os03g0314100 PE=2 SV=1	8.86525	4	18	4	62.665	7.15	2.119	0.1001	0.196	0.0018	0.212	0.0088	1.085	0.9675	GO:0009560//embryo sac egg cell differentiation;GO:0005829//cytosol;GO:0006396//RNA processing;GO:0004004//ATP-dependent RNA helicase activity;GO:0005730//nucleolus;GO:0005524//ATP binding;GO:0044822//poly(A) RNA binding	HrpA-like helicases	Spliceosome	binding catalytic_activity	cell cell_part membrane-enclosed_lumen organelle organelle_part	cellular_process developmental_process metabolic_process multicellular_organismal_process reproduction reproductive_process
A0A1D5U388	Proliferating cell nuclear antigen OS=Triticum aestivum PE=3 SV=1	26.3538	5	18	1	30.751	4.84	1.371	0.0441	0.208	0.0368	0.336	0.0122	3.524	0.5255	GO:0045739//positive regulation of DNA repair;GO:0003684//damaged DNA binding;GO:0045740//positive regulation of DNA replication;GO:0030337//DNA polymerase processivity factor activity;GO:0006272//leading strand elongation;GO:0034644//cellular response to UV;GO:0006298//mismatch repair;GO:0043626//PCNA complex;GO:0019985//translesion synthesis;GO:0003682//chromatin binding;GO:0005634//nucleus	DNA polymerase sliding clamp subunit (PCNA homolog)	Nucleotide excision repair;Base excision repair;DNA replication;Mismatch repair	binding enzyme_regulator_activity	cell cell_part macromolecular_complex organelle	biological_regulation cellular_process metabolic_process positive_regulation_of_biological_process regulation_of_biological_process response_to_stimulus
U3LKI6	Argonaute OS=Triticum aestivum GN=AGO4 PE=2 SV=1	6.00437	4	18	3	101.845	8.88	0.529	0.0379	2.47	0.0225	2.13	0.1709	0.865	0.4212	GO:0010267//production of ta-siRNAs involved in RNA interference;GO:0006346//methylation-dependent chromatin silencing;GO:0000911//cytokinesis by cell plate formation;GO:0009965//leaf morphogenesis;GO:0006261//DNA-dependent DNA replication;GO:0006306//DNA methylation;GO:0043085//positive regulation of catalytic activity;GO:0035197//siRNA binding;GO:0048481//plant ovule development;GO:0009816//def…	--	--	binding	cell cell_part membrane-enclosed_lumen organelle organelle_part	biological_regulation cell_proliferation cellular_component_organization_or_biogenesis cellular_process developmental_process immune_system_process metabolic_process multi-organism_process multicellular_organismal_process negative_regulation_of_biological_process regulation_of_biological_process reproduction reproductive_process response_to_stimulus signaling
B6TLT7	Copper chaperone for superoxide dismutase OS=Zea mays PE=2 SV=1	21.4286	5	17	5	32.189	5.53	2.604	0.0044	0.565	0.0159	0.71	0.182	1.277	0.5696	GO:0055114//oxidation-reduction process;GO:0006801//superoxide metabolic process;GO:0009570//chloroplast stroma;GO:0016532//superoxide dismutase copper chaperone activity;GO:0030001//metal ion transport;GO:0043085//positive regulation of catalytic activity;GO:0006878//cellular copper ion homeostasis	Cu/Zn superoxide dismutase;Copper chaperone	Peroxisome	binding metallochaperone_activity	cell cell_part organelle organelle_part	biological_regulation cellular_process establishment_of_localization localization metabolic_process regulation_of_biological_process
B6SZ83	Actin-7 OS=Zea mays GN=100281811 PE=2 SV=1	9.57447	3	17	1	41.607	5.31	1.342	0.1424	1.527	0.0572	2.183	0.0284	1.43	0.0802	GO:0005737//cytoplasm;GO:0005200//structural constituent of cytoskeleton;GO:0005884//actin filament;GO:0005524//ATP binding;GO:0003774//motor activity	Actin and related proteins	Phagosome	binding catalytic_activity structural_molecule_activity	cell cell_part macromolecular_complex organelle organelle_part
A0A1J7HKK2	Dihydrolipoamide acetyltransferase component of pyruvate dehydrogenase complex OS=Lupinus angustifolius GN=TanjilG_15152 PE=3 SV=1	7.75681	3	17	1	49.631	9.25	0.201	0.0522	1.748	0.3078	3.29	0.0053	1.882	0.0163	GO:0016020//membrane;GO:0044272//sulfur compound biosynthetic process;GO:0006090//pyruvate metabolic process;GO:0006694//steroid biosynthetic process;GO:0006796//phosphate-containing compound metabolic process;GO:0009108//coenzyme biosynthetic process;GO:0044434//chloroplast part;GO:0046165//alcohol biosynthetic process;GO:0006084//acetyl-CoA metabolic process;GO:0006631//fatty acid metabolic pro…	Pyruvate/2-oxoglutarate dehydrogenase complex, dihydrolipoamide acyltransferase (E2) component, and related enzymes	Pyruvate metabolism;Biosynthesis of secondary metabolites;Metabolic pathways;Citrate cycle (TCA cycle);Glycolysis / Gluconeogenesis;Microbial metabolism in diverse environments	catalytic_activity	cell cell_part organelle organelle_part	cellular_process metabolic_process
A0A1D5XHV0	Nascent polypeptide-associated complex subunit beta OS=Triticum aestivum PE=3 SV=1	32.0225	3	16	1	19.394	5.8	1.686	NA	0.425	0.0773	2.539	NA	6.032	0.037	GO:0006355//regulation of transcription, DNA-templated	--	--			biological_regulation cellular_process metabolic_process regulation_of_biological_process
K3XHU5	S-adenosylmethionine synthase OS=Setaria italica GN=LOC101756508 PE=3 SV=1	10.6335	4	16	1	48.134	6.43	0.281	0.0052	1.579	0.4054	0.188	0.0126	0.118	0.141	GO:0005829//cytosol;GO:0009651//response to salt stress;GO:0004478//methionine adenosyltransferase activity;GO:0046872//metal ion binding;GO:0006556//S-adenosylmethionine biosynthetic process;GO:0006730//one-carbon metabolic process;GO:0005524//ATP binding	S-adenosylmethionine synthetase	Cysteine and methionine metabolism;Metabolic pathways;Selenoamino acid metabolism;Biosynthesis of secondary metabolites	binding catalytic_activity	cell cell_part	cellular_process metabolic_process response_to_stimulus
A0A1D5RU17	Guanosine nucleotide diphosphate dissociation inhibitor OS=Triticum aestivum PE=3 SV=1	8.85312	4	16	4	55.559	5.57	1.462	0.4606	0.04	0.0581	0.061	0.0032	1.547	0.6541	GO:0005829//cytosol;GO:0016926//protein desumoylation;GO:0055114//oxidation-reduction process;GO:0051049//regulation of transport;GO:0006623//protein targeting to vacuole;GO:0009506//plasmodesma;GO:0042732//D-xylose metabolic process;GO:0010228//vegetative to reproductive phase transition of meristem;GO:0016491//oxidoreductase activity;GO:0048227//plasma membrane to endosome transport;GO:0050790/…	RAB proteins geranylgeranyltransferase component A (RAB escort protein)	--	catalytic_activity enzyme_regulator_activity	cell cell_part extracellular_region symplast	biological_regulation cellular_component_organization_or_biogenesis cellular_process developmental_process establishment_of_localization localization metabolic_process multicellular_organismal_process regulation_of_biological_process reproduction reproductive_process
A0A1D6BX53	6-phosphogluconate dehydrogenase, decarboxylating OS=Triticum aestivum PE=3 SV=1	5.08475	3	16	3	58.623	8.53	0.424	0.1212	17.43	0.0932	1.076	0.5221	0.174	0.044	GO:0005829//cytosol;GO:0055114//oxidation-reduction process;GO:0005777//peroxisome;GO:0006098//pentose-phosphate shunt;GO:0043090//amino acid import;GO:0010359//regulation of anion channel activity;GO:0009750//response to fructose;GO:0009749//response to glucose;GO:0009744//response to sucrose;GO:0006888//ER to Golgi vesicle-mediated transport;GO:0009570//chloroplast stroma;GO:0004616//phosphoglu…	6-phosphogluconate dehydrogenase	Metabolic pathways;Biosynthesis of secondary metabolites;Pentose phosphate pathway;Microbial metabolism in diverse environments;Glutathione metabolism	catalytic_activity	cell cell_part organelle organelle_part	biological_regulation cellular_process establishment_of_localization localization metabolic_process regulation_of_biological_process response_to_stimulus
B6TNR8	40S ribosomal protein S2 OS=Zea mays GN=100283974 PE=2 SV=1	9.319	2	15	2	30.338	10.11	0.309	0.0157	1.94	0.3841	0.611	0.1564	0.316	0.232	GO:0001510//RNA methylation;GO:0006412//translation;GO:0003723//RNA binding;GO:0005730//nucleolus;GO:0009506//plasmodesma;GO:0003735//structural constituent of ribosome;GO:0009220//pyrimidine ribonucleotide biosynthetic process;GO:0022627//cytosolic small ribosomal subunit;GO:0016020//membrane	Ribosomal protein S5	Ribosome	binding structural_molecule_activity	cell cell_part macromolecular_complex membrane-enclosed_lumen organelle organelle_part symplast	cellular_process metabolic_process
B6THA1	Glutaredoxin homolog1 OS=Zea mays GN=100283339 PE=2 SV=1	7.63359	1	15	1	13.681	7.85	12.467	0	0.045	0.0068	0.942	0.4317	20.711	0.0264	GO:0005773//vacuole;GO:0005794//Golgi apparatus;GO:0005886//plasma membrane;GO:0009055//electron carrier activity;GO:0045454//cell redox homeostasis;GO:0005829//cytosol;GO:0015035//protein disulfide oxidoreductase activity;GO:0048046//apoplast;GO:0022900//electron transport chain	Glutaredoxin and related proteins	--	catalytic_activity electron_carrier_activity	cell cell_part extracellular_region organelle	biological_regulation cellular_process metabolic_process regulation_of_biological_process
A0A1D6S991	Isocitrate dehydrogenase [NAD] subunit, mitochondrial OS=Triticum aestivum PE=3 SV=1	10.4784	4	15	4	47.463	7.06	0.958	0.6449	0.437	0.0071	1.325	0.0375	3.131	0.0018	GO:0009735//response to cytokinin;GO:0009750//response to fructose;GO:0051788//response to misfolded protein;GO:0009749//response to glucose;GO:0004449//isocitrate dehydrogenase (NAD+) activity;GO:0009098//leucine biosynthetic process;GO:0008270//zinc ion binding;GO:0051287//NAD binding;GO:0006102//isocitrate metabolic process;GO:0009507//chloroplast;GO:0048767//root hair elongation;GO:0009744//r…	Isocitrate/isopropylmalate dehydrogenase	Citrate cycle (TCA cycle);Microbial metabolism in diverse environments;Biosynthesis of secondary metabolites;Metabolic pathways	binding catalytic_activity	cell cell_part organelle	biological_regulation cellular_component_organization_or_biogenesis cellular_process developmental_process growth metabolic_process multicellular_organismal_process response_to_stimulus
A0A1D5ZD42	Glucose-6-phosphate isomerase OS=Triticum aestivum PE=3 SV=1	13.871	6	15	6	67.556	5.85	0.417	0.198	5.07	0.1171	4.761	0.0081	0.939	0.7787	GO:0006094//gluconeogenesis;GO:0009941//chloroplast envelope;GO:0004347//glucose-6-phosphate isomerase activity;GO:0043085//positive regulation of catalytic activity;GO:0019252//starch biosynthetic process;GO:0009664//plant-type cell wall organization;GO:0009911//positive regulation of flower development;GO:0000023//maltose metabolic process;GO:0005829//cytosol;GO:0019288//isopentenyl diphosphate…	Glucose-6-phosphate isomerase	Metabolic pathways;Pentose phosphate pathway;Biosynthesis of secondary metabolites;Amino sugar and nucleotide sugar metabolism;Glycolysis / Gluconeogenesis;Starch and sucrose metabolism;Microbial metabolism in diverse environments	catalytic_activity	cell cell_part organelle organelle_part	biological_regulation cellular_component_organization_or_biogenesis cellular_process developmental_process metabolic_process multicellular_organismal_process positive_regulation_of_biological_process regulation_of_biological_process reproduction reproductive_process
A0A072VAH0	Peroxidase OS=Medicago truncatula GN=25487245 PE=3 SV=1	3.67647	1	14	1	45.619	6.46	0.371	0.4478	1.586	NA	25.234	0.034	15.909	0.0397	GO:0009987//cellular process	--	Phenylpropanoid biosynthesis;Phenylalanine metabolism;Metabolic pathways;Biosynthesis of secondary metabolites			cellular_process
F2CZS1	Peroxidase OS=Hordeum vulgare subsp. vulgare PE=2 SV=1	10.6017	3	14	3	37.107	8.02	0.938	0.5669	1.043	0.9395	0.453	0.0044	0.485	0.0342	GO:0009505//plant-type cell wall;GO:0005488//binding;GO:0098869//cellular oxidant detoxification;GO:0009664//plant-type cell wall organization;GO:0004601//peroxidase activity;GO:0044710//single-organism metabolic process;GO:0016023//cytoplasmic, membrane-bounded vesicle	--	Biosynthesis of secondary metabolites;Metabolic pathways;Phenylalanine metabolism;Phenylpropanoid biosynthesis	antioxidant_activity binding catalytic_activity	cell cell_part organelle	cellular_component_organization_or_biogenesis cellular_process
F2DCZ4	Aconitate hydratase OS=Hordeum vulgare subsp. vulgare PE=2 SV=1	6.50651	5	14	3	107.254	7.24	1.835	0.5977	4.96	0.2518	0.24	0.0212	0.049	0.0414	GO:0005774//vacuolar membrane;GO:0051788//response to misfolded protein;GO:0048027//mRNA 5'-UTR binding;GO:0009853//photorespiration;GO:0006094//gluconeogenesis;GO:0006101//citrate metabolic process;GO:0048046//apoplast;GO:0006833//water transport;GO:0051539//4 iron, 4 sulfur cluster binding;GO:0006102//isocitrate metabolic process;GO:0006007//glucose catabolic process;GO:0006097//glyoxylate cycl…	Aconitase A	Glyoxylate and dicarboxylate metabolism;Citrate cycle (TCA cycle);Microbial metabolism in diverse environments;Metabolic pathways;Biosynthesis of secondary metabolites	binding catalytic_activity	cell cell_part extracellular_region organelle organelle_part symplast	biological_regulation cellular_component_organization_or_biogenesis cellular_process establishment_of_localization localization metabolic_process regulation_of_biological_process response_to_stimulus signaling
Q53UC8	Delta-1-pyrroline-5-carboxylate synthase OS=Triticum aestivum GN=WP5CS PE=2 SV=1	7.26257	4	14	2	77.534	6.55	0.314	0.0306	2.48	NA	1.813	0.9258	0.731	0.5911	GO:0055114//oxidation-reduction process;GO:0005524//ATP binding;GO:0004350//glutamate-5-semialdehyde dehydrogenase activity;GO:0055129//L-proline biosynthetic process;GO:0016310//phosphorylation;GO:0004349//glutamate 5-kinase activity;GO:0005737//cytoplasm	Gamma-glutamyl phosphate reductase	Arginine and proline metabolism;Metabolic pathways	binding catalytic_activity	cell cell_part	cellular_process metabolic_process
A0A0D3GV84	Lon protease homolog, mitochondrial OS=Oryza barthii PE=3 SV=1	7.98403	6	14	1	109.497	5.44	0.065	0.0026	5.644	0.1409	5.669	0.1914	2.238	0.9245	GO:0004176//ATP-dependent peptidase activity;GO:0005524//ATP binding;GO:0007005//mitochondrion organization;GO:0003697//single-stranded DNA binding;GO:0005759//mitochondrial matrix;GO:0004252//serine-type endopeptidase activity;GO:0051131//chaperone-mediated protein complex assembly;GO:0070361//mitochondrial light strand promoter anti-sense binding;GO:0006515//misfolded or incompletely synthesize…	ATP-dependent Lon protease, bacterial type	--	binding catalytic_activity	cell cell_part membrane-enclosed_lumen organelle organelle_part	cellular_component_organization_or_biogenesis cellular_process metabolic_process
A0A1D5UXN7	Amine oxidase OS=Triticum aestivum PE=3 SV=1	7.23056	5	13	5	81.067	7.46	2.521	0.1711	1.361	0.1372	0.251	0.0603	0.185	0.0003	GO:0009987//cellular process;GO:0048038//quinone binding;GO:0005507//copper ion binding;GO:0008131//primary amine oxidase activity;GO:0055114//oxidation-reduction process;GO:0016023//cytoplasmic, membrane-bounded vesicle;GO:0009308//amine metabolic process;GO:0016020//membrane;GO:0005794//Golgi apparatus	Cu2+-containing amine oxidase	Tropane, piperidine and pyridine alkaloid biosynthesis;Isoquinoline alkaloid biosynthesis;beta-Alanine metabolism;Phenylalanine metabolism;Glycine, serine and threonine metabolism;Biosynthesis of secondary metabolites;Tyrosine metabolism;Metabolic pathways	binding catalytic_activity	cell cell_part organelle	cellular_process metabolic_process
Q8W0Q1	Putative aldehyde dehydrogenase WIS1 OS=Triticum aestivum GN=wis1 PE=2 SV=1	8.52995	4	13	4	60.96	7.52	0.776	0.2454	1.191	0.6169	0.409	0.0338	0.382	0.0399	GO:0004028//3-chloroallyl aldehyde dehydrogenase activity;GO:0006560//proline metabolic process;GO:0003842//1-pyrroline-5-carboxylate dehydrogenase activity;GO:0050897//cobalt ion binding;GO:0004029//aldehyde dehydrogenase (NAD) activity;GO:0009507//chloroplast;GO:0008270//zinc ion binding;GO:0072593//reactive oxygen species metabolic process;GO:0055114//oxidation-reduction process	Delta 1-pyrroline-5-carboxylate dehydrogenase;NAD-dependent aldehyde dehydrogenases	Alanine, aspartate and glutamate metabolism;Arginine and proline metabolism;Metabolic pathways	binding catalytic_activity	cell cell_part organelle	cellular_process metabolic_process
B6TNF1	Calnexin OS=Zea mays GN=100283947 PE=2 SV=1	5.24345	2	13	2	60.364	4.86	9.904	NA	0.081	0.0156	0.105	0.0702	1.307	0.2187	GO:0006810//transport;GO:0016021//integral component of membrane;GO:0034976//response to endoplasmic reticulum stress;GO:0005509//calcium ion binding;GO:0005739//mitochondrion;GO:0006457//protein folding;GO:0009506//plasmodesma;GO:0016023//cytoplasmic, membrane-bounded vesicle;GO:0009408//response to heat;GO:0009627//systemic acquired resistance;GO:0009505//plant-type cell wall;GO:0005774//vacuol…	--	Phagosome;Protein processing in endoplasmic reticulum	binding	cell cell_part organelle organelle_part symplast	cellular_process establishment_of_localization immune_system_process localization metabolic_process multi-organism_process response_to_stimulus
F2DAT1	Aminopeptidase OS=Hordeum vulgare subsp. vulgare PE=2 SV=1	4.01837	3	13	1	97.838	5.21	NA	NA	0.55	0.3936	1.925	0.1765	3.502	0.0221	GO:0042277//peptide binding;GO:0008270//zinc ion binding;GO:0043171//peptide catabolic process;GO:0044765//single-organism transport;GO:0006508//proteolysis;GO:0070006//metalloaminopeptidase activity;GO:0065007//biological regulation;GO:0031090//organelle membrane;GO:0005783//endoplasmic reticulum;GO:0005886//plasma membrane	Aminopeptidase N	--	binding catalytic_activity	cell cell_part organelle organelle_part	biological_regulation cellular_process metabolic_process
B6TAQ1	60S ribosomal protein L27 OS=Zea mays PE=2 SV=1	7.48299	1	13	1	16.279	7.28	0.959	0.5544	0.991	0.8211	0.549	0.0171	0.563	0.018	GO:0003735//structural constituent of ribosome;GO:0001510//RNA methylation;GO:0022625//cytosolic large ribosomal subunit;GO:0006412//translation;GO:0005739//mitochondrion	Ribosomal protein L14E/L6E/L27E	Ribosome	structural_molecule_activity	cell cell_part macromolecular_complex organelle organelle_part	cellular_process metabolic_process
A0A1J7GPG1	Pyruvate dehydrogenase E1 component subunit beta OS=Lupinus angustifolius GN=TanjilG_14862 PE=4 SV=1	3.04709	1	12	1	38.525	6.43	1.168	0.6246	2.216	0.0168	1.409	0.409	0.644	0.1047	GO:0005774//vacuolar membrane;GO:0009750//response to fructose;GO:0009749//response to glucose;GO:0048046//apoplast;GO:0006086//acetyl-CoA biosynthetic process from pyruvate;GO:0005759//mitochondrial matrix;GO:0004739//pyruvate dehydrogenase (acetyl-transferring) activity;GO:0009744//response to sucrose;GO:0005730//nucleolus;GO:0006096//glycolytic process;GO:0046686//response to cadmium ion;GO:00…	Pyruvate/2-oxoglutarate dehydrogenase complex, dehydrogenase (E1) component, eukaryotic type, beta subunit	Microbial metabolism in diverse environments;Glycolysis / Gluconeogenesis;Metabolic pathways;Biosynthesis of secondary metabolites;Valine, leucine and isoleucine biosynthesis;Citrate cycle (TCA cycle);Butanoate metabolism;Pyruvate metabolism	catalytic_activity	cell cell_part extracellular_region membrane-enclosed_lumen organelle organelle_part	biological_regulation cellular_process metabolic_process regulation_of_biological_process response_to_stimulus signaling
A0A0D3HLJ4	Serine hydroxymethyltransferase OS=Oryza barthii PE=3 SV=1	3.07692	1	12	1	56.504	8.46	2.09	0.031	NA	NA	0.54	0.3395	NA	NA	GO:0030170//pyridoxal phosphate binding;GO:0006563//L-serine metabolic process;GO:0009506//plasmodesma;GO:0005886//plasma membrane;GO:0035999//tetrahydrofolate interconversion;GO:0032259//methylation;GO:0005829//cytosol;GO:0008168//methyltransferase activity;GO:0009536//plastid;GO:0004372//glycine hydroxymethyltransferase activity;GO:0006544//glycine metabolic process;GO:0005739//mitochondrion	Glycine/serine hydroxymethyltransferase	Metabolic pathways;Biosynthesis of secondary metabolites;One carbon pool by folate;Microbial metabolism in diverse environments;Cyanoamino acid metabolism;Glycine, serine and threonine metabolism	binding catalytic_activity	cell cell_part organelle symplast	cellular_process metabolic_process
B6T9E7	Ran-binding protein 1 OS=Zea mays PE=2 SV=1	15.311	2	12	2	23.191	4.78	0.764	0.0827	1.917	0.0045	NA	NA	NA	NA	GO:0000278//mitotic cell cycle;GO:0006406//mRNA export from nucleus;GO:0005622//intracellular;GO:0000060//protein import into nucleus, translocation;GO:0006396//RNA processing	Ran GTPase-activating protein (Ran-binding protein)	--		cell cell_part	cellular_process establishment_of_localization localization metabolic_process
A0A0E0KX49	Peroxidase OS=Oryza punctata PE=3 SV=1	1.43084	1	12	1	66.513	6.54	1.053	0.7621	0.958	0.4468	3.959	0.2337	4.482	0.0061	GO:0046872//metal ion binding;GO:0009505//plant-type cell wall;GO:0098869//cellular oxidant detoxification;GO:0006979//response to oxidative stress;GO:0042744//hydrogen peroxide catabolic process;GO:0009664//plant-type cell wall organization;GO:0020037//heme binding;GO:0004601//peroxidase activity;GO:0005576//extracellular region;GO:0016023//cytoplasmic, membrane-bounded vesicle;GO:0055114//oxida…	--	Phenylpropanoid biosynthesis;Phenylalanine metabolism;Metabolic pathways;Biosynthesis of secondary metabolites	antioxidant_activity binding catalytic_activity	cell cell_part extracellular_region organelle	cellular_component_organization_or_biogenesis cellular_process metabolic_process response_to_stimulus
A0A1J3K4N2	Proteasome subunit alpha type (Fragment) OS=Noccaea caerulescens GN=MP_TR20288_c0_g1_i1_g.57831 PE=3 SV=1	11.4504	3	12	3	29.267	7.96	0.947	0.4	4.681	0.0172	0.956	0.3822	0.262	0.0159	GO:0019773//proteasome core complex, alpha-subunit complex;GO:0006511//ubiquitin-dependent protein catabolic process;GO:0005774//vacuolar membrane;GO:0005634//nucleus;GO:0005829//cytosol;GO:0004298//threonine-type endopeptidase activity	20S proteasome, alpha and beta subunits	Proteasome	catalytic_activity	cell cell_part macromolecular_complex organelle organelle_part	cellular_process metabolic_process
A0A1Y1HNC9	Eukaryotic translation initiation factor eIF-4A OS=Klebsormidium flaccidum GN=KFL_000140100 PE=3 SV=1	11.0565	5	12	1	46.042	6.16	15.348	0.0385	1.083	0.6451	1.088	0.7036	1.023	0.9391	GO:0003743//translation initiation factor activity;GO:0001666//response to hypoxia;GO:0006413//translational initiation;GO:0035145//exon-exon junction complex;GO:0010501//RNA secondary structure unwinding;GO:0004004//ATP-dependent RNA helicase activity;GO:0005730//nucleolus;GO:0010468//regulation of gene expression;GO:0006364//rRNA processing;GO:0016607//nuclear speck;GO:0008380//RNA splicing;GO:…	Superfamily II DNA and RNA helicases	Spliceosome;RNA transport	binding catalytic_activity	cell cell_part macromolecular_complex membrane-enclosed_lumen organelle organelle_part	biological_regulation cellular_component_organization_or_biogenesis cellular_process metabolic_process regulation_of_biological_process response_to_stimulus
K3Z3W7	Delta-1-pyrroline-5-carboxylate synthase OS=Setaria italica GN=LOC101765114 PE=3 SV=1	4.64548	3	11	2	88.705	7.15	0.779	0.1396	1.47	0.0913	1.605	0.0013	1.091	0.2686	GO:0055114//oxidation-reduction process;GO:0005524//ATP binding;GO:0004350//glutamate-5-semialdehyde dehydrogenase activity;GO:0055129//L-proline biosynthetic process;GO:0016310//phosphorylation;GO:0004349//glutamate 5-kinase activity;GO:0005737//cytoplasm	Gamma-glutamyl phosphate reductase	Metabolic pathways;Arginine and proline metabolism	binding catalytic_activity	cell cell_part	cellular_process metabolic_process
Q52ZH8	FVE OS=Pisum sativum GN=FVE PE=2 SV=1	5.24272	2	11	2	57.179	6.44	0.652	0.2168	1.322	0.9719	5.934	0.0575	4.488	0.0378	GO:0005730//nucleolus;GO:0046872//metal ion binding;GO:0080008//Cul4-RING E3 ubiquitin ligase complex;GO:0005829//cytosol;GO:0006281//DNA repair	FOG: WD40 repeat	--	binding	cell cell_part macromolecular_complex membrane-enclosed_lumen organelle organelle_part	cellular_process metabolic_process response_to_stimulus
A0A200R3G6	Alpha-galactosidase OS=Macleaya cordata GN=BVC80_1837g60 PE=3 SV=1	4.86111	2	11	1	48.033	5.49	1.473	0.3636	1.808	0.0199	NA	NA	NA	NA	GO:0016023//cytoplasmic, membrane-bounded vesicle;GO:0006635//fatty acid beta-oxidation;GO:0006891//intra-Golgi vesicle-mediated transport;GO:0009505//plant-type cell wall;GO:0005773//vacuole;GO:0006869//lipid transport;GO:0010351//lithium ion transport;GO:0016558//protein import into peroxisome matrix;GO:0009755//hormone-mediated signaling pathway;GO:0048767//root hair elongation;GO:0005975//car…	--	Glycosphingolipid biosynthesis - globo series;Galactose metabolism;Glycerolipid metabolism;Sphingolipid metabolism	catalytic_activity	cell cell_part organelle	biological_regulation cellular_component_organization_or_biogenesis cellular_process developmental_process establishment_of_localization growth localization metabolic_process multicellular_organismal_process regulation_of_biological_process response_to_stimulus signaling
K3Y5T2	Polyadenylate-binding protein OS=Setaria italica GN=SETIT_009571mg PE=3 SV=1	8.06697	5	11	2	71.631	8.76	2.369	0.1116	0.579	0.0204	0.466	0.1137	0.807	0.3532	GO:0005737//cytoplasm;GO:0000166//nucleotide binding;GO:0003723//RNA binding	RNA-binding proteins (RRM domain)	Spliceosome	binding	cell cell_part
A0A1Q3DD01	Polyadenylate-binding protein (Fragment) OS=Cephalotus follicularis GN=CFOL_v3_33612 PE=3 SV=1	3.35366	2	10	2	72.085	7.4	2.172	0.0244	0.286	0.1283	0.692	0.1071	2.579	0.0099	GO:0005737//cytoplasm;GO:0000166//nucleotide binding;GO:0003723//RNA binding	RNA-binding proteins (RRM domain)	Spliceosome	binding	cell cell_part
M7YCD7	Cytosolic Fe-S cluster assembly factor NBP35 OS=Triticum urartu GN=NBP35 PE=3 SV=1	3.64742	2	10	2	72.95	5.31	0.603	0.0177	1.298	0.0028	1.22	0.6664	0.942	0.5915	GO:0046872//metal ion binding;GO:0016226//iron-sulfur cluster assembly;GO:0005524//ATP binding;GO:0051539//4 iron, 4 sulfur cluster binding;GO:0005829//cytosol;GO:0042803//protein homodimerization activity	ATPases involved in chromosome partitioning	--	binding	cell cell_part	cellular_process metabolic_process
A0A0D3H3T1	Coatomer subunit alpha OS=Oryza barthii PE=4 SV=1	6.55738	7	10	2	136.629	6.79	3.072	0.0254	0.934	0.5695	0.294	0	0.351	0.0104	GO:0030126//COPI vesicle coat;GO:0005829//cytosol;GO:0005739//mitochondrion;GO:0030244//cellulose biosynthetic process;GO:0006890//retrograde vesicle-mediated transport, Golgi to ER;GO:0006891//intra-Golgi vesicle-mediated transport;GO:0006888//ER to Golgi vesicle-mediated transport;GO:0009630//gravitropism;GO:0006886//intracellular protein transport;GO:0005198//structural molecule activity;GO:00…	FOG: WD40 repeat	--	structural_molecule_activity	cell cell_part macromolecular_complex organelle organelle_part	cellular_process establishment_of_localization localization metabolic_process multicellular_organismal_process response_to_stimulus
A0A1J3GB89	Proliferating cell nuclear antigen OS=Noccaea caerulescens GN=GA_TR19292_c2_g1_i1_g.63079 PE=3 SV=1	9.09091	2	10	1	29.246	4.72	0.657	0.2032	0.808	0.3517	2.127	0.2464	2.801	0.0064	GO:0045739//positive regulation of DNA repair;GO:0003684//damaged DNA binding;GO:0045740//positive regulation of DNA replication;GO:0030337//DNA polymerase processivity factor activity;GO:0006272//leading strand elongation;GO:0034644//cellular response to UV;GO:0006298//mismatch repair;GO:0043626//PCNA complex;GO:0019985//translesion synthesis;GO:0003682//chromatin binding;GO:0005634//nucleus	DNA polymerase sliding clamp subunit (PCNA homolog)	Nucleotide excision repair;Base excision repair;Mismatch repair;DNA replication	binding enzyme_regulator_activity	cell cell_part macromolecular_complex organelle	biological_regulation cellular_process metabolic_process positive_regulation_of_biological_process regulation_of_biological_process response_to_stimulus
A0A200R7B1	Peptidyl-prolyl cis-trans isomerase OS=Macleaya cordata GN=BVC80_1831g90 PE=3 SV=1	6.97674	1	10	1	18.343	8.25	3.224	0.0092	0.291	0.0151	0.27	NA	0.927	0.2402	GO:0006457//protein folding;GO:0005794//Golgi apparatus;GO:0009506//plasmodesma;GO:0005886//plasma membrane;GO:0042277//peptide binding;GO:0007165//signal transduction;GO:0009507//chloroplast;GO:0000413//protein peptidyl-prolyl isomerization;GO:0005829//cytosol;GO:0003755//peptidyl-prolyl cis-trans isomerase activity	Peptidyl-prolyl cis-trans isomerase (rotamase) - cyclophilin family	--	binding catalytic_activity	cell cell_part organelle symplast	biological_regulation cellular_process metabolic_process regulation_of_biological_process response_to_stimulus signaling
A0A1D5TE04	Glycosyltransferase OS=Triticum aestivum PE=3 SV=1	5.97938	2	10	2	51.231	5.43	4.471	0.0378	0.804	0.3689	0.675	0.2481	0.839	0.6355	GO:0035251//UDP-glucosyltransferase activity;GO:0009812//flavonoid metabolic process	--	--	catalytic_activity		cellular_process metabolic_process
Q84XG9	IAA-amino acid hydrolase ILR1-like 1 OS=Oryza sativa subsp. indica GN=ILL1 PE=2 SV=1	7.01357	2	9	2	47.165	6.04	1.985	0.0465	1.168	0.7988	0.984	0.7193	0.903	0.4711	GO:0005788//endoplasmic reticulum lumen;GO:0010178//IAA-amino acid conjugate hydrolase activity;GO:0008152//metabolic process;GO:0016023//cytoplasmic, membrane-bounded vesicle	Metal-dependent amidase/aminoacylase/carboxypeptidase	Biosynthesis of secondary metabolites;Metabolic pathways;Arginine and proline metabolism	catalytic_activity	cell cell_part membrane-enclosed_lumen organelle organelle_part	metabolic_process
B6U1T9	2-hydroxyphytanoyl-CoA lyase OS=Zea mays PE=2 SV=1	10.9565	4	9	2	60.197	6.11	5.191	0.0005	0.675	0.0463	1.327	0.0025	2.063	0.1944	GO:0005829//cytosol;GO:0030976//thiamine pyrophosphate binding;GO:0000287//magnesium ion binding;GO:0046482//para-aminobenzoic acid metabolic process;GO:0010583//response to cyclopentenone;GO:0009407//toxin catabolic process;GO:0016831//carboxy-lyase activity	Thiamine pyrophosphate-requiring enzymes [acetolactate synthase, pyruvate dehydrogenase (cytochrome), glyoxylate carboligase, phosphonopyruvate decarboxylase]	Peroxisome	binding catalytic_activity	cell cell_part	cellular_process metabolic_process response_to_stimulus
Q84J55	14-3-3-like protein GF14-A OS=Oryza sativa subsp. japonica GN=GF14A PE=2 SV=1	14.3939	4	9	2	28.982	4.94	0.226	0.0922	1.619	0.9073	2.498	0.012	3.346	0.2386	GO:0019904//protein domain specific binding	14-3-3 family protein	--	binding
A0A1E5V7S7	60S ribosomal protein L36 OS=Dichanthelium oligosanthes GN=BAE44_0017767 PE=3 SV=1	1.66052	1	9	1	56.352	10.23	0.131	0.0419	5.89	NA	38.618	0.2439	6.556	0.4895	GO:0003735//structural constituent of ribosome;GO:0002181//cytoplasmic translation;GO:0022625//cytosolic large ribosomal subunit	Ribosomal protein L36E	Ribosome	structural_molecule_activity	cell cell_part macromolecular_complex organelle organelle_part
A0A1J3CJB9	GTP-binding protein SAR1A (Fragment) OS=Noccaea caerulescens GN=GA_TR3939_c0_g1_i1_g.13937 PE=3 SV=1	17.4274	3	9	1	27.375	7.77	0.393	0.1249	0.785	0.3284	1.916	0.0474	3.811	0.0848	GO:0007264//small GTPase mediated signal transduction;GO:0016023//cytoplasmic, membrane-bounded vesicle;GO:0006888//ER to Golgi vesicle-mediated transport;GO:0005215//transporter activity;GO:0006886//intracellular protein transport;GO:0005783//endoplasmic reticulum;GO:0005794//Golgi apparatus;GO:0005525//GTP binding	GTPase SAR1 and related small G proteins	Protein processing in endoplasmic reticulum	binding transporter_activity	cell cell_part organelle	biological_regulation cellular_process establishment_of_localization localization regulation_of_biological_process response_to_stimulus signaling
C6TI64	40S ribosomal protein S3a OS=Glycine max GN=LOC100813273 PE=2 SV=1	15.7088	4	9	2	29.687	9.8	0.416	0.4378	2.924	0.5717	0.256	0.3526	0.089	0.0369	GO:0001510//RNA methylation;GO:0006412//translation;GO:0005618//cell wall;GO:0005730//nucleolus;GO:0009506//plasmodesma;GO:0003735//structural constituent of ribosome;GO:0009220//pyrimidine ribonucleotide biosynthetic process;GO:0022627//cytosolic small ribosomal subunit;GO:0009507//chloroplast;GO:0005886//plasma membrane	Ribosomal protein S3AE	Ribosome	structural_molecule_activity	cell cell_part macromolecular_complex membrane-enclosed_lumen organelle organelle_part symplast	cellular_process metabolic_process
A0A1D5VZC0	Glutamate decarboxylase OS=Triticum aestivum PE=3 SV=1	5.30612	2	9	2	54.333	5.78	0.439	0.0206	0.499	0.0348	1.145	0.1212	2.571	0.0206	GO:0005829//cytosol;GO:0005516//calmodulin binding;GO:0048767//root hair elongation;GO:0015706//nitrate transport;GO:0004351//glutamate decarboxylase activity;GO:0010359//regulation of anion channel activity;GO:0000041//transition metal ion transport;GO:0006536//glutamate metabolic process;GO:0010167//response to nitrate;GO:0030170//pyridoxal phosphate binding	Glutamate decarboxylase and related PLP-dependent proteins	beta-Alanine metabolism;Taurine and hypotaurine metabolism;Metabolic pathways;Alanine, aspartate and glutamate metabolism;Butanoate metabolism	binding catalytic_activity	cell cell_part	biological_regulation cellular_component_organization_or_biogenesis cellular_process developmental_process establishment_of_localization growth localization metabolic_process multicellular_organismal_process regulation_of_biological_process response_to_stimulus
K3Z3A3	Serine/threonine-protein phosphatase OS=Setaria italica GN=LOC101769861 PE=3 SV=1	5.59862	5	9	5	122.553	6.92	0.514	0.1147	0.883	0.4455	2.349	0.156	2.938	0.0162	GO:0005829//cytosol;GO:0006470//protein dephosphorylation;GO:0046872//metal ion binding;GO:0009742//brassinosteroid mediated signaling pathway;GO:0004721//phosphoprotein phosphatase activity;GO:0005634//nucleus;GO:0005886//plasma membrane	Diadenosine tetraphosphatase and related serine/threonine protein phosphatases	--	binding catalytic_activity	cell cell_part organelle	biological_regulation cellular_process metabolic_process regulation_of_biological_process response_to_stimulus signaling
B6U6T6	3-isopropylmalate dehydratase large subunit 2 OS=Zea mays PE=2 SV=1	8.53175	4	9	1	54.484	6.71	2.122	0.0776	0.524	0.0413	NA	NA	NA	NA	GO:0006094//gluconeogenesis;GO:0019252//starch biosynthetic process;GO:0051539//4 iron, 4 sulfur cluster binding;GO:0009651//response to salt stress;GO:0000023//maltose metabolic process;GO:0050486//intramolecular transferase activity, transferring hydroxy groups;GO:0006096//glycolytic process;GO:0008652//cellular amino acid biosynthetic process;GO:0009570//chloroplast stroma;GO:0016836//hydro-ly…	3-isopropylmalate dehydratase large subunit;Aconitase A	C5-Branched dibasic acid metabolism;Metabolic pathways;Biosynthesis of secondary metabolites;Valine, leucine and isoleucine biosynthesis	binding catalytic_activity	cell cell_part organelle organelle_part	cellular_process metabolic_process response_to_stimulus
A0A1D6CSV4	4-hydroxy-4-methyl-2-oxoglutarate aldolase OS=Triticum aestivum PE=3 SV=1	21.6749	4	9	4	21.703	5.87	0.166	0.0011	3.732	0.6434	0.756	0.4551	0.642	0.228	GO:0046872//metal ion binding;GO:0047443//4-hydroxy-4-methyl-2-oxoglutarate aldolase activity;GO:0008948//oxaloacetate decarboxylase activity;GO:0032259//methylation;GO:0051252//regulation of RNA metabolic process;GO:0008428//ribonuclease inhibitor activity;GO:0008168//methyltransferase activity;GO:0043086//negative regulation of catalytic activity	Demethylmenaquinone methyltransferase	--	binding catalytic_activity enzyme_regulator_activity		biological_regulation cellular_process metabolic_process regulation_of_biological_process
A0A1D5VZZ1	Proteasome subunit alpha type OS=Triticum aestivum PE=3 SV=1	19.0083	3	9	3	26.595	5.48	0.598	0.1787	3.236	0.1475	1.784	0.7737	0.552	0.0436	GO:0043161//proteasome-mediated ubiquitin-dependent protein catabolic process;GO:0051788//response to misfolded protein;GO:0080129//proteasome core complex assembly;GO:0004298//threonine-type endopeptidase activity;GO:0019773//proteasome core complex, alpha-subunit complex;GO:0022626//cytosolic ribosome;GO:0005634//nucleus	20S proteasome, alpha and beta subunits	Proteasome	catalytic_activity	cell cell_part macromolecular_complex organelle	cellular_component_organization_or_biogenesis cellular_process metabolic_process response_to_stimulus
F2DDZ5	Pyruvate dehydrogenase E1 component subunit beta OS=Hordeum vulgare subsp. vulgare PE=2 SV=1	5.85106	2	8	1	40.299	5.48	NA	NA	1.689	0.026	3.302	0.0134	2.043	0.0852	GO:0005774//vacuolar membrane;GO:0009750//response to fructose;GO:0009749//response to glucose;GO:0048046//apoplast;GO:0006086//acetyl-CoA biosynthetic process from pyruvate;GO:0005759//mitochondrial matrix;GO:0004739//pyruvate dehydrogenase (acetyl-transferring) activity;GO:0009744//response to sucrose;GO:0005730//nucleolus;GO:0006096//glycolytic process;GO:0046686//response to cadmium ion;GO:00…	Pyruvate/2-oxoglutarate dehydrogenase complex, dehydrogenase (E1) component, eukaryotic type, beta subunit	Pyruvate metabolism;Butanoate metabolism;Citrate cycle (TCA cycle);Valine, leucine and isoleucine biosynthesis;Metabolic pathways;Biosynthesis of secondary metabolites;Glycolysis / Gluconeogenesis;Microbial metabolism in diverse environments	catalytic_activity	cell cell_part extracellular_region membrane-enclosed_lumen organelle organelle_part	biological_regulation cellular_process metabolic_process regulation_of_biological_process response_to_stimulus signaling
P52894	Alanine aminotransferase 2 OS=Hordeum vulgare PE=1 SV=1	5.18672	1	8	1	52.844	6.32	0.816	0.0172	1.02	0.7271	1.853	0	1.827	0.0009	GO:0009058//biosynthetic process;GO:0016847//1-aminocyclopropane-1-carboxylate synthase activity;GO:0005524//ATP binding;GO:0004021//L-alanine:2-oxoglutarate aminotransferase activity;GO:0019481//L-alanine catabolic process, by transamination;GO:0009507//chloroplast;GO:0030170//pyridoxal phosphate binding	Aspartate/tyrosine/aromatic aminotransferase	Alanine, aspartate and glutamate metabolism;Microbial metabolism in diverse environments;Carbon fixation in photosynthetic organisms;Metabolic pathways	binding catalytic_activity	cell cell_part organelle	cellular_process metabolic_process
A3RZG3	Branched-chain-amino-acid aminotransferase OS=Ralstonia solanacearum UW551 GN=RRSL_00450 PE=3 SV=1	2.59067	1	8	1	41.991	6.46	0.656	0.0207	0.631	0.0032	0.893	0.0779	1.425	0.1624	GO:0008483//transaminase activity	Branched-chain amino acid aminotransferase/4-amino-4-deoxychorismate lyase	Biosynthesis of secondary metabolites;Metabolic pathways;Valine, leucine and isoleucine biosynthesis;Valine, leucine and isoleucine degradation;Pantothenate and CoA biosynthesis;Glucosinolate biosynthesis	catalytic_activity
Q8LLB9	BPM OS=Hordeum vulgare GN=Bpm PE=4 SV=1	5.26894	3	8	3	98.265	6.11	1.577	0.0173	0.365	0.0122	NA	NA	NA	NA	GO:0003723//RNA binding	RNA-binding protein of the Puf family, translational repressor	--	binding
A0A200QCY4	40S ribosomal protein SA OS=Macleaya cordata GN=BVC80_209g20 PE=3 SV=1	8.41751	2	8	2	32.484	5.01	1.227	0.9182	1.365	0.4124	1.967	0.0444	1.543	0.0814	GO:0006412//translation;GO:0000461//endonucleolytic cleavage to generate mature 3'-end of SSU-rRNA from (SSU-rRNA, 5.8S rRNA, LSU-rRNA);GO:0006407//rRNA export from nucleus;GO:0003735//structural constituent of ribosome;GO:0022627//cytosolic small ribosomal subunit;GO:0030686//90S preribosome;GO:0000028//ribosomal small subunit assembly;GO:0000447//endonucleolytic cleavage in ITS1 to separate SSU…	Ribosomal protein S2	Ribosome	structural_molecule_activity	cell cell_part macromolecular_complex organelle organelle_part	cellular_component_organization_or_biogenesis cellular_process establishment_of_localization localization metabolic_process
M7YYH6	Peroxidase OS=Triticum urartu GN=TRIUR3_28217 PE=3 SV=1	9.45274	2	8	2	43.244	5.48	4.891	0.0368	1.197	0.3052	0.685	0.1493	0.572	NA	GO:0009505//plant-type cell wall;GO:0005488//binding;GO:0098869//cellular oxidant detoxification;GO:0009664//plant-type cell wall organization;GO:0004601//peroxidase activity;GO:0044710//single-organism metabolic process;GO:0016023//cytoplasmic, membrane-bounded vesicle	--	Metabolic pathways;Biosynthesis of secondary metabolites;Phenylpropanoid biosynthesis;Phenylalanine metabolism	antioxidant_activity binding catalytic_activity	cell cell_part organelle	cellular_component_organization_or_biogenesis cellular_process
F2DT12	Signal recognition particle subunit SRP68 OS=Hordeum vulgare subsp. vulgare PE=2 SV=1	6.48918	3	8	3	68.168	8.57	0.421	0.0003	1.51	0.0664	0.479	0.0583	0.317	0.2368	GO:0005786//signal recognition particle, endoplasmic reticulum targeting;GO:0030942//endoplasmic reticulum signal peptide binding;GO:0008312//7S RNA binding;GO:0006614//SRP-dependent cotranslational protein targeting to membrane;GO:0005783//endoplasmic reticulum;GO:0005047//signal recognition particle binding	--	Protein export	binding	cell cell_part macromolecular_complex organelle	cellular_process establishment_of_localization localization
F2E9M5	Pyruvate kinase OS=Hordeum vulgare subsp. vulgare PE=2 SV=1	8.96309	4	8	4	62.087	5.86	0.768	0.1726	1.008	0.7068	0.369	0.0498	0.47	0.1069	GO:0016301//kinase activity;GO:0004743//pyruvate kinase activity;GO:0016126//sterol biosynthetic process;GO:0010431//seed maturation;GO:0030243//cellulose metabolic process;GO:0009507//chloroplast;GO:0006096//glycolytic process;GO:0000287//magnesium ion binding;GO:0009832//plant-type cell wall biogenesis;GO:0016049//cell growth;GO:0005524//ATP binding;GO:0030955//potassium ion binding	Pyruvate kinase	Pyruvate metabolism;Purine metabolism;Biosynthesis of secondary metabolites;Metabolic pathways;Glycolysis / Gluconeogenesis;Carbon fixation in photosynthetic organisms;Microbial metabolism in diverse environments	binding catalytic_activity	cell cell_part organelle	biological_regulation cellular_component_organization_or_biogenesis cellular_process developmental_process growth metabolic_process multicellular_organismal_process reproduction reproductive_process
A0A1D6SDR4	NADH dehydrogenase [ubiquinone] iron-sulfur protein 6, mitochondrial OS=Triticum aestivum PE=3 SV=1	27.4336	2	8	2	12.172	8.5	0.757	0.2991	1.952	0.4161	0.571	0.0377	0.492	0.4197	GO:0005743//mitochondrial inner membrane;GO:0070469//respiratory chain;GO:0006661//phosphatidylinositol biosynthetic process;GO:0055114//oxidation-reduction process	--	Oxidative phosphorylation;Metabolic pathways		cell cell_part organelle organelle_part	cellular_process metabolic_process
Q7FT21	Thioredoxin OS=Triticum aestivum PE=2 SV=1	8.46154	1	8	1	13.741	5.22	2.024	0.0109	2.091	0.0461	2.711	0	1.468	0.2179	GO:0006457//protein folding;GO:0016671//oxidoreductase activity, acting on a sulfur group of donors, disulfide as acceptor;GO:0009506//plasmodesma;GO:0005886//plasma membrane;GO:0045454//cell redox homeostasis;GO:0034599//cellular response to oxidative stress;GO:0006662//glycerol ether metabolic process;GO:0050832//defense response to fungus;GO:0010188//response to microbial phytotoxin;GO:0005829…	Thiol-disulfide isomerase and thioredoxins	--	catalytic_activity	cell cell_part extracellular_region symplast	biological_regulation cellular_process metabolic_process multi-organism_process regulation_of_biological_process response_to_stimulus
A0A1Q3AWP2	Mito_carr domain-containing protein OS=Cephalotus follicularis GN=CFOL_v3_03702 PE=3 SV=1	5.76923	2	8	2	38.963	9.16	NA	NA	1.117	0.8873	2.579	0.044	2.309	0.2272	GO:0006007//glucose catabolic process;GO:0006412//translation;GO:0006810//transport;GO:0005618//cell wall;GO:0016021//integral component of membrane;GO:0009651//response to salt stress;GO:0006098//pentose-phosphate shunt;GO:0005743//mitochondrial inner membrane;GO:0003735//structural constituent of ribosome;GO:0005774//vacuolar membrane;GO:0005515//protein binding;GO:0009507//chloroplast	--	--	binding structural_molecule_activity	cell cell_part organelle organelle_part	cellular_process establishment_of_localization localization metabolic_process response_to_stimulus
A0A0D3EZD9	Cysteine synthase OS=Oryza barthii PE=3 SV=1	5.67376	2	7	2	45.007	6.28	1.061	0.7668	1.156	0.6965	0.439	0.2727	0.401	0.0334	GO:0009072//aromatic amino acid family metabolic process;GO:0006732//coenzyme metabolic process;GO:0008610//lipid biosynthetic process;GO:0018130//heterocycle biosynthetic process;GO:1901135//carbohydrate derivative metabolic process;GO:0016740//transferase activity;GO:0019748//secondary metabolic process;GO:1901362//organic cyclic compound biosynthetic process;GO:0004124//cysteine synthase activ…	Cysteine synthase	Metabolic pathways;Selenoamino acid metabolism;Sulfur metabolism;Cysteine and methionine metabolism;Microbial metabolism in diverse environments	binding catalytic_activity	cell cell_part organelle organelle_part	biological_regulation cellular_process metabolic_process
I1HCH9	NADH-cytochrome b5 reductase OS=Brachypodium distachyon GN=LOC100829805 PE=3 SV=1	14.791	4	7	3	33.817	8.75	0.567	0.0582	2.352	0.0051	1.863	0.1367	0.814	0.3308	GO:0005507//copper ion binding;GO:0055114//oxidation-reduction process;GO:0016023//cytoplasmic, membrane-bounded vesicle;GO:0009266//response to temperature stimulus;GO:0009505//plant-type cell wall;GO:0005758//mitochondrial intermembrane space;GO:0006972//hyperosmotic response;GO:0006833//water transport;GO:0007030//Golgi organization;GO:0004128//cytochrome-b5 reductase activity, acting on NAD(P…	Flavodoxin reductases (ferredoxin-NADPH reductases) family 1;Na+-transporting NADH:ubiquinone oxidoreductase, subunit NqrF;2-polyprenylphenol hydroxylase and related flavodoxin oxidoreductases	Amino sugar and nucleotide sugar metabolism	binding catalytic_activity	cell cell_part membrane-enclosed_lumen organelle organelle_part	cellular_component_organization_or_biogenesis cellular_process establishment_of_localization localization metabolic_process response_to_stimulus
V4L9W3	Methionine aminopeptidase OS=Eutrema salsugineum GN=EUTSA_v10001475mg PE=3 SV=1	7.69231	2	7	2	44.463	7.55	1.221	0.7089	0.49	0.0729	2.495	0.389	5.122	0.0279	GO:0005829//cytosol;GO:0010048//vernalization response;GO:0031365//N-terminal protein amino acid modification;GO:0048440//carpel development;GO:0004177//aminopeptidase activity;GO:0043481//anthocyanin accumulation in tissues in response to UV light;GO:0008235//metalloexopeptidase activity;GO:0016485//protein processing	Methionine aminopeptidase	--	catalytic_activity	cell cell_part	cellular_process developmental_process metabolic_process multicellular_organismal_process pigmentation reproduction reproductive_process response_to_stimulus
Q8S694	ABC transporter family protein, expressed OS=Oryza sativa subsp. japonica GN=LOC_Os03g32630 PE=2 SV=1	4.92958	2	7	2	77.768	6.62	1.317	0.5885	1.215	0.4827	2.048	0.0412	1.742	0.0493	GO:0006810//transport;GO:0042626//ATPase activity, coupled to transmembrane movement of substances;GO:0009536//plastid;GO:0019243//methylglyoxal catabolic process to D-lactate via S-lactoyl-glutathione;GO:0043190//ATP-binding cassette (ABC) transporter complex;GO:0003677//DNA binding;GO:0005524//ATP binding;GO:0003918//DNA topoisomerase type II (ATP-hydrolyzing) activity;GO:0006265//DNA topologic…	ATPase components of ABC transporters with duplicated ATPase domains	--	binding catalytic_activity transporter_activity	cell cell_part macromolecular_complex organelle	cellular_process establishment_of_localization localization metabolic_process
Q6Z4E4	Methylmalonate semi-aldehyde dehydrogenase OS=Oryza sativa subsp. japonica GN=Os07g0188800 PE=2 SV=1	9.3633	4	7	4	57.21	6.35	0.832	0.0874	1.921	0.0039	2.354	0.0998	1.227	0.0848	GO:0015996//chlorophyll catabolic process;GO:0004491//methylmalonate-semialdehyde dehydrogenase (acylating) activity;GO:0006979//response to oxidative stress;GO:0004029//aldehyde dehydrogenase (NAD) activity;GO:0005507//copper ion binding;GO:0018478//malonate-semialdehyde dehydrogenase (acetylating) activity;GO:0005739//mitochondrion;GO:0055114//oxidation-reduction process	NAD-dependent aldehyde dehydrogenases	Propanoate metabolism;Metabolic pathways;Inositol phosphate metabolism;Valine, leucine and isoleucine degradation	binding catalytic_activity	cell cell_part organelle	cellular_process metabolic_process response_to_stimulus
W5BH20	Anamorsin homolog OS=Triticum aestivum PE=3 SV=1	13.8889	3	7	3	37.937	7.75	0.217	0.0039	1.327	0.4243	3.386	0.0162	2.657	0.0125	GO:0005758//mitochondrial intermembrane space;GO:0046872//metal ion binding;GO:0016226//iron-sulfur cluster assembly;GO:0009055//electron carrier activity;GO:0051537//2 iron, 2 sulfur cluster binding;GO:0043066//negative regulation of apoptotic process	Uncharacterized conserved protein, contains Zn-ribbon-like motif	--	binding electron_carrier_activity	cell cell_part membrane-enclosed_lumen organelle organelle_part	biological_regulation cellular_process death metabolic_process negative_regulation_of_biological_process regulation_of_biological_process
A0A1D5SFH5	Serine hydroxymethyltransferase OS=Triticum aestivum PE=3 SV=1	3.59477	2	7	2	67.689	9.06	0.702	NA	1.988	0.007	1.973	NA	0.992	0.5	GO:0030170//pyridoxal phosphate binding;GO:0006563//L-serine metabolic process;GO:0009506//plasmodesma;GO:0005886//plasma membrane;GO:0035999//tetrahydrofolate interconversion;GO:0032259//methylation;GO:0005829//cytosol;GO:0008168//methyltransferase activity;GO:0009536//plastid;GO:0004372//glycine hydroxymethyltransferase activity;GO:0006544//glycine metabolic process;GO:0005739//mitochondrion	Glycine/serine hydroxymethyltransferase	Glycine, serine and threonine metabolism;Cyanoamino acid metabolism;Microbial metabolism in diverse environments;One carbon pool by folate;Biosynthesis of secondary metabolites;Metabolic pathways	binding catalytic_activity	cell cell_part organelle symplast	cellular_process metabolic_process
A0A0D3FS26	Pyruvate dehydrogenase E1 component subunit alpha OS=Oryza barthii PE=4 SV=1	3.51906	1	7	1	37.57	6.1	0.512	0.0741	1.637	0.0154	2.676	0.0099	1.654	0.0593	GO:0004739//pyruvate dehydrogenase (acetyl-transferring) activity;GO:0055114//oxidation-reduction process;GO:0009941//chloroplast envelope;GO:0006086//acetyl-CoA biosynthetic process from pyruvate;GO:0009570//chloroplast stroma;GO:0006096//glycolytic process	Pyruvate/2-oxoglutarate dehydrogenase complex, dehydrogenase (E1) component, eukaryotic type, alpha subunit	Valine, leucine and isoleucine biosynthesis;Metabolic pathways;Biosynthesis of secondary metabolites;Glycolysis / Gluconeogenesis;Microbial metabolism in diverse environments;Pyruvate metabolism;Citrate cycle (TCA cycle);Butanoate metabolism	catalytic_activity	cell cell_part organelle organelle_part	cellular_process metabolic_process
A0A078H0B1	BnaC04g31840D protein OS=Brassica napus GN=BnaC04g31840D PE=3 SV=1	2.17617	3	7	2	109.802	8.09	1.825	0.617	0.574	0.1247	1.422	0.6764	2.504	0.0085	GO:0009220//pyrimidine ribonucleotide biosynthetic process;GO:0042645//mitochondrial nucleoid;GO:0005524//ATP binding;GO:0004386//helicase activity;GO:0005634//nucleus	Superfamily II DNA and RNA helicases;Ribosomal protein S4 and related proteins	Ribosome	binding catalytic_activity	cell cell_part membrane-enclosed_lumen organelle organelle_part	cellular_process metabolic_process
A0A0D3H1D5	ATP synthase subunit d, mitochondrial OS=Oryza barthii PE=3 SV=1	7.69231	2	7	2	19.686	5.26	NA	NA	6.132	NA	3.841	0.0029	0.627	0.0076	GO:0005774//vacuolar membrane;GO:0051788//response to misfolded protein;GO:0009853//photorespiration;GO:0008270//zinc ion binding;GO:0022626//cytosolic ribosome;GO:0080129//proteasome core complex assembly;GO:0015078//hydrogen ion transmembrane transporter activity;GO:0005730//nucleolus;GO:0006511//ubiquitin-dependent protein catabolic process;GO:0015986//ATP synthesis coupled proton transport;GO…	--	Metabolic pathways;Oxidative phosphorylation	binding transporter_activity	cell cell_part macromolecular_complex membrane-enclosed_lumen organelle organelle_part	cellular_component_organization_or_biogenesis cellular_process establishment_of_localization localization metabolic_process response_to_stimulus
Q8GT51	Sugar transporter OS=Hordeum vulgare GN=stp2 PE=2 SV=1	6.90571	3	6	3	81.438	5.73	2.154	0.1511	0.592	0.1249	0.542	0.0221	1.184	0.9431	GO:0005355//glucose transmembrane transporter activity;GO:0005887//integral component of plasma membrane;GO:0005351//sugar:proton symporter activity;GO:0046323//glucose import;GO:1904659//glucose transmembrane transport;GO:0015992//proton transport	Permeases of the major facilitator superfamily	--	transporter_activity	cell cell_part	establishment_of_localization localization
Q9FVU9	COP9 signalosome complex subunit 5b OS=Arabidopsis thaliana GN=CSN5B PE=1 SV=1	10.0559	3	6	3	40.293	5.29	1.21	0.7222	0.501	0.026	0.64	0.076	1.281	0.027	GO:0045893//positive regulation of transcription, DNA-templated;GO:0016579//protein deubiquitination;GO:0010093//specification of floral organ identity;GO:0016571//histone methylation;GO:0010971//positive regulation of G2/M transition of mitotic cell cycle;GO:0010388//cullin deneddylation;GO:0009733//response to auxin;GO:0045732//positive regulation of protein catabolic process;GO:2000082//regula…	Predicted metal-dependent protease of the PAD1/JAB1 superfamily	--			biological_regulation cellular_component_organization_or_biogenesis cellular_process developmental_process metabolic_process multicellular_organismal_process negative_regulation_of_biological_process positive_regulation_of_biological_process regulation_of_biological_process reproduction reproductive_process response_to_stimulus
B4FKM9	60S ribosome subunit biogenesis protein NIP7 homolog OS=Zea mays GN=100283150 PE=2 SV=1	10.6383	2	6	2	20.902	9.47	13.582	0.0002	0.927	0.1531	0.921	0.0042	0.998	0.964	GO:0001510//RNA methylation;GO:0005829//cytosol;GO:0003723//RNA binding;GO:0006626//protein targeting to mitochondrion;GO:0005634//nucleus;GO:0042255//ribosome assembly	Protein involved in ribosomal biogenesis, contains PUA domain	--	binding	cell cell_part organelle	cellular_component_organization_or_biogenesis cellular_process establishment_of_localization localization metabolic_process
C8TFC0	Exocyst complex component Sec8-like OS=Oryza sativa subsp. indica GN=K0116D04.19 PE=4 SV=1	5.7656	4	6	4	117.324	5.74	0.178	NA	1.627	0.0381	3.032	0.131	1.865	0.0201	GO:0006007//glucose catabolic process;GO:0005829//cytosol;GO:0000145//exocyst;GO:0009506//plasmodesma;GO:0009860//pollen tube growth;GO:0009846//pollen germination;GO:0048354//mucilage biosynthetic process involved in seed coat development;GO:0006904//vesicle docking involved in exocytosis;GO:0015031//protein transport;GO:0005886//plasma membrane	--	--		cell cell_part macromolecular_complex symplast	biological_regulation cellular_component_organization_or_biogenesis cellular_process developmental_process establishment_of_localization growth localization metabolic_process multi-organism_process multicellular_organismal_process reproduction reproductive_process
A0A1D6RDZ8	Phosphoglycerate kinase OS=Triticum aestivum PE=3 SV=1	9.85915	4	6	2	59.052	9.28	1.147	0.1847	0.175	0.0146	0.704	0.0514	4.019	0.0923	GO:0042744//hydrogen peroxide catabolic process;GO:0009744//response to sucrose;GO:0009749//response to glucose;GO:0009697//salicylic acid biosynthetic process;GO:0019253//reductive pentose-phosphate cycle;GO:0009579//thylakoid;GO:0004618//phosphoglycerate kinase activity;GO:0019761//glucosinolate biosynthetic process;GO:0006096//glycolytic process;GO:0010319//stromule;GO:0030003//cellular cation…	3-phosphoglycerate kinase	Carbon fixation in photosynthetic organisms;Microbial metabolism in diverse environments;Glycolysis / Gluconeogenesis;Biosynthesis of secondary metabolites;Metabolic pathways		cell cell_part extracellular_region organelle organelle_part	biological_regulation cellular_component_organization_or_biogenesis cellular_process developmental_process establishment_of_localization immune_system_process localization metabolic_process multi-organism_process multicellular_organismal_process reproduction reproductive_process response_to_stimulus
Q9SQL5	Superoxide dismutase [Cu-Zn] OS=Ananas comosus GN=SOD1 PE=2 SV=1	7.89474	1	6	1	15.166	5.62	NA	NA	0.395	0.0654	0.102	0	0.411	0.0709	GO:0005737//cytoplasm;GO:0005615//extracellular space;GO:0005507//copper ion binding;GO:0019430//removal of superoxide radicals;GO:0004784//superoxide dismutase activity;GO:0008270//zinc ion binding;GO:0055114//oxidation-reduction process	Cu/Zn superoxide dismutase	Peroxisome	antioxidant_activity binding catalytic_activity	cell cell_part extracellular_region extracellular_region_part	cellular_process metabolic_process response_to_stimulus
A0A1D5XAY1	RNA cytidine acetyltransferase OS=Triticum aestivum PE=3 SV=1	2.43446	2	6	2	120.25	8.35	0.342	0.1144	NA	NA	3.272	0.0034	NA	NA	GO:0044710//single-organism metabolic process;GO:0008080//N-acetyltransferase activity;GO:0016020//membrane	Predicted P-loop ATPase fused to an acetyltransferase	--	catalytic_activity	cell cell_part
A0A078IF83	BnaC07g27420D protein OS=Brassica napus GN=BnaC07g27420D PE=4 SV=1	9.48617	3	6	3	57.193	8.75	4.668	0.0065	NA	NA	0.498	0.0532	NA	NA	GO:0047918//GDP-mannose 3,5-epimerase activity;GO:0051287//NAD binding;GO:0019853//L-ascorbic acid biosynthetic process;GO:0005829//cytosol	Nucleoside-diphosphate-sugar epimerases	Biosynthesis of secondary metabolites;Ascorbate and aldarate metabolism;Metabolic pathways;Amino sugar and nucleotide sugar metabolism	binding catalytic_activity	cell cell_part	cellular_process metabolic_process
A0A1Q3BGB9	14-3-3 domain-containing protein OS=Cephalotus follicularis GN=CFOL_v3_10323 PE=3 SV=1	15.5378	3	6	1	28.369	4.84	0.338	0.0511	1.182	0.318	1.759	0.0026	1.488	0.086	GO:0019904//protein domain specific binding	14-3-3 family protein	--	binding
A0A1D5RZK8	Nascent polypeptide-associated complex subunit beta OS=Triticum aestivum PE=3 SV=1	34.1317	3	6	2	17.923	7.25	1.339	0.6294	7.442	0.0019	6.87	0	0.923	0.2417	GO:0006355//regulation of transcription, DNA-templated	--	--			biological_regulation cellular_process metabolic_process regulation_of_biological_process
P29194	Phosphoenolpyruvate carboxylase 2 OS=Sorghum bicolor PE=3 SV=1	3.22917	2	5	1	109.478	6.04	0.148	0.0135	5.32	0.0115	NA	NA	NA	NA	GO:0005829//cytosol;GO:0009506//plasmodesma;GO:0008964//phosphoenolpyruvate carboxylase activity;GO:0015977//carbon fixation;GO:0006099//tricarboxylic acid cycle;GO:0019375//galactolipid biosynthetic process;GO:0015979//photosynthesis;GO:0009507//chloroplast;GO:0016036//cellular response to phosphate starvation;GO:0005886//plasma membrane;GO:0048046//apoplast	Phosphoenolpyruvate carboxylase	Pyruvate metabolism;Metabolic pathways;Microbial metabolism in diverse environments;Carbon fixation in photosynthetic organisms	catalytic_activity	cell cell_part extracellular_region organelle symplast	cellular_process metabolic_process response_to_stimulus
B6TLT1	Serine/threonine-protein phosphatase 2A 65 kDa regulatory subunit A beta isoform OS=Zea mays GN=100283785 PE=2 SV=1	7.83646	3	5	2	65.463	5.03	0.905	0.6355	NA	NA	0.353	0.0344	NA	NA	GO:0009789//positive regulation of abscisic acid-activated signaling pathway;GO:0048364//root development;GO:0006499//N-terminal protein myristoylation;GO:0051788//response to misfolded protein;GO:0009853//photorespiration;GO:0010119//regulation of stomatal movement;GO:0000159//protein phosphatase type 2A complex;GO:0006007//glucose catabolic process;GO:0000902//cell morphogenesis;GO:0080129//pro…	FOG: HEAT repeat	--		cell cell_part macromolecular_complex organelle	biological_regulation cellular_component_organization_or_biogenesis cellular_process developmental_process establishment_of_localization growth localization metabolic_process multicellular_organismal_process pigmentation positive_regulation_of_biological_process regulation_of_biological_process reproduction reproductive_process response_to_stimulus signaling
B6TJX6	PTI1-like tyrosine-protein kinase 3 OS=Zea mays GN=100037783 PE=2 SV=1	7.45856	2	5	1	39.331	7.81	0.057	0.0012	4.426	0.1082	8.185	0.0688	3.551	0.556	GO:0031348//negative regulation of defense response;GO:0016036//cellular response to phosphate starvation;GO:0006499//N-terminal protein myristoylation;GO:0019375//galactolipid biosynthetic process;GO:0009697//salicylic acid biosynthetic process;GO:0042631//cellular response to water deprivation;GO:0006468//protein phosphorylation;GO:0004674//protein serine/threonine kinase activity;GO:0009626//p…	Serine/threonine protein kinase	Plant-pathogen interaction	binding catalytic_activity	cell cell_part	biological_regulation cellular_process death immune_system_process metabolic_process negative_regulation_of_biological_process regulation_of_biological_process response_to_stimulus signaling
Q9SP56	Glutathione S-transferase OS=Triticum aestivum GN=GST1 PE=2 SV=1	6.60377	1	5	1	23.324	6.2	0.752	0.3544	5.25	0.0007	1.466	0.1036	0.28	0.0012	GO:0005737//cytoplasm;GO:0006749//glutathione metabolic process;GO:0004364//glutathione transferase activity	Glutathione S-transferase	Glutathione metabolism	catalytic_activity	cell cell_part	cellular_process metabolic_process
Q94I94	Putative ribosomal-like protein (Fragment) OS=Atropa belladonna PE=2 SV=1	22.4138	1	4	1	6.773	4.83	0.222	NA	5.273	0.0084	1.036	NA	0.197	0.009	GO:0034457//Mpp10 complex;GO:0045903//positive regulation of translational fidelity;GO:0030515//snoRNA binding;GO:0003735//structural constituent of ribosome;GO:0032040//small-subunit processome;GO:0019013//viral nucleocapsid;GO:0006364//rRNA processing;GO:0006626//protein targeting to mitochondrion;GO:0019843//rRNA binding;GO:0022627//cytosolic small ribosomal subunit;GO:0005739//mitochondrion	Ribosomal protein S4 and related proteins	--	binding structural_molecule_activity	cell cell_part macromolecular_complex membrane-enclosed_lumen organelle organelle_part virion virion_part	biological_regulation cellular_component_organization_or_biogenesis cellular_process establishment_of_localization localization metabolic_process positive_regulation_of_biological_process regulation_of_biological_process
B6TGD5	Ethylene response protein OS=Zea mays GN=USP PE=2 SV=1	12.4294	2	4	2	19.925	6.43	0.862	NA	0.63	0.0262	0.458	NA	0.728	0.0385	GO:0006950//response to stress;GO:0005886//plasma membrane;GO:0002238//response to molecule of fungal origin	Universal stress protein UspA and related nucleotide-binding proteins	--		cell cell_part	multi-organism_process response_to_stimulus
A0A1J3K1Q3	Serine hydroxymethyltransferase (Fragment) OS=Noccaea caerulescens GN=MP_TR14624_c0_g1_i1_g.42107 PE=3 SV=1	2.14008	1	4	1	56.35	7.08	1.838	0.1618	2.986	0.0494	0.534	0.3496	0.194	0.1045	GO:0030170//pyridoxal phosphate binding;GO:0006563//L-serine metabolic process;GO:0009506//plasmodesma;GO:0005886//plasma membrane;GO:0035999//tetrahydrofolate interconversion;GO:0032259//methylation;GO:0005829//cytosol;GO:0008168//methyltransferase activity;GO:0009536//plastid;GO:0004372//glycine hydroxymethyltransferase activity;GO:0006544//glycine metabolic process;GO:0005739//mitochondrion	Glycine/serine hydroxymethyltransferase	One carbon pool by folate;Metabolic pathways;Biosynthesis of secondary metabolites;Microbial metabolism in diverse environments;Glycine, serine and threonine metabolism;Cyanoamino acid metabolism		cell cell_part organelle symplast	cellular_process metabolic_process
F2DCC0	Aspartate aminotransferase OS=Hordeum vulgare subsp. vulgare PE=2 SV=1	8.09628	3	4	3	49.874	8.32	0.215	0.0376	0.747	NA	4.926	NA	6.598	NA	GO:0009693//ethylene biosynthetic process;GO:0004069//L-aspartate:2-oxoglutarate aminotransferase activity;GO:0006103//2-oxoglutarate metabolic process;GO:0009941//chloroplast envelope;GO:0080130//L-phenylalanine:2-oxoglutarate aminotransferase activity;GO:0042802//identical protein binding;GO:0006536//glutamate metabolic process;GO:0009570//chloroplast stroma;GO:0005759//mitochondrial matrix;GO:…	Aspartate/tyrosine/aromatic aminotransferase	Alanine, aspartate and glutamate metabolism;Phenylalanine, tyrosine and tryptophan biosynthesis;Tropane, piperidine and pyridine alkaloid biosynthesis;Isoquinoline alkaloid biosynthesis;Microbial metabolism in diverse environments;Carbon fixation in photosynthetic organisms;Phenylalanine metabolism;Cysteine and methionine metabolism;Metabolic pathways;Biosynthesis of secondary metabolites;Tyrosin…	binding catalytic_activity	cell cell_part extracellular_region membrane-enclosed_lumen organelle organelle_part	cellular_process metabolic_process
Q8S7N6	Pyruvate kinase OS=Oryza sativa subsp. japonica GN=Os10g0571200 PE=2 SV=1	6.31579	2	4	2	61.606	6.44	0.093	NA	15.617	0.0002	17.27	NA	1.106	0.0057	GO:0006633//fatty acid biosynthetic process;GO:0030955//potassium ion binding;GO:0010431//seed maturation;GO:0009536//plastid;GO:0004743//pyruvate kinase activity;GO:0000287//magnesium ion binding;GO:0016301//kinase activity;GO:0006096//glycolytic process	Pyruvate kinase	Metabolic pathways;Biosynthesis of secondary metabolites;Purine metabolism;Pyruvate metabolism;Microbial metabolism in diverse environments;Carbon fixation in photosynthetic organisms;Glycolysis / Gluconeogenesis	binding catalytic_activity	cell cell_part organelle	cellular_process developmental_process metabolic_process multicellular_organismal_process reproduction reproductive_process
Q6EZE7	Sucrose-phosphate synthase 2 (Fragment) OS=Triticum aestivum PE=2 SV=1	4.80962	3	4	3	111.277	6.61	0.488	0.0445	1.552	0.5408	NA	NA	NA	NA	GO:0046524//sucrose-phosphate synthase activity;GO:0016157//sucrose synthase activity;GO:0005985//sucrose metabolic process	Glycosyltransferase	Metabolic pathways;Starch and sucrose metabolism	catalytic_activity		cellular_process metabolic_process
C8CK16	Phosphomannomutase OS=Aegilops tauschii GN=PMM-D1 PE=3 SV=1	11.1554	2	4	2	28.474	6.35	4.693	0.0023	0.56	0.0807	0.571	0.1114	1.231	0.9574	GO:0007010//cytoskeleton organization;GO:0006094//gluconeogenesis;GO:0004615//phosphomannomutase activity;GO:0006833//water transport;GO:0009298//GDP-mannose biosynthetic process;GO:0019853//L-ascorbic acid biosynthetic process;GO:0010498//proteasomal protein catabolic process;GO:0006972//hyperosmotic response;GO:0005829//cytosol;GO:0007030//Golgi organization;GO:0006096//glycolytic process;GO:00…	Predicted hydrolases of the HAD superfamily	Metabolic pathways;Biosynthesis of secondary metabolites;Fructose and mannose metabolism;Amino sugar and nucleotide sugar metabolism	catalytic_activity	cell cell_part	biological_regulation cellular_component_organization_or_biogenesis cellular_process establishment_of_localization localization metabolic_process regulation_of_biological_process response_to_stimulus signaling
B6UDC2	Actin-interacting protein 1-2 OS=Zea mays GN=100192950 PE=2 SV=1	1.80328	1	4	1	66.245	6.83	NA	NA	NA	NA	NA	NA	0.602	0.0229	GO:0005829//cytosol;GO:0048767//root hair elongation;GO:0009651//response to salt stress;GO:0030243//cellulose metabolic process;GO:0080008//Cul4-RING E3 ubiquitin ligase complex;GO:0009750//response to fructose;GO:0006816//calcium ion transport;GO:0006833//water transport;GO:0007030//Golgi organization;GO:0007033//vacuole organization;GO:0009832//plant-type cell wall biogenesis	FOG: WD40 repeat	RNA transport;Spliceosome		cell cell_part macromolecular_complex	biological_regulation cellular_component_organization_or_biogenesis cellular_process developmental_process establishment_of_localization growth localization metabolic_process multicellular_organismal_process response_to_stimulus
A0A1Q3B8K5	Cytochrom_C domain-containing protein OS=Cephalotus follicularis GN=CFOL_v3_07621 PE=3 SV=1	9.73451	1	4	1	12.327	9.32	0.425	0.0096	0.727	0.0247	NA	NA	NA	NA	GO:0006007//glucose catabolic process;GO:0005829//cytosol;GO:0005507//copper ion binding;GO:0009055//electron carrier activity;GO:0005774//vacuolar membrane;GO:0005758//mitochondrial intermembrane space;GO:0006122//mitochondrial electron transport, ubiquinol to cytochrome c;GO:0070469//respiratory chain;GO:0020037//heme binding;GO:0008283//cell proliferation;GO:0006123//mitochondrial electron tra…	Cytochrome c2	--	binding electron_carrier_activity	cell cell_part membrane-enclosed_lumen organelle organelle_part	cell_proliferation cellular_process metabolic_process
A0A176W9Z2	Delta-aminolevulinic acid dehydratase OS=Marchantia polymorpha subsp. ruderalis GN=AXG93_2960s1030 PE=3 SV=1	6.04027	2	4	2	48.46	6.1	0.49	0.0228	2.132	0.0213	3.582	0	1.68	0.0241	GO:0005829//cytosol;GO:0008270//zinc ion binding;GO:0004655//porphobilinogen synthase activity;GO:0006098//pentose-phosphate shunt;GO:0006364//rRNA processing;GO:0015995//chlorophyll biosynthetic process;GO:0006782//protoporphyrinogen IX biosynthetic process;GO:0009570//chloroplast stroma	Delta-aminolevulinic acid dehydratase	Biosynthesis of secondary metabolites;Metabolic pathways;Porphyrin and chlorophyll metabolism	binding catalytic_activity	cell cell_part organelle organelle_part	cellular_component_organization_or_biogenesis cellular_process metabolic_process
A0A1D5YR47	ATPase ASNA1 homolog OS=Triticum aestivum PE=3 SV=1	8.81543	3	4	1	40.657	4.91	0.756	0.0285	0.956	0.3849	0.361	0.0069	0.379	0.0526	GO:0045048//protein insertion into ER membrane;GO:0043248//proteasome assembly;GO:0043161//proteasome-mediated ubiquitin-dependent protein catabolic process;GO:0046872//metal ion binding;GO:0051788//response to misfolded protein;GO:0006891//intra-Golgi vesicle-mediated transport;GO:0005524//ATP binding;GO:0016887//ATPase activity;GO:0005783//endoplasmic reticulum	Oxyanion-translocating ATPase	--	binding catalytic_activity	cell cell_part organelle	cellular_component_organization_or_biogenesis cellular_process establishment_of_localization localization metabolic_process response_to_stimulus
B4FFH8	Adenosine kinase 2 OS=Zea mays GN=ZEAMMB73_Zm00001d017271 PE=2 SV=1	5.84795	2	4	2	37.083	5.25	NA	NA	0.334	0.0074	0.397	0.0001	1.302	0.3056	GO:0004001//adenosine kinase activity;GO:0005829//cytosol;GO:0005507//copper ion binding;GO:0009506//plasmodesma;GO:0006169//adenosine salvage;GO:0006167//AMP biosynthetic process;GO:0016310//phosphorylation;GO:0009507//chloroplast;GO:0019344//cysteine biosynthetic process;GO:0005886//plasma membrane;GO:0048046//apoplast	Sugar kinases, ribokinase family	Purine metabolism;Metabolic pathways	binding catalytic_activity	cell cell_part extracellular_region organelle symplast	cellular_process metabolic_process
A0A078I381	BnaC01g10520D protein OS=Brassica napus GN=BnaC01g10520D PE=4 SV=1	2.82258	1	3	1	55.843	5.52	0.366	0.062	3.598	0.0156	NA	NA	NA	NA	GO:0006468//protein phosphorylation;GO:0004674//protein serine/threonine kinase activity;GO:0004713//protein tyrosine kinase activity;GO:0005524//ATP binding;GO:0009742//brassinosteroid mediated signaling pathway;GO:0005886//plasma membrane	Serine/threonine protein kinase	Plant-pathogen interaction	binding catalytic_activity	cell cell_part	biological_regulation cellular_process metabolic_process regulation_of_biological_process response_to_stimulus signaling
B7EME6	Os05g0453700 protein OS=Oryza sativa subsp. japonica GN=Os05g0453700 PE=2 SV=1	4.7619	1	3	1	20.886	6.28	0.221	0.04	1.469	0.6641	1.113	0.4808	1.126	0.9223	GO:0006950//response to stress	--	--			response_to_stimulus
A0A1D5WD84	Cytokinin riboside 5'-monophosphate phosphoribohydrolase OS=Triticum aestivum PE=3 SV=1	13.7168	2	3	2	24.017	5.07	0.305	0.0491	2.903	0.0384	4.264	0.0404	1.802	0.4821	GO:0016799//hydrolase activity, hydrolyzing N-glycosyl compounds;GO:0005634//nucleus;GO:0005829//cytosol;GO:0009691//cytokinin biosynthetic process;GO:0042803//protein homodimerization activity	Predicted Rossmann fold nucleotide-binding protein	--	binding catalytic_activity	cell cell_part organelle	biological_regulation cellular_process metabolic_process
Q6Z6C8	Os02g0205400 protein OS=Oryza sativa subsp. japonica GN=Os02g0205400 PE=4 SV=1	8.47953	2	3	1	37.178	6	0.634	0.5239	1.548	0.8268	4.09	0.1111	2.745	0.0093	GO:0016301//kinase activity;GO:0005829//cytosol;GO:0016310//phosphorylation	FOG: WD40 repeat	RNA transport	catalytic_activity	cell cell_part	cellular_process metabolic_process
A0A1D6RN38	Phospho-2-dehydro-3-deoxyheptonate aldolase OS=Triticum aestivum PE=3 SV=1	3.91061	2	3	2	58.731	8.24	NA	NA	1.537	0.0499	NA	NA	NA	NA	GO:0009805//coumarin biosynthetic process;GO:0034976//response to endoplasmic reticulum stress;GO:0009423//chorismate biosynthetic process;GO:0009611//response to wounding;GO:0009627//systemic acquired resistance;GO:0003849//3-deoxy-7-phosphoheptulonate synthase activity;GO:0033587//shikimate biosynthetic process;GO:0009507//chloroplast;GO:0016020//membrane;GO:0009073//aromatic amino acid family …	3-deoxy-D-arabino-heptulosonate 7-phosphate (DAHP) synthase	Phenylalanine, tyrosine and tryptophan biosynthesis;Metabolic pathways;Biosynthesis of secondary metabolites	catalytic_activity	cell cell_part organelle	cellular_process immune_system_process metabolic_process multi-organism_process response_to_stimulus
B4FYM0	Acetyl-CoA acetyltransferase, cytosolic 2 OS=Zea mays PE=2 SV=1	6.88836	2	3	2	43.051	7.66	0.71	0.5651	3.81	0.3601	2.384	0.2146	0.626	0.0498	GO:0016132//brassinosteroid biosynthetic process;GO:0006085//acetyl-CoA biosynthetic process;GO:0005829//cytosol;GO:0016747//transferase activity, transferring acyl groups other than amino-acyl groups;GO:0005777//peroxisome;GO:0009860//pollen tube growth;GO:0009846//pollen germination;GO:0019745//pentacyclic triterpenoid biosynthetic process;GO:0005886//plasma membrane;GO:0016126//sterol biosynth…	Acetyl-CoA acetyltransferase	Fatty acid metabolism;Pyruvate metabolism;Valine, leucine and isoleucine degradation;Lysine degradation;Butanoate metabolism;Metabolic pathways;Biosynthesis of secondary metabolites;Propanoate metabolism;Terpenoid backbone biosynthesis;Microbial metabolism in diverse environments;Tryptophan metabolism;Synthesis and degradation of ketone bodies	catalytic_activity	cell cell_part organelle	biological_regulation cellular_component_organization_or_biogenesis cellular_process developmental_process growth metabolic_process multi-organism_process multicellular_organismal_process reproduction reproductive_process
F2YJ66	Glutathione-dependent formaldehyde dehydrogenase (Fragment) OS=Linum usitatissimum PE=2 SV=1	8.72483	2	3	2	15.372	8.18	0.56	0.0498	3.06	0.0935	1.422	0.7173	0.477	0.0626	GO:0005737//cytoplasm;GO:0008270//zinc ion binding;GO:0051903//S-(hydroxymethyl)glutathione dehydrogenase activity;GO:0006069//ethanol oxidation;GO:0004022//alcohol dehydrogenase (NAD) activity	Zn-dependent alcohol dehydrogenases, class III	Metabolic pathways;Biosynthesis of secondary metabolites;Tyrosine metabolism;Fatty acid metabolism;Glycolysis / Gluconeogenesis;Microbial metabolism in diverse environments		cell cell_part	metabolic_process
A0A0D3GCR3	Translation factor GUF1 homolog, mitochondrial OS=Oryza barthii PE=3 SV=1	5.98958	3	3	3	84.827	9.04	1.03	0.7795	0.5	0.0106	0.329	0.0663	0.683	0.2484	GO:0006412//translation;GO:0005743//mitochondrial inner membrane;GO:0009536//plastid;GO:0003924//GTPase activity;GO:0005525//GTP binding	Membrane GTPase LepA	--	binding catalytic_activity	cell cell_part organelle organelle_part	cellular_process metabolic_process
A0A0D3ES48	Iron-sulfur cluster assembly protein OS=Oryza barthii PE=3 SV=1	16.3743	2	3	2	17.96	8.43	1.848	0.0491	NA	NA	NA	NA	NA	NA	GO:0008198//ferrous iron binding;GO:0036455//iron-sulfur transferase activity;GO:0051537//2 iron, 2 sulfur cluster binding;GO:0044571//[2Fe-2S] cluster assembly;GO:0097428//protein maturation by iron-sulfur cluster transfer;GO:0006879//cellular iron ion homeostasis;GO:0051539//4 iron, 4 sulfur cluster binding;GO:0005759//mitochondrial matrix;GO:0005198//structural molecule activity	NifU homolog involved in Fe-S cluster formation	--	binding structural_molecule_activity	cell cell_part membrane-enclosed_lumen organelle organelle_part	biological_regulation cellular_process
D8L9M8	RNA recognition domain containing protein,expressed OS=Triticum aestivum GN=TAA_ctg0464b.00230.1 PE=4 SV=1	2.96128	1	3	1	48.652	6.9	0.228	NA	4.102	0.0182	NA	NA	NA	NA	GO:0043484//regulation of RNA splicing;GO:0003723//RNA binding;GO:0006397//mRNA processing;GO:0000932//cytoplasmic mRNA processing body;GO:0005634//nucleus;GO:0000166//nucleotide binding	--	--	binding	cell cell_part macromolecular_complex organelle	biological_regulation cellular_process metabolic_process regulation_of_biological_process
A0A0D3GNQ3	Eukaryotic translation initiation factor 3 subunit E OS=Oryza barthii PE=3 SV=1	3.87244	2	3	2	51.263	5.83	0.409	0.0061	1.91	0.0009	2.735	0.0058	1.442	0.1412	GO:0010182//sugar mediated signaling pathway;GO:0009793//embryo development ending in seed dormancy;GO:0006406//mRNA export from nucleus;GO:0009853//photorespiration;GO:0043687//post-translational protein modification;GO:0050826//response to freezing;GO:0016282//eukaryotic 43S preinitiation complex;GO:0003743//translation initiation factor activity;GO:0030422//production of siRNA involved in RNA …	--	RNA transport	binding	cell cell_part macromolecular_complex organelle organelle_part	biological_regulation cellular_component_organization_or_biogenesis cellular_process developmental_process establishment_of_localization localization metabolic_process multicellular_organismal_process negative_regulation_of_biological_process positive_regulation_of_biological_process regulation_of_biological_process reproduction reproductive_process response_to_stimulus signaling
A0A078JWC7	BnaC07g51230D protein OS=Brassica napus GN=BnaC07g51230D PE=4 SV=1	3.9267	1	2	1	41.827	7.56	NA	NA	NA	NA	2.187	0.0432	NA	NA	GO:0003676//nucleic acid binding;GO:0000166//nucleotide binding	RNA-binding proteins (RRM domain)	Spliceosome	binding
A0A200PQM5	Nucleolar GTP-binding protein 1 OS=Macleaya cordata GN=BVC80_9089g90 PE=3 SV=1	2.95421	2	2	2	77.189	9.41	NA	NA	0.283	0.0075	0.832	0.0539	3.33	0.1918	GO:0009987//cellular process;GO:0005730//nucleolus;GO:0015684//ferrous iron transport;GO:0042254//ribosome biogenesis;GO:0016020//membrane;GO:0005525//GTP binding	Predicted GTPase	--	binding	cell cell_part membrane-enclosed_lumen organelle organelle_part	cellular_component_organization_or_biogenesis cellular_process establishment_of_localization localization
A0A1D5RTB0	Amidophosphoribosyltransferase OS=Triticum aestivum PE=3 SV=1	4.93601	2	2	2	58.891	7.21	1.574	0.0651	1.073	0.8815	0.531	0.1092	0.523	0.0193	GO:0051536//iron-sulfur cluster binding;GO:0009113//purine nucleobase biosynthetic process;GO:0046872//metal ion binding;GO:0009536//plastid;GO:0009116//nucleoside metabolic process;GO:0004044//amidophosphoribosyltransferase activity;GO:0006189//'de novo' IMP biosynthetic process	Glutamine phosphoribosylpyrophosphate amidotransferase	Purine metabolism;Metabolic pathways;Biosynthesis of secondary metabolites;Alanine, aspartate and glutamate metabolism	binding catalytic_activity	cell cell_part organelle	cellular_process metabolic_process
P53683	Calcium-dependent protein kinase 19 OS=Oryza sativa subsp. japonica GN=CPK19 PE=2 SV=2	2.43902	1	2	1	59.468	6.33	0.269	0.0305	2.543	0.0917	1.954	0.3892	0.849	0.4015	GO:0018105//peptidyl-serine phosphorylation;GO:0046777//protein autophosphorylation;GO:0035556//intracellular signal transduction;GO:0005516//calmodulin binding;GO:0005509//calcium ion binding;GO:0009931//calcium-dependent protein serine/threonine kinase activity;GO:0009738//abscisic acid-activated signaling pathway;GO:0005524//ATP binding;GO:0005737//cytoplasm;GO:0004683//calmodulin-dependent pr…	Ca2+-binding protein (EF-Hand superfamily);Serine/threonine protein kinase	Plant-pathogen interaction	binding catalytic_activity	cell cell_part	biological_regulation cellular_process metabolic_process regulation_of_biological_process response_to_stimulus signaling
A0A1D5YZH3	Citrate synthase OS=Triticum aestivum PE=3 SV=1	1.40625	1	2	1	69.708	8.82	0.437	0.0079	1.064	NA	0.406	NA	0.381	NA	GO:0045893//positive regulation of transcription, DNA-templated;GO:0051788//response to misfolded protein;GO:0006635//fatty acid beta-oxidation;GO:0009536//plastid;GO:0006097//glyoxylate cycle;GO:0009407//toxin catabolic process;GO:0080129//proteasome core complex assembly;GO:0046912//transferase activity, transferring acyl groups, acyl groups converted into alkyl on transfer;GO:0009514//glyoxyso…	Citrate synthase	Biosynthesis of secondary metabolites;Metabolic pathways;Microbial metabolism in diverse environments;Citrate cycle (TCA cycle);Glyoxylate and dicarboxylate metabolism		cell cell_part organelle symplast	biological_regulation cellular_component_organization_or_biogenesis cellular_process metabolic_process positive_regulation_of_biological_process regulation_of_biological_process response_to_stimulus
B6T366	50S ribosomal protein L14 OS=Zea mays PE=2 SV=1	5.88235	1	2	1	18.347	10.46	0.637	0.0295	0.995	0.9277	NA	NA	NA	NA	GO:0006412//translation;GO:0005762//mitochondrial large ribosomal subunit;GO:0016070//RNA metabolic process;GO:0003735//structural constituent of ribosome;GO:0070180//large ribosomal subunit rRNA binding;GO:0022625//cytosolic large ribosomal subunit	Ribosomal protein L14	Ribosome	binding structural_molecule_activity	cell cell_part macromolecular_complex membrane-enclosed_lumen organelle organelle_part	cellular_process metabolic_process
A0A200QPQ7	Acid phosphatase (Class B) OS=Macleaya cordata GN=BVC80_1791g23 PE=3 SV=1	1.93299	1	2	1	84.459	8.59	NA	NA	1.835	0.0478	1.014	NA	0.554	0.0485	GO:0009536//plastid;GO:0008270//zinc ion binding;GO:0098588//bounding membrane of organelle;GO:0005743//mitochondrial inner membrane;GO:0006091//generation of precursor metabolites and energy;GO:0044724//single-organism carbohydrate catabolic process;GO:0042221//response to chemical;GO:0070469//respiratory chain;GO:0004222//metalloendopeptidase activity;GO:0031974//membrane-enclosed lumen;GO:1902…	Predicted Zn-dependent peptidases	--	binding catalytic_activity transporter_activity	cell cell_part membrane-enclosed_lumen organelle organelle_part	cellular_component_organization_or_biogenesis cellular_process establishment_of_localization localization metabolic_process response_to_stimulus
Q5GA18	Cystathionine beta synthase domain protein1 OS=Zea mays GN=adh1F PE=4 SV=1	6.64336	2	2	1	31.907	9.44	1.053	NA	0.551	NA	0.445	0.0079	0.808	0.0313	--	FOG: CBS domain	--
A0A1Y1HP96	Peroxiredoxin OS=Klebsormidium flaccidum GN=KFL_000340060 PE=4 SV=1	6.70732	1	2	1	17.632	5.6	0.775	0.1671	2.309	0.0454	2.287	0.2161	1.073	0.9316	GO:0016209//antioxidant activity;GO:0009536//plastid;GO:0016684//oxidoreductase activity, acting on peroxide as acceptor	Peroxiredoxin	Peroxisome	antioxidant_activity catalytic_activity	cell cell_part organelle
W5C8T3	Peptidyl-prolyl cis-trans isomerase OS=Triticum aestivum PE=4 SV=1	14.0496	1	2	1	12.997	8.88	1.647	NA	1.214	0.7211	0.531	0.1896	0.481	0.0336	GO:0044763//single-organism cellular process;GO:0043231//intracellular membrane-bounded organelle;GO:0009058//biosynthetic process;GO:0042221//response to chemical;GO:0006970//response to osmotic stress;GO:0016043//cellular component organization;GO:0044281//small molecule metabolic process;GO:0003755//peptidyl-prolyl cis-trans isomerase activity;GO:1901575//organic substance catabolic process;GO…	Parvulin-like peptidyl-prolyl isomerase	--	catalytic_activity	cell cell_part organelle	cellular_component_organization_or_biogenesis cellular_process metabolic_process response_to_stimulus
A0A060DET1	Ribosomal protein subunit S4 OS=Rhazya stricta GN=rps4 PE=4 SV=1	3.05344	1	1	1	46.496	10.68	0.907	0.0216	1.537	0.0043	1.287	0.3034	0.838	0.5904	GO:0005840//ribosome;GO:0005739//mitochondrion;GO:0019843//rRNA binding	--	--	binding	cell cell_part macromolecular_complex organelle
A0A200PPG3	Ribosomal protein L1 OS=Macleaya cordata GN=BVC80_1325g17 PE=3 SV=1	3.02376	1	1	1	51.218	9.41	0.893	0.4538	0.705	0.014	1.237	0.0603	1.761	0.0015	GO:0006412//translation;GO:0003723//RNA binding;GO:0006354//DNA-templated transcription, elongation;GO:0003735//structural constituent of ribosome;GO:0015934//large ribosomal subunit	Ribosomal protein L1	Ribosome	binding structural_molecule_activity	cell cell_part macromolecular_complex organelle organelle_part	cellular_process metabolic_process
Q6H5I7	Os09g0278000 protein OS=Oryza sativa subsp. japonica GN=Os09g0278000 PE=4 SV=1	7.56757	1	1	1	17.324	7.65	1.075	0.4568	0.811	0.1656	0.589	0.0091	0.76	0.13	--	--	--
B4F8B3	Glutaredoxin family protein OS=Zea mays PE=2 SV=1	3.10559	1	1	1	35.749	8.46	0.607	0.0115	NA	NA	0.448	NA	NA	NA	GO:0055114//oxidation-reduction process;GO:0005739//mitochondrion;GO:0045454//cell redox homeostasis;GO:0006626//protein targeting to mitochondrion;GO:0009055//electron carrier activity;GO:0010583//response to cyclopentenone;GO:0009407//toxin catabolic process;GO:0015035//protein disulfide oxidoreductase activity	--	Metabolic pathways;Arachidonic acid metabolism	catalytic_activity electron_carrier_activity	cell cell_part organelle	biological_regulation cellular_component_organization_or_biogenesis cellular_process establishment_of_localization localization metabolic_process regulation_of_biological_process response_to_stimulus
A0A0A2JT18	Mob1/phocein OS=Penicillium expansum GN=PEX2_022310 PE=4 SV=1	3.09278	1	1	1	65.269	4.79	NA	NA	0.641	0.0174	0.58	0.0049	0.915	0.2319	--	--	--
B6T9B9	Alpha-N-arabinofuranosidase A OS=Zea mays PE=2 SV=1	1.91176	1	1	1	74.828	5.39	0.704	NA	1.632	0.0589	2.831	0.1287	1.738	0.0232	GO:0046556//alpha-L-arabinofuranosidase activity;GO:0016023//cytoplasmic, membrane-bounded vesicle;GO:0046373//L-arabinose metabolic process	Alpha-L-arabinofuranosidase	--	catalytic_activity	cell cell_part organelle	cellular_process metabolic_process

## Sheet: Table S5B
Table S5B. The DEPs with annotation information during seed aging process, compared with non-aged oat seeds (C1).
								C2 vs C1		Function Annotate			Gene Ontology
Accession	Description	Coverage	Peptides	PSMs	Unique Peptides	MW [kDa]	calc. pI	FC	P-value	GO Annotate	COG Annotate	KEGG Annotate	Biological Process	Cellular Component	Molecular Function
[C] Energy production and conversion
K3YG24	Aconitate hydratase OS=Setaria italica GN=LOC101780980 PE=3 SV=1	14.9542	12	44	4	106.621	7.31	1.554	0.0465	GO:0005774//vacuolar membrane;GO:0051788//response to misfolded protein;GO:0048027//mRNA 5'-UTR binding;GO:0009853//photorespiration;GO:0006094//gluconeogenesis;GO:0006101//citrate metabolic process;GO:0048046//apoplast;GO:0006833//water transport;GO:0051539//4 iron, 4 sulfur cluster binding;GO:0006102//isocitrate metabolic process;GO:0006007//glucose catabolic process;GO:0006097//glyoxylate cycl…	Aconitase A	Metabolic pathways;Biosynthesis of secondary metabolites;Glyoxylate and dicarboxylate metabolism;Citrate cycle (TCA cycle);Microbial metabolism in diverse environments	biological_regulation cellular_component_organization_or_biogenesis cellular_process establishment_of_localization localization metabolic_process regulation_of_biological_process response_to_stimulus signaling	cell cell_part extracellular_region organelle organelle_part symplast
F2E8M3	Dihydrolipoyl dehydrogenase OS=Hordeum vulgare subsp. vulgare PE=2 SV=1	20.5179	8	37	6	52.769	7.58	3.33	0.0172	GO:0009750//response to fructose;GO:0050660//flavin adenine dinucleotide binding;GO:0042744//hydrogen peroxide catabolic process;GO:0004148//dihydrolipoyl dehydrogenase activity;GO:0009749//response to glucose;GO:0048046//apoplast;GO:0015036//disulfide oxidoreductase activity;GO:0008270//zinc ion binding;GO:0009507//chloroplast;GO:0009744//response to sucrose;GO:0050897//cobalt ion binding;GO:002…	Pyruvate/2-oxoglutarate dehydrogenase complex, dihydrolipoamide dehydrogenase (E3) component, and related enzymes	Valine, leucine and isoleucine degradation;Citrate cycle (TCA cycle);Pyruvate metabolism;Glycine, serine and threonine metabolism;Microbial metabolism in diverse environments;Glycolysis / Gluconeogenesis;Biosynthesis of secondary metabolites;Metabolic pathways	biological_regulation cellular_process immune_system_process metabolic_process multi-organism_process regulation_of_biological_process response_to_stimulus	cell cell_part extracellular_region macromolecular_complex organelle organelle_part	binding catalytic_activity
V4KRX5	Malate dehydrogenase OS=Eutrema salsugineum GN=EUTSA_v10011552mg PE=3 SV=1	16.1209	7	26	2	42.413	9.41	1.75	0.0101	GO:0030060//L-malate dehydrogenase activity;GO:0009853//photorespiration;GO:0006094//gluconeogenesis;GO:0048046//apoplast;GO:0006833//water transport;GO:0016020//membrane;GO:0005759//mitochondrial matrix;GO:0009507//chloroplast;GO:0005618//cell wall;GO:0006972//hyperosmotic response;GO:0006108//malate metabolic process;GO:0006099//tricarboxylic acid cycle;GO:0007030//Golgi organization;GO:0006096…	Malate/lactate dehydrogenases	Metabolic pathways;Biosynthesis of secondary metabolites;Pyruvate metabolism;Microbial metabolism in diverse environments;Carbon fixation in photosynthetic organisms;Glyoxylate and dicarboxylate metabolism;Citrate cycle (TCA cycle)	cellular_component_organization_or_biogenesis cellular_process establishment_of_localization localization metabolic_process response_to_stimulus	cell cell_part extracellular_region membrane-enclosed_lumen organelle organelle_part	binding catalytic_activity
A0A0D3ES48	Iron-sulfur cluster assembly protein OS=Oryza barthii PE=3 SV=1	16.3743	2	3	2	17.96	8.43	1.848	0.0491	GO:0008198//ferrous iron binding;GO:0036455//iron-sulfur transferase activity;GO:0051537//2 iron, 2 sulfur cluster binding;GO:0044571//[2Fe-2S] cluster assembly;GO:0097428//protein maturation by iron-sulfur cluster transfer;GO:0006879//cellular iron ion homeostasis;GO:0051539//4 iron, 4 sulfur cluster binding;GO:0005759//mitochondrial matrix;GO:0005198//structural molecule activity	NifU homolog involved in Fe-S cluster formation	--	biological_regulation cellular_process	cell cell_part membrane-enclosed_lumen organelle organelle_part	binding structural_molecule_activity
A0A1D5YZH3	Citrate synthase OS=Triticum aestivum PE=3 SV=1	1.40625	1	2	1	69.708	8.82	0.437	0.0079	GO:0045893//positive regulation of transcription, DNA-templated;GO:0051788//response to misfolded protein;GO:0006635//fatty acid beta-oxidation;GO:0009536//plastid;GO:0006097//glyoxylate cycle;GO:0009407//toxin catabolic process;GO:0080129//proteasome core complex assembly;GO:0046912//transferase activity, transferring acyl groups, acyl groups converted into alkyl on transfer;GO:0009514//glyoxyso…	Citrate synthase	Biosynthesis of secondary metabolites;Metabolic pathways;Microbial metabolism in diverse environments;Citrate cycle (TCA cycle);Glyoxylate and dicarboxylate metabolism	biological_regulation cellular_component_organization_or_biogenesis cellular_process metabolic_process positive_regulation_of_biological_process regulation_of_biological_process response_to_stimulus	cell cell_part organelle symplast
P29194	Phosphoenolpyruvate carboxylase 2 OS=Sorghum bicolor PE=3 SV=1	3.22917	2	5	1	109.478	6.04	0.148	0.0135	GO:0005829//cytosol;GO:0009506//plasmodesma;GO:0008964//phosphoenolpyruvate carboxylase activity;GO:0015977//carbon fixation;GO:0006099//tricarboxylic acid cycle;GO:0019375//galactolipid biosynthetic process;GO:0015979//photosynthesis;GO:0009507//chloroplast;GO:0016036//cellular response to phosphate starvation;GO:0005886//plasma membrane;GO:0048046//apoplast	Phosphoenolpyruvate carboxylase	Pyruvate metabolism;Metabolic pathways;Microbial metabolism in diverse environments;Carbon fixation in photosynthetic organisms	cellular_process metabolic_process response_to_stimulus	cell cell_part extracellular_region organelle symplast	catalytic_activity
A0A1Q3B8K5	Cytochrom_C domain-containing protein OS=Cephalotus follicularis GN=CFOL_v3_07621 PE=3 SV=1	9.73451	1	4	1	12.327	9.32	0.425	0.0096	GO:0006007//glucose catabolic process;GO:0005829//cytosol;GO:0005507//copper ion binding;GO:0009055//electron carrier activity;GO:0005774//vacuolar membrane;GO:0005758//mitochondrial intermembrane space;GO:0006122//mitochondrial electron transport, ubiquinol to cytochrome c;GO:0070469//respiratory chain;GO:0020037//heme binding;GO:0008283//cell proliferation;GO:0006123//mitochondrial electron tra…	Cytochrome c2	--	cell_proliferation cellular_process metabolic_process	cell cell_part membrane-enclosed_lumen organelle organelle_part	binding electron_carrier_activity
F2YJ66	Glutathione-dependent formaldehyde dehydrogenase (Fragment) OS=Linum usitatissimum PE=2 SV=1	8.72483	2	3	2	15.372	8.18	0.56	0.0498	GO:0005737//cytoplasm;GO:0008270//zinc ion binding;GO:0051903//S-(hydroxymethyl)glutathione dehydrogenase activity;GO:0006069//ethanol oxidation;GO:0004022//alcohol dehydrogenase (NAD) activity	Zn-dependent alcohol dehydrogenases, class III	Metabolic pathways;Biosynthesis of secondary metabolites;Tyrosine metabolism;Fatty acid metabolism;Glycolysis / Gluconeogenesis;Microbial metabolism in diverse environments	metabolic_process	cell cell_part
[E] Amino acid transport and metabolism
Q4LB13	Methionine synthase 1 enzyme OS=Hordeum vulgare GN=ms1 PE=2 SV=1	17.7778	12	41	7	84.511	6.04	2.273	0.0093	GO:0005829//cytosol;GO:0005507//copper ion binding;GO:0009086//methionine biosynthetic process;GO:0008705//methionine synthase activity;GO:0008270//zinc ion binding;GO:0005777//peroxisome;GO:0009506//plasmodesma;GO:0003871//5-methyltetrahydropteroyltriglutamate-homocysteine S-methyltransferase activity;GO:0032259//methylation;GO:0005774//vacuolar membrane;GO:0009570//chloroplast stroma;GO:0005886…	Methionine synthase II (cobalamin-independent)	Biosynthesis of secondary metabolites;Metabolic pathways;Cysteine and methionine metabolism	cellular_process metabolic_process	cell cell_part extracellular_region organelle organelle_part symplast	binding catalytic_activity
A0A1D5URU6	D-3-phosphoglycerate dehydrogenase OS=Triticum aestivum PE=3 SV=1	7.74854	5	21	1	71.308	7.18	2.306	0.0149	GO:0051287//NAD binding;GO:0009561//megagametogenesis;GO:0055114//oxidation-reduction process;GO:0005739//mitochondrion;GO:0004617//phosphoglycerate dehydrogenase activity;GO:0005524//ATP binding;GO:0009570//chloroplast stroma;GO:0016597//amino acid binding;GO:0016020//membrane;GO:0006564//L-serine biosynthetic process	Phosphoglycerate dehydrogenase and related dehydrogenases	Glycine, serine and threonine metabolism;Microbial metabolism in diverse environments;Metabolic pathways	cellular_process developmental_process metabolic_process multicellular_organismal_process	cell cell_part organelle organelle_part	binding catalytic_activity
B6U1T9	2-hydroxyphytanoyl-CoA lyase OS=Zea mays PE=2 SV=1	10.9565	4	9	2	60.197	6.11	5.191	0.0005	GO:0005829//cytosol;GO:0030976//thiamine pyrophosphate binding;GO:0000287//magnesium ion binding;GO:0046482//para-aminobenzoic acid metabolic process;GO:0010583//response to cyclopentenone;GO:0009407//toxin catabolic process;GO:0016831//carboxy-lyase activity	Thiamine pyrophosphate-requiring enzymes [acetolactate synthase, pyruvate dehydrogenase (cytochrome), glyoxylate carboligase, phosphonopyruvate decarboxylase]	Peroxisome	cellular_process metabolic_process response_to_stimulus	cell cell_part	binding catalytic_activity
Q53UC8	Delta-1-pyrroline-5-carboxylate synthase OS=Triticum aestivum GN=WP5CS PE=2 SV=1	7.26257	4	14	2	77.534	6.55	0.314	0.0306	GO:0055114//oxidation-reduction process;GO:0005524//ATP binding;GO:0004350//glutamate-5-semialdehyde dehydrogenase activity;GO:0055129//L-proline biosynthetic process;GO:0016310//phosphorylation;GO:0004349//glutamate 5-kinase activity;GO:0005737//cytoplasm	Gamma-glutamyl phosphate reductase	Arginine and proline metabolism;Metabolic pathways	cellular_process metabolic_process	cell cell_part	binding catalytic_activity
A0A0D3HLJ4	Serine hydroxymethyltransferase OS=Oryza barthii PE=3 SV=1	3.07692	1	12	1	56.504	8.46	2.09	0.031	GO:0030170//pyridoxal phosphate binding;GO:0006563//L-serine metabolic process;GO:0009506//plasmodesma;GO:0005886//plasma membrane;GO:0035999//tetrahydrofolate interconversion;GO:0032259//methylation;GO:0005829//cytosol;GO:0008168//methyltransferase activity;GO:0009536//plastid;GO:0004372//glycine hydroxymethyltransferase activity;GO:0006544//glycine metabolic process;GO:0005739//mitochondrion	Glycine/serine hydroxymethyltransferase	Metabolic pathways;Biosynthesis of secondary metabolites;One carbon pool by folate;Microbial metabolism in diverse environments;Cyanoamino acid metabolism;Glycine, serine and threonine metabolism	cellular_process metabolic_process	cell cell_part organelle symplast	binding catalytic_activity
A0A1D5VZC0	Glutamate decarboxylase OS=Triticum aestivum PE=3 SV=1	5.30612	2	9	2	54.333	5.78	0.439	0.0206	GO:0005829//cytosol;GO:0005516//calmodulin binding;GO:0048767//root hair elongation;GO:0015706//nitrate transport;GO:0004351//glutamate decarboxylase activity;GO:0010359//regulation of anion channel activity;GO:0000041//transition metal ion transport;GO:0006536//glutamate metabolic process;GO:0010167//response to nitrate;GO:0030170//pyridoxal phosphate binding	Glutamate decarboxylase and related PLP-dependent proteins	beta-Alanine metabolism;Taurine and hypotaurine metabolism;Metabolic pathways;Alanine, aspartate and glutamate metabolism;Butanoate metabolism	biological_regulation cellular_component_organization_or_biogenesis cellular_process developmental_process establishment_of_localization growth localization metabolic_process multicellular_organismal_process regulation_of_biological_process response_to_stimulus	cell cell_part	binding catalytic_activity
A3RZG3	Branched-chain-amino-acid aminotransferase OS=Ralstonia solanacearum UW551 GN=RRSL_00450 PE=3 SV=1	2.59067	1	8	1	41.991	6.46	0.656	0.0207	GO:0008483//transaminase activity	Branched-chain amino acid aminotransferase/4-amino-4-deoxychorismate lyase	Biosynthesis of secondary metabolites;Metabolic pathways;Valine, leucine and isoleucine biosynthesis;Valine, leucine and isoleucine degradation;Pantothenate and CoA biosynthesis;Glucosinolate biosynthesis			catalytic_activity
F2DCC0	Aspartate aminotransferase OS=Hordeum vulgare subsp. vulgare PE=2 SV=1	8.09628	3	4	3	49.874	8.32	0.215	0.0376	GO:0009693//ethylene biosynthetic process;GO:0004069//L-aspartate:2-oxoglutarate aminotransferase activity;GO:0006103//2-oxoglutarate metabolic process;GO:0009941//chloroplast envelope;GO:0080130//L-phenylalanine:2-oxoglutarate aminotransferase activity;GO:0042802//identical protein binding;GO:0006536//glutamate metabolic process;GO:0009570//chloroplast stroma;GO:0005759//mitochondrial matrix;GO:…	Aspartate/tyrosine/aromatic aminotransferase	Alanine, aspartate and glutamate metabolism;Phenylalanine, tyrosine and tryptophan biosynthesis;Tropane, piperidine and pyridine alkaloid biosynthesis;Isoquinoline alkaloid biosynthesis;Microbial metabolism in diverse environments;Carbon fixation in photosynthetic organisms;Phenylalanine metabolism;Cysteine and methionine metabolism;Metabolic pathways;Biosynthesis of secondary metabolites;Tyrosin…	cellular_process metabolic_process	cell cell_part extracellular_region membrane-enclosed_lumen organelle organelle_part	binding catalytic_activity
[G] Carbohydrate transport and metabolism
A0A078IF83	BnaC07g27420D protein OS=Brassica napus GN=BnaC07g27420D PE=4 SV=1	9.48617	3	6	3	57.193	8.75	4.668	0.0065	GO:0047918//GDP-mannose 3,5-epimerase activity;GO:0051287//NAD binding;GO:0019853//L-ascorbic acid biosynthetic process;GO:0005829//cytosol	Nucleoside-diphosphate-sugar epimerases	Biosynthesis of secondary metabolites;Ascorbate and aldarate metabolism;Metabolic pathways;Amino sugar and nucleotide sugar metabolism	cellular_process metabolic_process	cell cell_part	binding catalytic_activity
A0A1D6AGT9	Phosphoglycerate kinase OS=Triticum aestivum PE=3 SV=1	26.4339	10	49	4	42.148	5.86	0.242	0.0126	GO:0005774//vacuolar membrane;GO:0048046//apoplast;GO:0046685//response to arsenic-containing substance;GO:0005829//cytosol;GO:0006096//glycolytic process;GO:0034976//response to endoplasmic reticulum stress;GO:0009570//chloroplast stroma;GO:0019253//reductive pentose-phosphate cycle;GO:0046686//response to cadmium ion;GO:0009506//plasmodesma;GO:0005886//plasma membrane;GO:0005634//nucleus;GO:000…	3-phosphoglycerate kinase	Microbial metabolism in diverse environments;Carbon fixation in photosynthetic organisms;Glycolysis / Gluconeogenesis;Metabolic pathways;Biosynthesis of secondary metabolites	cellular_process metabolic_process response_to_stimulus	cell cell_part extracellular_region organelle organelle_part symplast	binding catalytic_activity
A0A0D3FJJ4	Sucrose synthase OS=Oryza barthii PE=3 SV=1	8.36237	6	26	3	97.691	6.76	0.371	0.0414	GO:0005985//sucrose metabolic process;GO:0010037//response to carbon dioxide;GO:0016157//sucrose synthase activity;GO:0009058//biosynthetic process;GO:0005739//mitochondrion	Glycogen synthase;Glycosyltransferase	Starch and sucrose metabolism;Metabolic pathways	cellular_process metabolic_process response_to_stimulus	cell cell_part organelle	catalytic_activity
[I] Lipid transport and metabolism
D2KZ12	3-ketoacyl-CoA thiolase-like protein OS=Triticum aestivum GN=TaSAG8 PE=2 SV=1	26.7974	8	33	5	47.896	7.96	0.566	0.0383	GO:0005774//vacuolar membrane;GO:0009789//positive regulation of abscisic acid-activated signaling pathway;GO:0051788//response to misfolded protein;GO:0009611//response to wounding;GO:0006635//fatty acid beta-oxidation;GO:0009407//toxin catabolic process;GO:0003988//acetyl-CoA C-acyltransferase activity;GO:0080129//proteasome core complex assembly;GO:0009507//chloroplast;GO:0005730//nucleolus;GO…	Acetyl-CoA acetyltransferase	Biosynthesis of unsaturated fatty acids;Fatty acid metabolism;Peroxisome;alpha-Linolenic acid metabolism;Valine, leucine and isoleucine degradation;Metabolic pathways;Biosynthesis of secondary metabolites;Microbial metabolism in diverse environments	biological_regulation cellular_component_organization_or_biogenesis cellular_process metabolic_process positive_regulation_of_biological_process regulation_of_biological_process response_to_stimulus signaling	cell cell_part membrane-enclosed_lumen organelle organelle_part	catalytic_activity
[J] Translation, ribosomal structure and biogenesis
B4FRM7	60S ribosomal protein L12 OS=Zea mays GN=100284082 PE=2 SV=1	42.7711	5	38	1	17.707	8.95	2.152	0.036	GO:0001510//RNA methylation;GO:0006412//translation;GO:0008270//zinc ion binding;GO:0005730//nucleolus;GO:0000027//ribosomal large subunit assembly;GO:0009506//plasmodesma;GO:0019843//rRNA binding;GO:0003735//structural constituent of ribosome;GO:0009507//chloroplast;GO:0005773//vacuole;GO:0022625//cytosolic large ribosomal subunit	Ribosomal protein L11	Ribosome	cellular_component_organization_or_biogenesis cellular_process metabolic_process	cell cell_part macromolecular_complex membrane-enclosed_lumen organelle organelle_part symplast	binding structural_molecule_activity
B6U9H6	60S ribosomal protein L30 OS=Zea mays PE=2 SV=1	11.5044	2	29	2	12.506	9.58	1.595	0.0411	GO:0003735//structural constituent of ribosome;GO:0003723//RNA binding;GO:0022625//cytosolic large ribosomal subunit;GO:0006412//translation	Ribosomal protein L30E	Ribosome	cellular_process metabolic_process	cell cell_part macromolecular_complex organelle organelle_part	binding structural_molecule_activity
B4FKM9	60S ribosome subunit biogenesis protein NIP7 homolog OS=Zea mays GN=100283150 PE=2 SV=1	10.6383	2	6	2	20.902	9.47	13.582	0.0002	GO:0001510//RNA methylation;GO:0005829//cytosol;GO:0003723//RNA binding;GO:0006626//protein targeting to mitochondrion;GO:0005634//nucleus;GO:0042255//ribosome assembly	Protein involved in ribosomal biogenesis, contains PUA domain	--	cellular_component_organization_or_biogenesis cellular_process establishment_of_localization localization metabolic_process	cell cell_part organelle	binding
A0A1Y1HNC9	Eukaryotic translation initiation factor eIF-4A OS=Klebsormidium flaccidum GN=KFL_000140100 PE=3 SV=1	11.0565	5	12	1	46.042	6.16	15.348	0.0385	GO:0003743//translation initiation factor activity;GO:0001666//response to hypoxia;GO:0006413//translational initiation;GO:0035145//exon-exon junction complex;GO:0010501//RNA secondary structure unwinding;GO:0004004//ATP-dependent RNA helicase activity;GO:0005730//nucleolus;GO:0010468//regulation of gene expression;GO:0006364//rRNA processing;GO:0016607//nuclear speck;GO:0008380//RNA splicing;GO:…	Superfamily II DNA and RNA helicases	Spliceosome;RNA transport	biological_regulation cellular_component_organization_or_biogenesis cellular_process metabolic_process regulation_of_biological_process response_to_stimulus	cell cell_part macromolecular_complex membrane-enclosed_lumen organelle organelle_part	binding catalytic_activity
Q8LLB9	BPM OS=Hordeum vulgare GN=Bpm PE=4 SV=1	5.26894	3	8	3	98.265	6.11	1.577	0.0173	GO:0003723//RNA binding	RNA-binding protein of the Puf family, translational repressor	--			binding
A0A1E5V7S7	60S ribosomal protein L36 OS=Dichanthelium oligosanthes GN=BAE44_0017767 PE=3 SV=1	1.66052	1	9	1	56.352	10.23	0.131	0.0419	GO:0003735//structural constituent of ribosome;GO:0002181//cytoplasmic translation;GO:0022625//cytosolic large ribosomal subunit	Ribosomal protein L36E	Ribosome		cell cell_part macromolecular_complex organelle organelle_part	structural_molecule_activity
B6T366	50S ribosomal protein L14 OS=Zea mays PE=2 SV=1	5.88235	1	2	1	18.347	10.46	0.637	0.0295	GO:0006412//translation;GO:0005762//mitochondrial large ribosomal subunit;GO:0016070//RNA metabolic process;GO:0003735//structural constituent of ribosome;GO:0070180//large ribosomal subunit rRNA binding;GO:0022625//cytosolic large ribosomal subunit	Ribosomal protein L14	Ribosome	cellular_process metabolic_process	cell cell_part macromolecular_complex membrane-enclosed_lumen organelle organelle_part	binding structural_molecule_activity
A0A1Q3DHJ5	40S ribosomal protein S27 (Fragment) OS=Cephalotus follicularis GN=CFOL_v3_31594 PE=3 SV=1	36.4706	3	44	3	9.52	8.97	0.525	0.0428	GO:0001510//RNA methylation;GO:0006412//translation;GO:0005618//cell wall;GO:0005730//nucleolus;GO:0046872//metal ion binding;GO:0009506//plasmodesma;GO:0003735//structural constituent of ribosome;GO:0022627//cytosolic small ribosomal subunit;GO:0042545//cell wall modification;GO:0009664//plant-type cell wall organization;GO:0005886//plasma membrane	Ribosomal protein S27E	Ribosome	cellular_component_organization_or_biogenesis cellular_process metabolic_process	cell cell_part macromolecular_complex membrane-enclosed_lumen organelle organelle_part symplast	binding structural_molecule_activity
B6TNR8	40S ribosomal protein S2 OS=Zea mays GN=100283974 PE=2 SV=1	9.319	2	15	2	30.338	10.11	0.309	0.0157	GO:0001510//RNA methylation;GO:0006412//translation;GO:0003723//RNA binding;GO:0005730//nucleolus;GO:0009506//plasmodesma;GO:0003735//structural constituent of ribosome;GO:0009220//pyrimidine ribonucleotide biosynthetic process;GO:0022627//cytosolic small ribosomal subunit;GO:0016020//membrane	Ribosomal protein S5	Ribosome	cellular_process metabolic_process	cell cell_part macromolecular_complex membrane-enclosed_lumen organelle organelle_part symplast	binding structural_molecule_activity
Q6ZD35	Os08g0538000 protein OS=Oryza sativa subsp. japonica GN=Os08g0538000 PE=4 SV=1	11.4613	7	19	1	77.026	6.33	0.287	0.0095	GO:0007010//cytoskeleton organization;GO:0006094//gluconeogenesis;GO:0005802//trans-Golgi network;GO:0004820//glycine-tRNA ligase activity;GO:0010498//proteasomal protein catabolic process;GO:0046983//protein dimerization activity;GO:0005829//cytosol;GO:0015966//diadenosine tetraphosphate biosynthetic process;GO:0019243//methylglyoxal catabolic process to D-lactate via S-lactoyl-glutathione;GO:00…	Glycyl-tRNA synthetase (class II)	Aminoacyl-tRNA biosynthesis	cellular_component_organization_or_biogenesis cellular_process metabolic_process	cell cell_part organelle organelle_part	binding catalytic_activity
[O] Posttranslational modification, protein turnover, chaperones
Q10RW9	Chaperonin OS=Oryza sativa subsp. japonica GN=Os03g0143400 PE=2 SV=1	21.3172	10	44	3	61.007	5.72	1.794	0.0148	GO:0005774//vacuolar membrane;GO:0007010//cytoskeleton organization;GO:0006094//gluconeogenesis;GO:0009941//chloroplast envelope;GO:0042542//response to hydrogen peroxide;GO:0009220//pyrimidine ribonucleotide biosynthetic process;GO:0022626//cytosolic ribosome;GO:0005759//mitochondrial matrix;GO:0010498//proteasomal protein catabolic process;GO:0034976//response to endoplasmic reticulum stress;GO…	Chaperonin GroEL (HSP60 family)	RNA degradation	cellular_component_organization_or_biogenesis cellular_process establishment_of_localization localization metabolic_process response_to_stimulus	cell cell_part macromolecular_complex membrane-enclosed_lumen organelle organelle_part	binding
B6THA1	Glutaredoxin homolog1 OS=Zea mays GN=100283339 PE=2 SV=1	7.63359	1	15	1	13.681	7.85	12.467	0	GO:0005773//vacuole;GO:0005794//Golgi apparatus;GO:0005886//plasma membrane;GO:0009055//electron carrier activity;GO:0045454//cell redox homeostasis;GO:0005829//cytosol;GO:0015035//protein disulfide oxidoreductase activity;GO:0048046//apoplast;GO:0022900//electron transport chain	Glutaredoxin and related proteins	--	biological_regulation cellular_process metabolic_process regulation_of_biological_process	cell cell_part extracellular_region organelle	catalytic_activity electron_carrier_activity
Q7FT21	Thioredoxin OS=Triticum aestivum PE=2 SV=1	8.46154	1	8	1	13.741	5.22	2.024	0.0109	GO:0006457//protein folding;GO:0016671//oxidoreductase activity, acting on a sulfur group of donors, disulfide as acceptor;GO:0009506//plasmodesma;GO:0005886//plasma membrane;GO:0045454//cell redox homeostasis;GO:0034599//cellular response to oxidative stress;GO:0006662//glycerol ether metabolic process;GO:0050832//defense response to fungus;GO:0010188//response to microbial phytotoxin;GO:0005829…	Thiol-disulfide isomerase and thioredoxins	--	biological_regulation cellular_process metabolic_process multi-organism_process regulation_of_biological_process response_to_stimulus	cell cell_part extracellular_region symplast	catalytic_activity
A0A200R7B1	Peptidyl-prolyl cis-trans isomerase OS=Macleaya cordata GN=BVC80_1831g90 PE=3 SV=1	6.97674	1	10	1	18.343	8.25	3.224	0.0092	GO:0006457//protein folding;GO:0005794//Golgi apparatus;GO:0009506//plasmodesma;GO:0005886//plasma membrane;GO:0042277//peptide binding;GO:0007165//signal transduction;GO:0009507//chloroplast;GO:0000413//protein peptidyl-prolyl isomerization;GO:0005829//cytosol;GO:0003755//peptidyl-prolyl cis-trans isomerase activity	Peptidyl-prolyl cis-trans isomerase (rotamase) - cyclophilin family	--	biological_regulation cellular_process metabolic_process regulation_of_biological_process response_to_stimulus signaling	cell cell_part organelle symplast	binding catalytic_activity
Q93XQ6	Peptidyl-prolyl cis-trans isomerase OS=Triticum aestivum GN=CyP2 PE=2 SV=1	16.9591	2	46	2	18.367	8.25	0.644	0.0001	GO:0006457//protein folding;GO:0000413//protein peptidyl-prolyl isomerization;GO:0042277//peptide binding;GO:0005737//cytoplasm;GO:0003755//peptidyl-prolyl cis-trans isomerase activity	Peptidyl-prolyl cis-trans isomerase (rotamase) - cyclophilin family	--	cellular_process metabolic_process	cell cell_part	binding catalytic_activity
A0A0A7LU49	Heat shock protein 83 OS=Albuca bracteata GN=HSP83-2 PE=2 SV=1	20.2568	17	133	2	80.395	5.07	0.594	0.0006	GO:0005737//cytoplasm;GO:0006457//protein folding;GO:0005524//ATP binding;GO:0051082//unfolded protein binding;GO:0009816//defense response to bacterium, incompatible interaction	Molecular chaperone, HSP90 family	Protein processing in endoplasmic reticulum;Plant-pathogen interaction	cellular_process immune_system_process metabolic_process multi-organism_process response_to_stimulus	cell cell_part	binding
W5DQ12	Proteasome subunit beta type OS=Triticum aestivum PE=3 SV=1	30.5164	5	32	5	23.353	6.21	0.093	0.0029	GO:0005829//cytosol;GO:0043161//proteasome-mediated ubiquitin-dependent protein catabolic process;GO:0051788//response to misfolded protein;GO:0080129//proteasome core complex assembly;GO:0004298//threonine-type endopeptidase activity;GO:0005774//vacuolar membrane;GO:0005839//proteasome core complex;GO:0005634//nucleus;GO:0005886//plasma membrane;GO:0048046//apoplast	20S proteasome, alpha and beta subunits	Proteasome	cellular_component_organization_or_biogenesis cellular_process metabolic_process response_to_stimulus	cell cell_part extracellular_region macromolecular_complex organelle organelle_part	catalytic_activity
A0A0D3GV84	Lon protease homolog, mitochondrial OS=Oryza barthii PE=3 SV=1	7.98403	6	14	1	109.497	5.44	0.065	0.0026	GO:0004176//ATP-dependent peptidase activity;GO:0005524//ATP binding;GO:0007005//mitochondrion organization;GO:0003697//single-stranded DNA binding;GO:0005759//mitochondrial matrix;GO:0004252//serine-type endopeptidase activity;GO:0051131//chaperone-mediated protein complex assembly;GO:0070361//mitochondrial light strand promoter anti-sense binding;GO:0006515//misfolded or incompletely synthesize…	ATP-dependent Lon protease, bacterial type	--	cellular_component_organization_or_biogenesis cellular_process metabolic_process	cell cell_part membrane-enclosed_lumen organelle organelle_part	binding catalytic_activity
[T] Signal transduction mechanisms
B6TJX6	PTI1-like tyrosine-protein kinase 3 OS=Zea mays GN=100037783 PE=2 SV=1	7.45856	2	5	1	39.331	7.81	0.057	0.0012	GO:0031348//negative regulation of defense response;GO:0016036//cellular response to phosphate starvation;GO:0006499//N-terminal protein myristoylation;GO:0019375//galactolipid biosynthetic process;GO:0009697//salicylic acid biosynthetic process;GO:0042631//cellular response to water deprivation;GO:0006468//protein phosphorylation;GO:0004674//protein serine/threonine kinase activity;GO:0009626//p…	Serine/threonine protein kinase	Plant-pathogen interaction	biological_regulation cellular_process death immune_system_process metabolic_process negative_regulation_of_biological_process regulation_of_biological_process response_to_stimulus signaling	cell cell_part	binding catalytic_activity
P53683	Calcium-dependent protein kinase 19 OS=Oryza sativa subsp. japonica GN=CPK19 PE=2 SV=2	2.43902	1	2	1	59.468	6.33	0.269	0.0305	GO:0018105//peptidyl-serine phosphorylation;GO:0046777//protein autophosphorylation;GO:0035556//intracellular signal transduction;GO:0005516//calmodulin binding;GO:0005509//calcium ion binding;GO:0009931//calcium-dependent protein serine/threonine kinase activity;GO:0009738//abscisic acid-activated signaling pathway;GO:0005524//ATP binding;GO:0005737//cytoplasm;GO:0004683//calmodulin-dependent pr…	Ca2+-binding protein (EF-Hand superfamily);Serine/threonine protein kinase	Plant-pathogen interaction	biological_regulation cellular_process metabolic_process regulation_of_biological_process response_to_stimulus signaling	cell cell_part	binding catalytic_activity
[K] Transcription
F2ECJ6	RuvB-like helicase (Fragment) OS=Hordeum vulgare subsp. vulgare PE=2 SV=1	14.7177	6	28	6	54.463	6.81	2.896	0.0126	GO:0032508//DNA duplex unwinding;GO:0010498//proteasomal protein catabolic process;GO:0005730//nucleolus;GO:0007010//cytoskeleton organization;GO:0005524//ATP binding;GO:0043141//ATP-dependent 5'-3' DNA helicase activity;GO:0006094//gluconeogenesis;GO:0009507//chloroplast	DNA helicase TIP49, TBP-interacting protein	--	cellular_component_organization_or_biogenesis cellular_process metabolic_process	cell cell_part membrane-enclosed_lumen organelle organelle_part	binding catalytic_activity
[D] Cell cycle control, cell division, chromosome partitioning
M7YCD7	Cytosolic Fe-S cluster assembly factor NBP35 OS=Triticum urartu GN=NBP35 PE=3 SV=1	3.64742	2	10	2	72.95	5.31	0.603	0.0177	GO:0046872//metal ion binding;GO:0016226//iron-sulfur cluster assembly;GO:0005524//ATP binding;GO:0051539//4 iron, 4 sulfur cluster binding;GO:0005829//cytosol;GO:0042803//protein homodimerization activity	ATPases involved in chromosome partitioning	--	cellular_process metabolic_process	cell cell_part	binding
[M] Cell wall/membrane/envelope biogenesis
Q6EZE7	Sucrose-phosphate synthase 2 (Fragment) OS=Triticum aestivum PE=2 SV=1	4.80962	3	4	3	111.277	6.61	0.488	0.0445	GO:0046524//sucrose-phosphate synthase activity;GO:0016157//sucrose synthase activity;GO:0005985//sucrose metabolic process	Glycosyltransferase	Metabolic pathways;Starch and sucrose metabolism	cellular_process metabolic_process		catalytic_activity
[Z] Cytoskeleton
K4AA03	Tubulin beta chain OS=Setaria italica GN=LOC101780256 PE=3 SV=1	30.7865	12	51	1	49.845	4.87	4.285	0.0289	GO:0005737//cytoplasm;GO:0005200//structural constituent of cytoskeleton;GO:0007018//microtubule-based movement;GO:0005525//GTP binding;GO:0008152//metabolic process;GO:0003924//GTPase activity;GO:0005874//microtubule	Tubulin	Phagosome	cellular_process metabolic_process	cell cell_part macromolecular_complex organelle organelle_part	binding catalytic_activity structural_molecule_activity
A0A078H495	Tubulin beta chain OS=Brassica napus GN=BnaA05g09090D PE=3 SV=1	26.1261	10	50	1	49.834	4.83	1.531	0.0025	GO:0005737//cytoplasm;GO:0005200//structural constituent of cytoskeleton;GO:0007018//microtubule-based movement;GO:0005525//GTP binding;GO:0008152//metabolic process;GO:0003924//GTPase activity;GO:0005874//microtubule	Tubulin	Phagosome	cellular_process metabolic_process	cell cell_part macromolecular_complex organelle organelle_part	binding catalytic_activity structural_molecule_activity
[H] Coenzyme transport and metabolism
K3XHU5	S-adenosylmethionine synthase OS=Setaria italica GN=LOC101756508 PE=3 SV=1	10.6335	4	16	1	48.134	6.43	0.281	0.0052	GO:0005829//cytosol;GO:0009651//response to salt stress;GO:0004478//methionine adenosyltransferase activity;GO:0046872//metal ion binding;GO:0006556//S-adenosylmethionine biosynthetic process;GO:0006730//one-carbon metabolic process;GO:0005524//ATP binding	S-adenosylmethionine synthetase	Cysteine and methionine metabolism;Metabolic pathways;Selenoamino acid metabolism;Biosynthesis of secondary metabolites	cellular_process metabolic_process response_to_stimulus	cell cell_part	binding catalytic_activity
A0A1D6CSV4	4-hydroxy-4-methyl-2-oxoglutarate aldolase OS=Triticum aestivum PE=3 SV=1	21.6749	4	9	4	21.703	5.87	0.166	0.0011	GO:0046872//metal ion binding;GO:0047443//4-hydroxy-4-methyl-2-oxoglutarate aldolase activity;GO:0008948//oxaloacetate decarboxylase activity;GO:0032259//methylation;GO:0051252//regulation of RNA metabolic process;GO:0008428//ribonuclease inhibitor activity;GO:0008168//methyltransferase activity;GO:0043086//negative regulation of catalytic activity	Demethylmenaquinone methyltransferase	--	biological_regulation cellular_process metabolic_process regulation_of_biological_process		binding catalytic_activity enzyme_regulator_activity
A0A176W9Z2	Delta-aminolevulinic acid dehydratase OS=Marchantia polymorpha subsp. ruderalis GN=AXG93_2960s1030 PE=3 SV=1	6.04027	2	4	2	48.46	6.1	0.49	0.0228	GO:0005829//cytosol;GO:0008270//zinc ion binding;GO:0004655//porphobilinogen synthase activity;GO:0006098//pentose-phosphate shunt;GO:0006364//rRNA processing;GO:0015995//chlorophyll biosynthetic process;GO:0006782//protoporphyrinogen IX biosynthetic process;GO:0009570//chloroplast stroma	Delta-aminolevulinic acid dehydratase	Biosynthesis of secondary metabolites;Metabolic pathways;Porphyrin and chlorophyll metabolism	cellular_component_organization_or_biogenesis cellular_process metabolic_process	cell cell_part organelle organelle_part	binding catalytic_activity
[P] Inorganic ion transport and metabolism
B6TLT7	Copper chaperone for superoxide dismutase OS=Zea mays PE=2 SV=1	21.4286	5	17	5	32.189	5.53	2.604	0.0044	GO:0055114//oxidation-reduction process;GO:0006801//superoxide metabolic process;GO:0009570//chloroplast stroma;GO:0016532//superoxide dismutase copper chaperone activity;GO:0030001//metal ion transport;GO:0043085//positive regulation of catalytic activity;GO:0006878//cellular copper ion homeostasis	Cu/Zn superoxide dismutase;Copper chaperone	Peroxisome	biological_regulation cellular_process establishment_of_localization localization metabolic_process regulation_of_biological_process	cell cell_part organelle organelle_part	binding metallochaperone_activity
[R] General function prediction only
A0A1Q3DD01	Polyadenylate-binding protein (Fragment) OS=Cephalotus follicularis GN=CFOL_v3_33612 PE=3 SV=1	3.35366	2	10	2	72.085	7.4	2.172	0.0244	GO:0005737//cytoplasm;GO:0000166//nucleotide binding;GO:0003723//RNA binding	RNA-binding proteins (RRM domain)	Spliceosome		cell cell_part	binding
A0A0D3H3T1	Coatomer subunit alpha OS=Oryza barthii PE=4 SV=1	6.55738	7	10	2	136.629	6.79	3.072	0.0254	GO:0030126//COPI vesicle coat;GO:0005829//cytosol;GO:0005739//mitochondrion;GO:0030244//cellulose biosynthetic process;GO:0006890//retrograde vesicle-mediated transport, Golgi to ER;GO:0006891//intra-Golgi vesicle-mediated transport;GO:0006888//ER to Golgi vesicle-mediated transport;GO:0009630//gravitropism;GO:0006886//intracellular protein transport;GO:0005198//structural molecule activity;GO:00…	FOG: WD40 repeat	--	cellular_process establishment_of_localization localization metabolic_process multicellular_organismal_process response_to_stimulus	cell cell_part macromolecular_complex organelle organelle_part	structural_molecule_activity
Q84XG9	IAA-amino acid hydrolase ILR1-like 1 OS=Oryza sativa subsp. indica GN=ILL1 PE=2 SV=1	7.01357	2	9	2	47.165	6.04	1.985	0.0465	GO:0005788//endoplasmic reticulum lumen;GO:0010178//IAA-amino acid conjugate hydrolase activity;GO:0008152//metabolic process;GO:0016023//cytoplasmic, membrane-bounded vesicle	Metal-dependent amidase/aminoacylase/carboxypeptidase	Biosynthesis of secondary metabolites;Metabolic pathways;Arginine and proline metabolism	metabolic_process	cell cell_part membrane-enclosed_lumen organelle organelle_part	catalytic_activity
C8CK16	Phosphomannomutase OS=Aegilops tauschii GN=PMM-D1 PE=3 SV=1	11.1554	2	4	2	28.474	6.35	4.693	0.0023	GO:0007010//cytoskeleton organization;GO:0006094//gluconeogenesis;GO:0004615//phosphomannomutase activity;GO:0006833//water transport;GO:0009298//GDP-mannose biosynthetic process;GO:0019853//L-ascorbic acid biosynthetic process;GO:0010498//proteasomal protein catabolic process;GO:0006972//hyperosmotic response;GO:0005829//cytosol;GO:0007030//Golgi organization;GO:0006096//glycolytic process;GO:00…	Predicted hydrolases of the HAD superfamily	Metabolic pathways;Biosynthesis of secondary metabolites;Fructose and mannose metabolism;Amino sugar and nucleotide sugar metabolism	biological_regulation cellular_component_organization_or_biogenesis cellular_process establishment_of_localization localization metabolic_process regulation_of_biological_process response_to_stimulus signaling	cell cell_part	catalytic_activity
B4FR57	Eukaryotic translation initiation factor 3 subunit H OS=Zea mays GN=100272851 PE=2 SV=1	13.4111	4	18	4	38.908	4.93	0.226	0.0021	GO:0003743//translation initiation factor activity;GO:0001731//formation of translation preinitiation complex;GO:0005829//cytosol;GO:0016282//eukaryotic 43S preinitiation complex;GO:0009640//photomorphogenesis;GO:0010388//cullin deneddylation;GO:0005852//eukaryotic translation initiation factor 3 complex;GO:0033290//eukaryotic 48S preinitiation complex	Predicted metal-dependent protease of the PAD1/JAB1 superfamily	RNA transport	cellular_component_organization_or_biogenesis cellular_process developmental_process metabolic_process multicellular_organismal_process response_to_stimulus	cell cell_part macromolecular_complex	binding
A0A1D5WD84	Cytokinin riboside 5'-monophosphate phosphoribohydrolase OS=Triticum aestivum PE=3 SV=1	13.7168	2	3	2	24.017	5.07	0.305	0.0491	GO:0016799//hydrolase activity, hydrolyzing N-glycosyl compounds;GO:0005634//nucleus;GO:0005829//cytosol;GO:0009691//cytokinin biosynthetic process;GO:0042803//protein homodimerization activity	Predicted Rossmann fold nucleotide-binding protein	--	biological_regulation cellular_process metabolic_process	cell cell_part organelle	binding catalytic_activity
[S] Function unknown
W5BH20	Anamorsin homolog OS=Triticum aestivum PE=3 SV=1	13.8889	3	7	3	37.937	7.75	0.217	0.0039	GO:0005758//mitochondrial intermembrane space;GO:0046872//metal ion binding;GO:0016226//iron-sulfur cluster assembly;GO:0009055//electron carrier activity;GO:0051537//2 iron, 2 sulfur cluster binding;GO:0043066//negative regulation of apoptotic process	Uncharacterized conserved protein, contains Zn-ribbon-like motif	--	biological_regulation cellular_process death metabolic_process negative_regulation_of_biological_process regulation_of_biological_process	cell cell_part membrane-enclosed_lumen organelle organelle_part	binding electron_carrier_activity
Note: Blue accessions indicated the annotated DEPs shared by seed ageing and melatonin priming.

## Sheet: Table S5C
Table S5C. The DEPs with annotation information during melatonin priming process, compared with aged oat seeds (C2).
								M200 vs C2		M1000 vs C2		M1000 vs M200		Function Annotate			Gene Ontology
Accession	Description	Coverage	Peptides	PSMs	Unique Peptides	MW [kDa]	calc. pI	FC	P-value	FC	P-value	FC	P-value	GO Annotate	COG Annotate	KEGG Annotate	Biological Process	Cellular Component	Molecular Function
[C] Energy production and conversion
A0A1D5SCJ1	ATP synthase subunit beta OS=Triticum aestivum PE=3 SV=1	39.7112	15	146	7	59.254	6.2	1.511	0.0342	1.632	0.0738	1.081	0.7039	GO:0005515//protein binding;GO:0046933//proton-transporting ATP synthase activity, rotational mechanism;GO:0015991//ATP hydrolysis coupled proton transport;GO:0005754//mitochondrial proton-transporting ATP synthase, catalytic core;GO:0015986//ATP synthesis coupled proton transport;GO:0005524//ATP binding	F0F1-type ATP synthase, beta subunit	Metabolic pathways;Oxidative phosphorylation	cellular_process establishment_of_localization localization metabolic_process	cell cell_part macromolecular_complex organelle organelle_part	binding transporter_activity
A0A0A7LUH5	ATP synthase subunit alpha OS=Ornithogalum saundersiae GN=Atp1 PE=2 SV=1	14.9901	7	85	1	55.141	6.1	0.828	0.0306	1.657	0.0295	2.015	0.0145	GO:0046961//proton-transporting ATPase activity, rotational mechanism;GO:0046933//proton-transporting ATP synthase activity, rotational mechanism;GO:0015991//ATP hydrolysis coupled proton transport;GO:0005743//mitochondrial inner membrane;GO:0045261//proton-transporting ATP synthase complex, catalytic core F(1);GO:0015986//ATP synthesis coupled proton transport;GO:0005524//ATP binding	F0F1-type ATP synthase, alpha subunit	Oxidative phosphorylation;Photosynthesis;Metabolic pathways	cellular_process establishment_of_localization localization metabolic_process	cell cell_part macromolecular_complex organelle organelle_part	binding catalytic_activity transporter_activity
A0A0D3EN96	Dihydrolipoyl dehydrogenase OS=Oryza barthii PE=3 SV=1	13.9165	5	18	2	52.568	7.53	1.14	0.4429	3.215	0.0295	2.85	0.0006	GO:0005507//copper ion binding;GO:0042744//hydrogen peroxide catabolic process;GO:0022900//electron transport chain;GO:0008270//zinc ion binding;GO:0005747//mitochondrial respiratory chain complex I;GO:0050897//cobalt ion binding;GO:0045454//cell redox homeostasis;GO:0005524//ATP binding;GO:0050660//flavin adenine dinucleotide binding;GO:0004148//dihydrolipoyl dehydrogenase activity;GO:0015036//d…	Pyruvate/2-oxoglutarate dehydrogenase complex, dihydrolipoamide dehydrogenase (E3) component, and related enzymes	Pyruvate metabolism;Citrate cycle (TCA cycle);Valine, leucine and isoleucine degradation;Biosynthesis of secondary metabolites;Metabolic pathways;Glycolysis / Gluconeogenesis;Glycine, serine and threonine metabolism;Microbial metabolism in diverse environments	biological_regulation cellular_process metabolic_process regulation_of_biological_process response_to_stimulus	cell cell_part extracellular_region macromolecular_complex organelle organelle_part	binding catalytic_activity
K3Y755	Dihydrolipoamide acetyltransferase component of pyruvate dehydrogenase complex OS=Setaria italica GN=LOC101769555 PE=3 SV=1	8.24295	3	18	2	47.743	7.49	NA	NA	2.32	0.0122	NA	NA	GO:0009941//chloroplast envelope;GO:0016126//sterol biosynthetic process;GO:0022626//cytosolic ribosome;GO:0044272//sulfur compound biosynthetic process;GO:0006090//pyruvate metabolic process;GO:0006796//phosphate-containing compound metabolic process;GO:0009108//coenzyme biosynthetic process;GO:0006084//acetyl-CoA metabolic process;GO:0006631//fatty acid metabolic process;GO:0019637//organophosp…	Pyruvate/2-oxoglutarate dehydrogenase complex, dihydrolipoamide acyltransferase (E2) component, and related enzymes	Metabolic pathways;Biosynthesis of secondary metabolites;Pyruvate metabolism;Microbial metabolism in diverse environments;Glycolysis / Gluconeogenesis;Citrate cycle (TCA cycle)	biological_regulation cellular_process metabolic_process	cell cell_part macromolecular_complex organelle organelle_part	catalytic_activity
A0A1J7HKK2	Dihydrolipoamide acetyltransferase component of pyruvate dehydrogenase complex OS=Lupinus angustifolius GN=TanjilG_15152 PE=3 SV=1	7.75681	3	17	1	49.631	9.25	1.748	0.3078	3.29	0.0053	1.882	0.0163	GO:0016020//membrane;GO:0044272//sulfur compound biosynthetic process;GO:0006090//pyruvate metabolic process;GO:0006694//steroid biosynthetic process;GO:0006796//phosphate-containing compound metabolic process;GO:0009108//coenzyme biosynthetic process;GO:0044434//chloroplast part;GO:0046165//alcohol biosynthetic process;GO:0006084//acetyl-CoA metabolic process;GO:0006631//fatty acid metabolic pro…	Pyruvate/2-oxoglutarate dehydrogenase complex, dihydrolipoamide acyltransferase (E2) component, and related enzymes	Pyruvate metabolism;Biosynthesis of secondary metabolites;Metabolic pathways;Citrate cycle (TCA cycle);Glycolysis / Gluconeogenesis;Microbial metabolism in diverse environments	cellular_process metabolic_process	cell cell_part organelle organelle_part	catalytic_activity
A0A1J7GPG1	Pyruvate dehydrogenase E1 component subunit beta OS=Lupinus angustifolius GN=TanjilG_14862 PE=4 SV=1	3.04709	1	12	1	38.525	6.43	2.216	0.0168	1.409	0.409	0.644	0.1047	GO:0005774//vacuolar membrane;GO:0009750//response to fructose;GO:0009749//response to glucose;GO:0048046//apoplast;GO:0006086//acetyl-CoA biosynthetic process from pyruvate;GO:0005759//mitochondrial matrix;GO:0004739//pyruvate dehydrogenase (acetyl-transferring) activity;GO:0009744//response to sucrose;GO:0005730//nucleolus;GO:0006096//glycolytic process;GO:0046686//response to cadmium ion;GO:00…	Pyruvate/2-oxoglutarate dehydrogenase complex, dehydrogenase (E1) component, eukaryotic type, beta subunit	Microbial metabolism in diverse environments;Glycolysis / Gluconeogenesis;Metabolic pathways;Biosynthesis of secondary metabolites;Valine, leucine and isoleucine biosynthesis;Citrate cycle (TCA cycle);Butanoate metabolism;Pyruvate metabolism	biological_regulation cellular_process metabolic_process regulation_of_biological_process response_to_stimulus signaling	cell cell_part extracellular_region membrane-enclosed_lumen organelle organelle_part	catalytic_activity
F2DDZ5	Pyruvate dehydrogenase E1 component subunit beta OS=Hordeum vulgare subsp. vulgare PE=2 SV=1	5.85106	2	8	1	40.299	5.48	1.689	0.026	3.302	0.0134	2.043	0.0852	GO:0005774//vacuolar membrane;GO:0009750//response to fructose;GO:0009749//response to glucose;GO:0048046//apoplast;GO:0006086//acetyl-CoA biosynthetic process from pyruvate;GO:0005759//mitochondrial matrix;GO:0004739//pyruvate dehydrogenase (acetyl-transferring) activity;GO:0009744//response to sucrose;GO:0005730//nucleolus;GO:0006096//glycolytic process;GO:0046686//response to cadmium ion;GO:00…	Pyruvate/2-oxoglutarate dehydrogenase complex, dehydrogenase (E1) component, eukaryotic type, beta subunit	Pyruvate metabolism;Butanoate metabolism;Citrate cycle (TCA cycle);Valine, leucine and isoleucine biosynthesis;Metabolic pathways;Biosynthesis of secondary metabolites;Glycolysis / Gluconeogenesis;Microbial metabolism in diverse environments	biological_regulation cellular_process metabolic_process regulation_of_biological_process response_to_stimulus signaling	cell cell_part extracellular_region membrane-enclosed_lumen organelle organelle_part	catalytic_activity
A0A0D3FS26	Pyruvate dehydrogenase E1 component subunit alpha OS=Oryza barthii PE=4 SV=1	3.51906	1	7	1	37.57	6.1	1.637	0.0154	2.676	0.0099	1.654	0.0593	GO:0004739//pyruvate dehydrogenase (acetyl-transferring) activity;GO:0055114//oxidation-reduction process;GO:0009941//chloroplast envelope;GO:0006086//acetyl-CoA biosynthetic process from pyruvate;GO:0009570//chloroplast stroma;GO:0006096//glycolytic process	Pyruvate/2-oxoglutarate dehydrogenase complex, dehydrogenase (E1) component, eukaryotic type, alpha subunit	Valine, leucine and isoleucine biosynthesis;Metabolic pathways;Biosynthesis of secondary metabolites;Glycolysis / Gluconeogenesis;Microbial metabolism in diverse environments;Pyruvate metabolism;Citrate cycle (TCA cycle);Butanoate metabolism	cellular_process metabolic_process	cell cell_part organelle organelle_part	catalytic_activity
P29194	Phosphoenolpyruvate carboxylase 2 OS=Sorghum bicolor PE=3 SV=1	3.22917	2	5	1	109.478	6.04	5.32	0.0115	NA	NA	NA	NA	GO:0005829//cytosol;GO:0009506//plasmodesma;GO:0008964//phosphoenolpyruvate carboxylase activity;GO:0015977//carbon fixation;GO:0006099//tricarboxylic acid cycle;GO:0019375//galactolipid biosynthetic process;GO:0015979//photosynthesis;GO:0009507//chloroplast;GO:0016036//cellular response to phosphate starvation;GO:0005886//plasma membrane;GO:0048046//apoplast	Phosphoenolpyruvate carboxylase	Pyruvate metabolism;Metabolic pathways;Microbial metabolism in diverse environments;Carbon fixation in photosynthetic organisms	cellular_process metabolic_process response_to_stimulus	cell cell_part extracellular_region organelle symplast	catalytic_activity
Q6Z4E4	Methylmalonate semi-aldehyde dehydrogenase OS=Oryza sativa subsp. japonica GN=Os07g0188800 PE=2 SV=1	9.3633	4	7	4	57.21	6.35	1.921	0.0039	2.354	0.0998	1.227	0.0848	GO:0015996//chlorophyll catabolic process;GO:0004491//methylmalonate-semialdehyde dehydrogenase (acylating) activity;GO:0006979//response to oxidative stress;GO:0004029//aldehyde dehydrogenase (NAD) activity;GO:0005507//copper ion binding;GO:0018478//malonate-semialdehyde dehydrogenase (acetylating) activity;GO:0005739//mitochondrion;GO:0055114//oxidation-reduction process	NAD-dependent aldehyde dehydrogenases	Propanoate metabolism;Metabolic pathways;Inositol phosphate metabolism;Valine, leucine and isoleucine degradation	cellular_process metabolic_process response_to_stimulus	cell cell_part organelle	binding catalytic_activity
V4KRX5	Malate dehydrogenase OS=Eutrema salsugineum GN=EUTSA_v10011552mg PE=3 SV=1	16.1209	7	26	2	42.413	9.41	0.715	0.0279	0.537	0.0388	0.768	0.2146	GO:0030060//L-malate dehydrogenase activity;GO:0009853//photorespiration;GO:0006094//gluconeogenesis;GO:0048046//apoplast;GO:0006833//water transport;GO:0016020//membrane;GO:0005759//mitochondrial matrix;GO:0009507//chloroplast;GO:0005618//cell wall;GO:0006972//hyperosmotic response;GO:0006108//malate metabolic process;GO:0006099//tricarboxylic acid cycle;GO:0007030//Golgi organization;GO:0006096…	Malate/lactate dehydrogenases	Metabolic pathways;Biosynthesis of secondary metabolites;Pyruvate metabolism;Microbial metabolism in diverse environments;Carbon fixation in photosynthetic organisms;Glyoxylate and dicarboxylate metabolism;Citrate cycle (TCA cycle)	cellular_component_organization_or_biogenesis cellular_process establishment_of_localization localization metabolic_process response_to_stimulus	cell cell_part extracellular_region membrane-enclosed_lumen organelle organelle_part	binding catalytic_activity
F2DCZ4	Aconitate hydratase OS=Hordeum vulgare subsp. vulgare PE=2 SV=1	6.50651	5	14	3	107.254	7.24	4.96	0.2518	0.24	0.0212	0.049	0.0414	GO:0005774//vacuolar membrane;GO:0051788//response to misfolded protein;GO:0048027//mRNA 5'-UTR binding;GO:0009853//photorespiration;GO:0006094//gluconeogenesis;GO:0006101//citrate metabolic process;GO:0048046//apoplast;GO:0006833//water transport;GO:0051539//4 iron, 4 sulfur cluster binding;GO:0006102//isocitrate metabolic process;GO:0006007//glucose catabolic process;GO:0006097//glyoxylate cycl…	Aconitase A	Glyoxylate and dicarboxylate metabolism;Citrate cycle (TCA cycle);Microbial metabolism in diverse environments;Metabolic pathways;Biosynthesis of secondary metabolites	biological_regulation cellular_component_organization_or_biogenesis cellular_process establishment_of_localization localization metabolic_process regulation_of_biological_process response_to_stimulus signaling	cell cell_part extracellular_region organelle organelle_part symplast	binding catalytic_activity
Q8W0Q1	Putative aldehyde dehydrogenase WIS1 OS=Triticum aestivum GN=wis1 PE=2 SV=1	8.52995	4	13	4	60.96	7.52	1.191	0.6169	0.409	0.0338	0.382	0.0399	GO:0004028//3-chloroallyl aldehyde dehydrogenase activity;GO:0006560//proline metabolic process;GO:0003842//1-pyrroline-5-carboxylate dehydrogenase activity;GO:0050897//cobalt ion binding;GO:0004029//aldehyde dehydrogenase (NAD) activity;GO:0009507//chloroplast;GO:0008270//zinc ion binding;GO:0072593//reactive oxygen species metabolic process;GO:0055114//oxidation-reduction process	Delta 1-pyrroline-5-carboxylate dehydrogenase;NAD-dependent aldehyde dehydrogenases	Alanine, aspartate and glutamate metabolism;Arginine and proline metabolism;Metabolic pathways	cellular_process metabolic_process	cell cell_part organelle	binding catalytic_activity
B6TLT1	Serine/threonine-protein phosphatase 2A 65 kDa regulatory subunit A beta isoform OS=Zea mays GN=100283785 PE=2 SV=1	7.83646	3	5	2	65.463	5.03	NA	NA	0.353	0.0344	NA	NA	GO:0009789//positive regulation of abscisic acid-activated signaling pathway;GO:0048364//root development;GO:0006499//N-terminal protein myristoylation;GO:0051788//response to misfolded protein;GO:0009853//photorespiration;GO:0010119//regulation of stomatal movement;GO:0000159//protein phosphatase type 2A complex;GO:0006007//glucose catabolic process;GO:0000902//cell morphogenesis;GO:0080129//pro…	FOG: HEAT repeat	--	biological_regulation cellular_component_organization_or_biogenesis cellular_process developmental_process establishment_of_localization growth localization metabolic_process multicellular_organismal_process pigmentation positive_regulation_of_biological_process regulation_of_biological_process reproduction reproductive_process response_to_stimulus signaling	cell cell_part macromolecular_complex organelle
A0A1D6S991	Isocitrate dehydrogenase [NAD] subunit, mitochondrial OS=Triticum aestivum PE=3 SV=1	10.4784	4	15	4	47.463	7.06	0.437	0.0071	1.325	0.0375	3.131	0.0018	GO:0009735//response to cytokinin;GO:0009750//response to fructose;GO:0051788//response to misfolded protein;GO:0009749//response to glucose;GO:0004449//isocitrate dehydrogenase (NAD+) activity;GO:0009098//leucine biosynthetic process;GO:0008270//zinc ion binding;GO:0051287//NAD binding;GO:0006102//isocitrate metabolic process;GO:0009507//chloroplast;GO:0048767//root hair elongation;GO:0009744//r…	Isocitrate/isopropylmalate dehydrogenase	Citrate cycle (TCA cycle);Microbial metabolism in diverse environments;Biosynthesis of secondary metabolites;Metabolic pathways	biological_regulation cellular_component_organization_or_biogenesis cellular_process developmental_process growth metabolic_process multicellular_organismal_process response_to_stimulus	cell cell_part organelle	binding catalytic_activity
F2CQL5	Isocitrate dehydrogenase [NADP] OS=Hordeum vulgare subsp. vulgare PE=2 SV=1	28.1174	9	39	4	45.809	6.39	0.495	0.0501	0.913	0.4913	2.03	0.0363	GO:0051788//response to misfolded protein;GO:0009853//photorespiration;GO:0006094//gluconeogenesis;GO:0048046//apoplast;GO:0051287//NAD binding;GO:0006833//water transport;GO:0051049//regulation of transport;GO:0006102//isocitrate metabolic process;GO:0006097//glyoxylate cycle;GO:0006739//NADP metabolic process;GO:0080129//proteasome core complex assembly;GO:0042742//defense response to bacterium…	Isocitrate dehydrogenases	Metabolic pathways;Biosynthesis of secondary metabolites;Citrate cycle (TCA cycle);Microbial metabolism in diverse environments;Peroxisome;Glutathione metabolism	biological_regulation cellular_component_organization_or_biogenesis cellular_process establishment_of_localization localization metabolic_process multi-organism_process regulation_of_biological_process response_to_stimulus	cell cell_part extracellular_region organelle organelle_part symplast	binding catalytic_activity
Q43274	Aldehyde dehydrogenase OS=Zea mays GN=rf2 PE=2 SV=1	11.2933	4	31	2	59.409	7.15	4.978	0.092	1.593	0.7421	0.363	0.0139	GO:0004029//aldehyde dehydrogenase (NAD) activity;GO:0016926//protein desumoylation;GO:0050665//hydrogen peroxide biosynthetic process;GO:0005739//mitochondrion;GO:0010228//vegetative to reproductive phase transition of meristem;GO:0055114//oxidation-reduction process	NAD-dependent aldehyde dehydrogenases	Limonene and pinene degradation;Arginine and proline metabolism;Histidine metabolism;Glycolysis / Gluconeogenesis;Pyruvate metabolism;Pentose and glucuronate interconversions;beta-Alanine metabolism;Glycerolipid metabolism;Valine, leucine and isoleucine degradation;Propanoate metabolism;Ascorbate and aldarate metabolism;Metabolic pathways;Biosynthesis of secondary metabolites;Microbial metabolism…	cellular_process developmental_process metabolic_process multicellular_organismal_process reproduction reproductive_process	cell cell_part organelle	catalytic_activity
B6U124	Succinate dehydrogenase [ubiquinone] flavoprotein subunit, mitochondrial OS=Zea mays PE=2 SV=1	9.04685	4	19	1	67.941	6.54	NA	NA	NA	NA	30.637	0.0123	GO:0005618//cell wall;GO:0050897//cobalt ion binding;GO:0005749//mitochondrial respiratory chain complex II, succinate dehydrogenase complex (ubiquinone);GO:0006099//tricarboxylic acid cycle;GO:0005524//ATP binding;GO:0006121//mitochondrial electron transport, succinate to ubiquinone;GO:0050660//flavin adenine dinucleotide binding;GO:0008177//succinate dehydrogenase (ubiquinone) activity	Succinate dehydrogenase/fumarate reductase, flavoprotein subunit	Oxidative phosphorylation;Citrate cycle (TCA cycle);Metabolic pathways;Biosynthesis of secondary metabolites	cellular_process metabolic_process	cell cell_part macromolecular_complex organelle organelle_part	binding catalytic_activity
[E] Amino acid transport and metabolism
A0A1D5SFH5	Serine hydroxymethyltransferase OS=Triticum aestivum PE=3 SV=1	3.59477	2	7	2	67.689	9.06	1.988	0.007	1.973	NA	0.992	0.5	GO:0030170//pyridoxal phosphate binding;GO:0006563//L-serine metabolic process;GO:0009506//plasmodesma;GO:0005886//plasma membrane;GO:0035999//tetrahydrofolate interconversion;GO:0032259//methylation;GO:0005829//cytosol;GO:0008168//methyltransferase activity;GO:0009536//plastid;GO:0004372//glycine hydroxymethyltransferase activity;GO:0006544//glycine metabolic process;GO:0005739//mitochondrion	Glycine/serine hydroxymethyltransferase	Glycine, serine and threonine metabolism;Cyanoamino acid metabolism;Microbial metabolism in diverse environments;One carbon pool by folate;Biosynthesis of secondary metabolites;Metabolic pathways	cellular_process metabolic_process	cell cell_part organelle symplast	binding catalytic_activity
A0A1J3K1Q3	Serine hydroxymethyltransferase (Fragment) OS=Noccaea caerulescens GN=MP_TR14624_c0_g1_i1_g.42107 PE=3 SV=1	2.14008	1	4	1	56.35	7.08	2.986	0.0494	0.534	0.3496	0.194	0.1045	GO:0030170//pyridoxal phosphate binding;GO:0006563//L-serine metabolic process;GO:0009506//plasmodesma;GO:0005886//plasma membrane;GO:0035999//tetrahydrofolate interconversion;GO:0032259//methylation;GO:0005829//cytosol;GO:0008168//methyltransferase activity;GO:0009536//plastid;GO:0004372//glycine hydroxymethyltransferase activity;GO:0006544//glycine metabolic process;GO:0005739//mitochondrion	Glycine/serine hydroxymethyltransferase	One carbon pool by folate;Metabolic pathways;Biosynthesis of secondary metabolites;Microbial metabolism in diverse environments;Glycine, serine and threonine metabolism;Cyanoamino acid metabolism	cellular_process metabolic_process	cell cell_part organelle symplast
A0A1D6RN38	Phospho-2-dehydro-3-deoxyheptonate aldolase OS=Triticum aestivum PE=3 SV=1	3.91061	2	3	2	58.731	8.24	1.537	0.0499	NA	NA	NA	NA	GO:0009805//coumarin biosynthetic process;GO:0034976//response to endoplasmic reticulum stress;GO:0009423//chorismate biosynthetic process;GO:0009611//response to wounding;GO:0009627//systemic acquired resistance;GO:0003849//3-deoxy-7-phosphoheptulonate synthase activity;GO:0033587//shikimate biosynthetic process;GO:0009507//chloroplast;GO:0016020//membrane;GO:0009073//aromatic amino acid family …	3-deoxy-D-arabino-heptulosonate 7-phosphate (DAHP) synthase	Phenylalanine, tyrosine and tryptophan biosynthesis;Metabolic pathways;Biosynthesis of secondary metabolites	cellular_process immune_system_process metabolic_process multi-organism_process response_to_stimulus	cell cell_part organelle	catalytic_activity
K3Z3W7	Delta-1-pyrroline-5-carboxylate synthase OS=Setaria italica GN=LOC101765114 PE=3 SV=1	4.64548	3	11	2	88.705	7.15	1.47	0.0913	1.605	0.0013	1.091	0.2686	GO:0055114//oxidation-reduction process;GO:0005524//ATP binding;GO:0004350//glutamate-5-semialdehyde dehydrogenase activity;GO:0055129//L-proline biosynthetic process;GO:0016310//phosphorylation;GO:0004349//glutamate 5-kinase activity;GO:0005737//cytoplasm	Gamma-glutamyl phosphate reductase	Metabolic pathways;Arginine and proline metabolism	cellular_process metabolic_process	cell cell_part	binding catalytic_activity
P52894	Alanine aminotransferase 2 OS=Hordeum vulgare PE=1 SV=1	5.18672	1	8	1	52.844	6.32	1.02	0.7271	1.853	0	1.827	0.0009	GO:0009058//biosynthetic process;GO:0016847//1-aminocyclopropane-1-carboxylate synthase activity;GO:0005524//ATP binding;GO:0004021//L-alanine:2-oxoglutarate aminotransferase activity;GO:0019481//L-alanine catabolic process, by transamination;GO:0009507//chloroplast;GO:0030170//pyridoxal phosphate binding	Aspartate/tyrosine/aromatic aminotransferase	Alanine, aspartate and glutamate metabolism;Microbial metabolism in diverse environments;Carbon fixation in photosynthetic organisms;Metabolic pathways	cellular_process metabolic_process	cell cell_part organelle	binding catalytic_activity
A0A1D5VZC0	Glutamate decarboxylase OS=Triticum aestivum PE=3 SV=1	5.30612	2	9	2	54.333	5.78	0.499	0.0348	1.145	0.1212	2.571	0.0206	GO:0005829//cytosol;GO:0005516//calmodulin binding;GO:0048767//root hair elongation;GO:0015706//nitrate transport;GO:0004351//glutamate decarboxylase activity;GO:0010359//regulation of anion channel activity;GO:0000041//transition metal ion transport;GO:0006536//glutamate metabolic process;GO:0010167//response to nitrate;GO:0030170//pyridoxal phosphate binding	Glutamate decarboxylase and related PLP-dependent proteins	beta-Alanine metabolism;Taurine and hypotaurine metabolism;Metabolic pathways;Alanine, aspartate and glutamate metabolism;Butanoate metabolism	biological_regulation cellular_component_organization_or_biogenesis cellular_process developmental_process establishment_of_localization growth localization metabolic_process multicellular_organismal_process regulation_of_biological_process response_to_stimulus	cell cell_part	binding catalytic_activity
B6U6T6	3-isopropylmalate dehydratase large subunit 2 OS=Zea mays PE=2 SV=1	8.53175	4	9	1	54.484	6.71	0.524	0.0413	NA	NA	NA	NA	GO:0006094//gluconeogenesis;GO:0019252//starch biosynthetic process;GO:0051539//4 iron, 4 sulfur cluster binding;GO:0009651//response to salt stress;GO:0000023//maltose metabolic process;GO:0050486//intramolecular transferase activity, transferring hydroxy groups;GO:0006096//glycolytic process;GO:0008652//cellular amino acid biosynthetic process;GO:0009570//chloroplast stroma;GO:0016836//hydro-ly…	3-isopropylmalate dehydratase large subunit;Aconitase A	C5-Branched dibasic acid metabolism;Metabolic pathways;Biosynthesis of secondary metabolites;Valine, leucine and isoleucine biosynthesis	cellular_process metabolic_process response_to_stimulus	cell cell_part organelle organelle_part	binding catalytic_activity
A3RZG3	Branched-chain-amino-acid aminotransferase OS=Ralstonia solanacearum UW551 GN=RRSL_00450 PE=3 SV=1	2.59067	1	8	1	41.991	6.46	0.631	0.0032	0.893	0.0779	1.425	0.1624	GO:0008483//transaminase activity	Branched-chain amino acid aminotransferase/4-amino-4-deoxychorismate lyase	Biosynthesis of secondary metabolites;Metabolic pathways;Valine, leucine and isoleucine biosynthesis;Valine, leucine and isoleucine degradation;Pantothenate and CoA biosynthesis;Glucosinolate biosynthesis			catalytic_activity
F2DAT1	Aminopeptidase OS=Hordeum vulgare subsp. vulgare PE=2 SV=1	4.01837	3	13	1	97.838	5.21	0.55	0.3936	1.925	0.1765	3.502	0.0221	GO:0042277//peptide binding;GO:0008270//zinc ion binding;GO:0043171//peptide catabolic process;GO:0044765//single-organism transport;GO:0006508//proteolysis;GO:0070006//metalloaminopeptidase activity;GO:0065007//biological regulation;GO:0031090//organelle membrane;GO:0005783//endoplasmic reticulum;GO:0005886//plasma membrane	Aminopeptidase N	--	biological_regulation cellular_process metabolic_process	cell cell_part organelle organelle_part	binding catalytic_activity
A0A0D3EZD9	Cysteine synthase OS=Oryza barthii PE=3 SV=1	5.67376	2	7	2	45.007	6.28	1.156	0.6965	0.439	0.2727	0.401	0.0334	GO:0009072//aromatic amino acid family metabolic process;GO:0006732//coenzyme metabolic process;GO:0008610//lipid biosynthetic process;GO:0018130//heterocycle biosynthetic process;GO:1901135//carbohydrate derivative metabolic process;GO:0016740//transferase activity;GO:0019748//secondary metabolic process;GO:1901362//organic cyclic compound biosynthetic process;GO:0004124//cysteine synthase activ…	Cysteine synthase	Metabolic pathways;Selenoamino acid metabolism;Sulfur metabolism;Cysteine and methionine metabolism;Microbial metabolism in diverse environments	biological_regulation cellular_process metabolic_process	cell cell_part organelle organelle_part	binding catalytic_activity
[G] Carbohydrate transport and metabolism
Q10P35	Enolase 2, putative, expressed OS=Oryza sativa subsp. japonica GN=Os03g0248600 PE=2 SV=1	31.9101	8	61	2	47.942	5.47	7.78	0.0195	1.743	0.1994	0.293	0.0229	GO:0000015//phosphopyruvate hydratase complex;GO:0000287//magnesium ion binding;GO:0006096//glycolytic process;GO:0004634//phosphopyruvate hydratase activity	Enolase	Glycolysis / Gluconeogenesis;Microbial metabolism in diverse environments;Biosynthesis of secondary metabolites;RNA degradation;Metabolic pathways	cellular_process metabolic_process	cell cell_part macromolecular_complex	binding catalytic_activity
M1Q6S1	Starch synthase, chloroplastic/amyloplastic OS=Aegilops markgrafii PE=3 SV=1	12.0661	6	25	3	66.288	7.56	4.453	0.0489	0.461	0.062	0.125	0.0038	GO:0009501//amyloplast;GO:0033840//NDP-glucose-starch glucosyltransferase activity;GO:0004373//glycogen (starch) synthase activity;GO:0019252//starch biosynthetic process;GO:0009507//chloroplast	Glycogen synthase	--	cellular_process metabolic_process	cell cell_part organelle	catalytic_activity
A0A0D3FJJ4	Sucrose synthase OS=Oryza barthii PE=3 SV=1	8.36237	6	26	3	97.691	6.76	1.253	0.0891	2.724	0.0002	2.214	0.0025	GO:0005985//sucrose metabolic process;GO:0010037//response to carbon dioxide;GO:0016157//sucrose synthase activity;GO:0009058//biosynthetic process;GO:0005739//mitochondrion	Glycogen synthase;Glycosyltransferase	Starch and sucrose metabolism;Metabolic pathways	cellular_process metabolic_process response_to_stimulus	cell cell_part organelle	catalytic_activity
A0A1D5S2P8	Glucose-6-phosphate isomerase OS=Triticum aestivum PE=3 SV=1	20.2822	10	41	10	62.269	7.43	0.844	0.1183	1.666	0.0257	1.983	0.0068	GO:0005829//cytosol;GO:0004347//glucose-6-phosphate isomerase activity;GO:0006094//gluconeogenesis;GO:0006096//glycolytic process	Glucose-6-phosphate isomerase	Microbial metabolism in diverse environments;Glycolysis / Gluconeogenesis;Amino sugar and nucleotide sugar metabolism;Starch and sucrose metabolism;Metabolic pathways;Pentose phosphate pathway;Biosynthesis of secondary metabolites	cellular_process metabolic_process	cell cell_part	catalytic_activity
A0A1D5ZD42	Glucose-6-phosphate isomerase OS=Triticum aestivum PE=3 SV=1	13.871	6	15	6	67.556	5.85	5.07	0.1171	4.761	0.0081	0.939	0.7787	GO:0006094//gluconeogenesis;GO:0009941//chloroplast envelope;GO:0004347//glucose-6-phosphate isomerase activity;GO:0043085//positive regulation of catalytic activity;GO:0019252//starch biosynthetic process;GO:0009664//plant-type cell wall organization;GO:0009911//positive regulation of flower development;GO:0000023//maltose metabolic process;GO:0005829//cytosol;GO:0019288//isopentenyl diphosphate…	Glucose-6-phosphate isomerase	Metabolic pathways;Pentose phosphate pathway;Biosynthesis of secondary metabolites;Amino sugar and nucleotide sugar metabolism;Glycolysis / Gluconeogenesis;Starch and sucrose metabolism;Microbial metabolism in diverse environments	biological_regulation cellular_component_organization_or_biogenesis cellular_process developmental_process metabolic_process multicellular_organismal_process positive_regulation_of_biological_process regulation_of_biological_process reproduction reproductive_process	cell cell_part organelle organelle_part	catalytic_activity
Q8S7N6	Pyruvate kinase OS=Oryza sativa subsp. japonica GN=Os10g0571200 PE=2 SV=1	6.31579	2	4	2	61.606	6.44	15.617	0.0002	17.27	NA	1.106	0.0057	GO:0006633//fatty acid biosynthetic process;GO:0030955//potassium ion binding;GO:0010431//seed maturation;GO:0009536//plastid;GO:0004743//pyruvate kinase activity;GO:0000287//magnesium ion binding;GO:0016301//kinase activity;GO:0006096//glycolytic process	Pyruvate kinase	Metabolic pathways;Biosynthesis of secondary metabolites;Purine metabolism;Pyruvate metabolism;Microbial metabolism in diverse environments;Carbon fixation in photosynthetic organisms;Glycolysis / Gluconeogenesis	cellular_process developmental_process metabolic_process multicellular_organismal_process reproduction reproductive_process	cell cell_part organelle	binding catalytic_activity
F2E9M5	Pyruvate kinase OS=Hordeum vulgare subsp. vulgare PE=2 SV=1	8.96309	4	8	4	62.087	5.86	1.008	0.7068	0.369	0.0498	0.47	0.1069	GO:0016301//kinase activity;GO:0004743//pyruvate kinase activity;GO:0016126//sterol biosynthetic process;GO:0010431//seed maturation;GO:0030243//cellulose metabolic process;GO:0009507//chloroplast;GO:0006096//glycolytic process;GO:0000287//magnesium ion binding;GO:0009832//plant-type cell wall biogenesis;GO:0016049//cell growth;GO:0005524//ATP binding;GO:0030955//potassium ion binding	Pyruvate kinase	Pyruvate metabolism;Purine metabolism;Biosynthesis of secondary metabolites;Metabolic pathways;Glycolysis / Gluconeogenesis;Carbon fixation in photosynthetic organisms;Microbial metabolism in diverse environments	biological_regulation cellular_component_organization_or_biogenesis cellular_process developmental_process growth metabolic_process multicellular_organismal_process reproduction reproductive_process	cell cell_part organelle	binding catalytic_activity
A0A1D5RX10	Pyruvate, phosphate dikinase OS=Triticum aestivum PE=3 SV=1	15.5485	11	49	11	101.796	5.91	0.556	0.1676	0.253	0.0209	0.907	0.4113	GO:0005829//cytosol;GO:0050242//pyruvate, phosphate dikinase activity;GO:0008610//lipid biosynthetic process;GO:0006090//pyruvate metabolic process;GO:0009416//response to light stimulus;GO:0046872//metal ion binding;GO:0005524//ATP binding;GO:0019252//starch biosynthetic process;GO:0016310//phosphorylation;GO:0016301//kinase activity;GO:0009570//chloroplast stroma;GO:0015979//photosynthesis;GO:0…	Phosphoenolpyruvate synthase/pyruvate phosphate dikinase	Microbial metabolism in diverse environments;Carbon fixation in photosynthetic organisms;Metabolic pathways;Pyruvate metabolism	cellular_process metabolic_process response_to_stimulus	cell cell_part organelle organelle_part	binding catalytic_activity
B1P767	Cytosolic glyceraldehydes-3-phophate dehydrogenase (Fragment) OS=Lolium temulentum GN=GPC3 PE=2 SV=1	38.1679	8	71	2	28.233	6.42	0.422	0.0175	0.484	0.1095	1.15	0.8962	GO:0051287//NAD binding;GO:0055114//oxidation-reduction process;GO:0004365//glyceraldehyde-3-phosphate dehydrogenase (NAD+) (phosphorylating) activity;GO:0050661//NADP binding;GO:0006006//glucose metabolic process;GO:0005737//cytoplasm;GO:0006096//glycolytic process	Glyceraldehyde-3-phosphate dehydrogenase/erythrose-4-phosphate dehydrogenase	Microbial metabolism in diverse environments;Glycolysis / Gluconeogenesis;Metabolic pathways;Biosynthesis of secondary metabolites	cellular_process metabolic_process	cell cell_part	binding catalytic_activity
A0A1D6RDZ8	Phosphoglycerate kinase OS=Triticum aestivum PE=3 SV=1	9.85915	4	6	2	59.052	9.28	0.175	0.0146	0.704	0.0514	4.019	0.0923	GO:0042744//hydrogen peroxide catabolic process;GO:0009744//response to sucrose;GO:0009749//response to glucose;GO:0009697//salicylic acid biosynthetic process;GO:0019253//reductive pentose-phosphate cycle;GO:0009579//thylakoid;GO:0004618//phosphoglycerate kinase activity;GO:0019761//glucosinolate biosynthetic process;GO:0006096//glycolytic process;GO:0010319//stromule;GO:0030003//cellular cation…	3-phosphoglycerate kinase	Carbon fixation in photosynthetic organisms;Microbial metabolism in diverse environments;Glycolysis / Gluconeogenesis;Biosynthesis of secondary metabolites;Metabolic pathways	biological_regulation cellular_component_organization_or_biogenesis cellular_process developmental_process establishment_of_localization immune_system_process localization metabolic_process multi-organism_process multicellular_organismal_process reproduction reproductive_process response_to_stimulus	cell cell_part extracellular_region organelle organelle_part
Q8GT51	Sugar transporter OS=Hordeum vulgare GN=stp2 PE=2 SV=1	6.90571	3	6	3	81.438	5.73	0.592	0.1249	0.542	0.0221	1.184	0.9431	GO:0005355//glucose transmembrane transporter activity;GO:0005887//integral component of plasma membrane;GO:0005351//sugar:proton symporter activity;GO:0046323//glucose import;GO:1904659//glucose transmembrane transport;GO:0015992//proton transport	Permeases of the major facilitator superfamily	--	establishment_of_localization localization	cell cell_part	transporter_activity
B4FFH8	Adenosine kinase 2 OS=Zea mays GN=ZEAMMB73_Zm00001d017271 PE=2 SV=1	5.84795	2	4	2	37.083	5.25	0.334	0.0074	0.397	0.0001	1.302	0.3056	GO:0004001//adenosine kinase activity;GO:0005829//cytosol;GO:0005507//copper ion binding;GO:0009506//plasmodesma;GO:0006169//adenosine salvage;GO:0006167//AMP biosynthetic process;GO:0016310//phosphorylation;GO:0009507//chloroplast;GO:0019344//cysteine biosynthetic process;GO:0005886//plasma membrane;GO:0048046//apoplast	Sugar kinases, ribokinase family	Purine metabolism;Metabolic pathways	cellular_process metabolic_process	cell cell_part extracellular_region organelle symplast	binding catalytic_activity
A0A1D6AGT9	Phosphoglycerate kinase OS=Triticum aestivum PE=3 SV=1	26.4339	10	49	4	42.148	5.86	1.436	0.5966	2.582	0.062	1.974	0.0385	GO:0005774//vacuolar membrane;GO:0048046//apoplast;GO:0046685//response to arsenic-containing substance;GO:0005829//cytosol;GO:0006096//glycolytic process;GO:0034976//response to endoplasmic reticulum stress;GO:0009570//chloroplast stroma;GO:0019253//reductive pentose-phosphate cycle;GO:0046686//response to cadmium ion;GO:0009506//plasmodesma;GO:0005886//plasma membrane;GO:0005634//nucleus;GO:000…	3-phosphoglycerate kinase	Microbial metabolism in diverse environments;Carbon fixation in photosynthetic organisms;Glycolysis / Gluconeogenesis;Metabolic pathways;Biosynthesis of secondary metabolites	cellular_process metabolic_process response_to_stimulus	cell cell_part extracellular_region organelle organelle_part symplast	binding catalytic_activity
A0A1D6BX53	6-phosphogluconate dehydrogenase, decarboxylating OS=Triticum aestivum PE=3 SV=1	5.08475	3	16	3	58.623	8.53	17.43	0.0932	1.076	0.5221	0.174	0.044	GO:0005829//cytosol;GO:0055114//oxidation-reduction process;GO:0005777//peroxisome;GO:0006098//pentose-phosphate shunt;GO:0043090//amino acid import;GO:0010359//regulation of anion channel activity;GO:0009750//response to fructose;GO:0009749//response to glucose;GO:0009744//response to sucrose;GO:0006888//ER to Golgi vesicle-mediated transport;GO:0009570//chloroplast stroma;GO:0004616//phosphoglu…	6-phosphogluconate dehydrogenase	Metabolic pathways;Biosynthesis of secondary metabolites;Pentose phosphate pathway;Microbial metabolism in diverse environments;Glutathione metabolism	biological_regulation cellular_process establishment_of_localization localization metabolic_process regulation_of_biological_process response_to_stimulus	cell cell_part organelle organelle_part	catalytic_activity
B6T9B9	Alpha-N-arabinofuranosidase A OS=Zea mays PE=2 SV=1	1.91176	1	1	1	74.828	5.39	1.632	0.0589	2.831	0.1287	1.738	0.0232	GO:0046556//alpha-L-arabinofuranosidase activity;GO:0016023//cytoplasmic, membrane-bounded vesicle;GO:0046373//L-arabinose metabolic process	Alpha-L-arabinofuranosidase	--	cellular_process metabolic_process	cell cell_part organelle	catalytic_activity
[I] Lipid transport and metabolism
D2KZ12	3-ketoacyl-CoA thiolase-like protein OS=Triticum aestivum GN=TaSAG8 PE=2 SV=1	26.7974	8	33	5	47.896	7.96	1.713	0.047	2.026	0.5244	1.261	0.8061	GO:0005774//vacuolar membrane;GO:0009789//positive regulation of abscisic acid-activated signaling pathway;GO:0051788//response to misfolded protein;GO:0009611//response to wounding;GO:0006635//fatty acid beta-oxidation;GO:0009407//toxin catabolic process;GO:0003988//acetyl-CoA C-acyltransferase activity;GO:0080129//proteasome core complex assembly;GO:0009507//chloroplast;GO:0005730//nucleolus;GO…	Acetyl-CoA acetyltransferase	Biosynthesis of unsaturated fatty acids;Fatty acid metabolism;Peroxisome;alpha-Linolenic acid metabolism;Valine, leucine and isoleucine degradation;Metabolic pathways;Biosynthesis of secondary metabolites;Microbial metabolism in diverse environments	biological_regulation cellular_component_organization_or_biogenesis cellular_process metabolic_process positive_regulation_of_biological_process regulation_of_biological_process response_to_stimulus signaling	cell cell_part membrane-enclosed_lumen organelle organelle_part	catalytic_activity
B6SXV4	Peroxisomal fatty acid beta-oxidation multifunctional protein OS=Zea mays PE=2 SV=1	10.729	6	30	2	78.59	9.17	2.478	0.0086	1.011	0.5559	0.408	NA	GO:0005618//cell wall;GO:0008017//microtubule binding;GO:0016021//integral component of membrane;GO:0003729//mRNA binding;GO:0005874//microtubule;GO:0009506//plasmodesma;GO:0008692//3-hydroxybutyryl-CoA epimerase activity;GO:0009695//jasmonic acid biosynthetic process;GO:0009908//flower development;GO:0004165//dodecenoyl-CoA delta-isomerase activity;GO:0003857//3-hydroxyacyl-CoA dehydrogenase act…	3-hydroxyacyl-CoA dehydrogenase	alpha-Linolenic acid metabolism;Metabolic pathways	cellular_process developmental_process metabolic_process multicellular_organismal_process reproduction reproductive_process	cell cell_part macromolecular_complex organelle organelle_part symplast	binding catalytic_activity
A9UIF0	Phospholipase D OS=Lolium temulentum GN=PLD PE=2 SV=2	6.78175	4	19	3	91.647	5.6	0.089	0.0006	0.507	0.0975	5.824	0.0194	GO:0009789//positive regulation of abscisic acid-activated signaling pathway;GO:0006094//gluconeogenesis;GO:0046470//phosphatidylcholine metabolic process;GO:0005546//phosphatidylinositol-4,5-bisphosphate binding;GO:0010119//regulation of stomatal movement;GO:0006833//water transport;GO:0004630//phospholipase D activity;GO:0070290//N-acylphosphatidylethanolamine-specific phospholipase D activity;…	Phosphatidylserine/phosphatidylglycerophosphate/cardiolipin synthases and related enzymes	Metabolic pathways;Glycerophospholipid metabolism;Ether lipid metabolism;Endocytosis	biological_regulation cellular_component_organization_or_biogenesis cellular_process developmental_process establishment_of_localization growth localization metabolic_process multicellular_organismal_process positive_regulation_of_biological_process regulation_of_biological_process response_to_stimulus signaling	cell cell_part organelle symplast	binding catalytic_activity
B4FYM0	Acetyl-CoA acetyltransferase, cytosolic 2 OS=Zea mays PE=2 SV=1	6.88836	2	3	2	43.051	7.66	3.81	0.3601	2.384	0.2146	0.626	0.0498	GO:0016132//brassinosteroid biosynthetic process;GO:0006085//acetyl-CoA biosynthetic process;GO:0005829//cytosol;GO:0016747//transferase activity, transferring acyl groups other than amino-acyl groups;GO:0005777//peroxisome;GO:0009860//pollen tube growth;GO:0009846//pollen germination;GO:0019745//pentacyclic triterpenoid biosynthetic process;GO:0005886//plasma membrane;GO:0016126//sterol biosynth…	Acetyl-CoA acetyltransferase	Fatty acid metabolism;Pyruvate metabolism;Valine, leucine and isoleucine degradation;Lysine degradation;Butanoate metabolism;Metabolic pathways;Biosynthesis of secondary metabolites;Propanoate metabolism;Terpenoid backbone biosynthesis;Microbial metabolism in diverse environments;Tryptophan metabolism;Synthesis and degradation of ketone bodies	biological_regulation cellular_component_organization_or_biogenesis cellular_process developmental_process growth metabolic_process multi-organism_process multicellular_organismal_process reproduction reproductive_process	cell cell_part organelle	catalytic_activity
[J] Translation, ribosomal structure and biogenesis
F2DGV9	60S ribosomal export protein NMD3 OS=Hordeum vulgare subsp. vulgare PE=2 SV=1	21.3052	8	21	6	58.706	6.6	2.514	0.0071	1.264	0.055	0.529	0.0202	GO:0007029//endoplasmic reticulum organization;GO:0009834//plant-type secondary cell wall biogenesis;GO:0006611//protein export from nucleus;GO:0005634//nucleus;GO:0005829//cytosol	NMD protein affecting ribosome stability and mRNA decay	RNA transport	cellular_component_organization_or_biogenesis cellular_process establishment_of_localization localization	cell cell_part organelle
B4FRM7	60S ribosomal protein L12 OS=Zea mays GN=100284082 PE=2 SV=1	42.7711	5	38	1	17.707	8.95	3.279	0.1078	5.876	0.0001	2.873	0.1411	GO:0001510//RNA methylation;GO:0006412//translation;GO:0008270//zinc ion binding;GO:0005730//nucleolus;GO:0000027//ribosomal large subunit assembly;GO:0009506//plasmodesma;GO:0019843//rRNA binding;GO:0003735//structural constituent of ribosome;GO:0009507//chloroplast;GO:0005773//vacuole;GO:0022625//cytosolic large ribosomal subunit	Ribosomal protein L11	Ribosome	cellular_component_organization_or_biogenesis cellular_process metabolic_process	cell cell_part macromolecular_complex membrane-enclosed_lumen organelle organelle_part symplast	binding structural_molecule_activity
F4J4W3	40S ribosomal protein SA OS=Arabidopsis thaliana GN=RPSAb PE=1 SV=1	8.43373	2	36	1	37.276	9.63	6.305	0.2269	7.526	0.0142	1.194	0.06	GO:0006833//water transport;GO:0006412//translation;GO:0000028//ribosomal small subunit assembly;GO:0001510//RNA methylation;GO:0009664//plant-type cell wall organization;GO:0009507//chloroplast;GO:0006972//hyperosmotic response;GO:0007030//Golgi organization;GO:0006096//glycolytic process;GO:0046686//response to cadmium ion;GO:0003735//structural constituent of ribosome;GO:0009506//plasmodesma;G…	Ribosomal protein S2	Ribosome	cellular_component_organization_or_biogenesis cellular_process establishment_of_localization localization metabolic_process response_to_stimulus	cell cell_part macromolecular_complex organelle organelle_part symplast	structural_molecule_activity
A0A200QCY4	40S ribosomal protein SA OS=Macleaya cordata GN=BVC80_209g20 PE=3 SV=1	8.41751	2	8	2	32.484	5.01	1.365	0.4124	1.967	0.0444	1.543	0.0814	GO:0006412//translation;GO:0000461//endonucleolytic cleavage to generate mature 3'-end of SSU-rRNA from (SSU-rRNA, 5.8S rRNA, LSU-rRNA);GO:0006407//rRNA export from nucleus;GO:0003735//structural constituent of ribosome;GO:0022627//cytosolic small ribosomal subunit;GO:0030686//90S preribosome;GO:0000028//ribosomal small subunit assembly;GO:0000447//endonucleolytic cleavage in ITS1 to separate SSU…	Ribosomal protein S2	Ribosome	cellular_component_organization_or_biogenesis cellular_process establishment_of_localization localization metabolic_process	cell cell_part macromolecular_complex organelle organelle_part	structural_molecule_activity
A0A1D5TUK5	40S ribosomal protein S8 OS=Triticum aestivum PE=3 SV=1	28.8889	7	60	7	25.248	10.45	1.064	0.3995	1.834	0.0341	1.739	0.0501	GO:0044699//single-organism process;GO:0006412//translation;GO:0001510//RNA methylation;GO:0009507//chloroplast;GO:0005618//cell wall;GO:0005730//nucleolus;GO:0000462//maturation of SSU-rRNA from tricistronic rRNA transcript (SSU-rRNA, 5.8S rRNA, LSU-rRNA);GO:0003735//structural constituent of ribosome;GO:0009506//plasmodesma;GO:0005886//plasma membrane;GO:0022627//cytosolic small ribosomal subun…	Ribosomal protein S8E	Ribosome	cellular_component_organization_or_biogenesis cellular_process metabolic_process	cell cell_part macromolecular_complex membrane-enclosed_lumen organelle organelle_part symplast	structural_molecule_activity
A0A1Q3DHJ5	40S ribosomal protein S27 (Fragment) OS=Cephalotus follicularis GN=CFOL_v3_31594 PE=3 SV=1	36.4706	3	44	3	9.52	8.97	2.847	0.0219	1.888	0.2696	0.764	0.302	GO:0001510//RNA methylation;GO:0006412//translation;GO:0005618//cell wall;GO:0005730//nucleolus;GO:0046872//metal ion binding;GO:0009506//plasmodesma;GO:0003735//structural constituent of ribosome;GO:0022627//cytosolic small ribosomal subunit;GO:0042545//cell wall modification;GO:0009664//plant-type cell wall organization;GO:0005886//plasma membrane	Ribosomal protein S27E	Ribosome	cellular_component_organization_or_biogenesis cellular_process metabolic_process	cell cell_part macromolecular_complex membrane-enclosed_lumen organelle organelle_part symplast	binding structural_molecule_activity
Q94I94	Putative ribosomal-like protein (Fragment) OS=Atropa belladonna PE=2 SV=1	22.4138	1	4	1	6.773	4.83	5.273	0.0084	1.036	NA	0.197	0.009	GO:0034457//Mpp10 complex;GO:0045903//positive regulation of translational fidelity;GO:0030515//snoRNA binding;GO:0003735//structural constituent of ribosome;GO:0032040//small-subunit processome;GO:0019013//viral nucleocapsid;GO:0006364//rRNA processing;GO:0006626//protein targeting to mitochondrion;GO:0019843//rRNA binding;GO:0022627//cytosolic small ribosomal subunit;GO:0005739//mitochondrion	Ribosomal protein S4 and related proteins	--	biological_regulation cellular_component_organization_or_biogenesis cellular_process establishment_of_localization localization metabolic_process positive_regulation_of_biological_process regulation_of_biological_process	cell cell_part macromolecular_complex membrane-enclosed_lumen organelle organelle_part virion virion_part	binding structural_molecule_activity
Q6ZD35	Os08g0538000 protein OS=Oryza sativa subsp. japonica GN=Os08g0538000 PE=4 SV=1	11.4613	7	19	1	77.026	6.33	3.318	0.0095	3.364	0.0128	1.026	0.9944	GO:0007010//cytoskeleton organization;GO:0006094//gluconeogenesis;GO:0005802//trans-Golgi network;GO:0004820//glycine-tRNA ligase activity;GO:0010498//proteasomal protein catabolic process;GO:0046983//protein dimerization activity;GO:0005829//cytosol;GO:0015966//diadenosine tetraphosphate biosynthetic process;GO:0019243//methylglyoxal catabolic process to D-lactate via S-lactoyl-glutathione;GO:00…	Glycyl-tRNA synthetase (class II)	Aminoacyl-tRNA biosynthesis	cellular_component_organization_or_biogenesis cellular_process metabolic_process	cell cell_part organelle organelle_part	binding catalytic_activity
A0A078GTP4	BnaC06g26740D protein OS=Brassica napus GN=BnaC06g26740D PE=3 SV=1	4.25532	1	18	1	26.902	10.26	2.761	0.0976	4.628	0.0053	2.138	0.1184	GO:0001510//RNA methylation;GO:0006412//translation;GO:0005730//nucleolus;GO:0009506//plasmodesma;GO:0003735//structural constituent of ribosome;GO:0061484//hematopoietic stem cell homeostasis;GO:0042545//cell wall modification;GO:0005774//vacuolar membrane;GO:0009664//plant-type cell wall organization;GO:0009507//chloroplast;GO:0022625//cytosolic large ribosomal subunit;GO:0005886//plasma membra…	Ribosomal protein L22	Ribosome	cellular_component_organization_or_biogenesis cellular_process metabolic_process	cell cell_part macromolecular_complex membrane-enclosed_lumen organelle organelle_part symplast	structural_molecule_activity
A0A200PPG3	Ribosomal protein L1 OS=Macleaya cordata GN=BVC80_1325g17 PE=3 SV=1	3.02376	1	1	1	51.218	9.41	0.705	0.014	1.237	0.0603	1.761	0.0015	GO:0006412//translation;GO:0003723//RNA binding;GO:0006354//DNA-templated transcription, elongation;GO:0003735//structural constituent of ribosome;GO:0015934//large ribosomal subunit	Ribosomal protein L1	Ribosome	cellular_process metabolic_process	cell cell_part macromolecular_complex organelle organelle_part	binding structural_molecule_activity
V4L9W3	Methionine aminopeptidase OS=Eutrema salsugineum GN=EUTSA_v10001475mg PE=3 SV=1	7.69231	2	7	2	44.463	7.55	0.49	0.0729	2.495	0.389	5.122	0.0279	GO:0005829//cytosol;GO:0010048//vernalization response;GO:0031365//N-terminal protein amino acid modification;GO:0048440//carpel development;GO:0004177//aminopeptidase activity;GO:0043481//anthocyanin accumulation in tissues in response to UV light;GO:0008235//metalloexopeptidase activity;GO:0016485//protein processing	Methionine aminopeptidase	--	cellular_process developmental_process metabolic_process multicellular_organismal_process pigmentation reproduction reproductive_process response_to_stimulus	cell cell_part	catalytic_activity
A0A078H0B1	BnaC04g31840D protein OS=Brassica napus GN=BnaC04g31840D PE=3 SV=1	2.17617	3	7	2	109.802	8.09	0.574	0.1247	1.422	0.6764	2.504	0.0085	GO:0009220//pyrimidine ribonucleotide biosynthetic process;GO:0042645//mitochondrial nucleoid;GO:0005524//ATP binding;GO:0004386//helicase activity;GO:0005634//nucleus	Superfamily II DNA and RNA helicases;Ribosomal protein S4 and related proteins	Ribosome	cellular_process metabolic_process	cell cell_part membrane-enclosed_lumen organelle organelle_part	binding catalytic_activity
Q8LLB9	BPM OS=Hordeum vulgare GN=Bpm PE=4 SV=1	5.26894	3	8	3	98.265	6.11	0.365	0.0122	NA	NA	NA	NA	GO:0003723//RNA binding	RNA-binding protein of the Puf family, translational repressor	--			binding
A0A1J3D3H0	60S ribosomal protein L24-1 OS=Noccaea caerulescens GN=GA_TR14022_c0_g1_i1_g.43982 PE=4 SV=1	15.2439	3	25	3	18.634	10.71	0.842	0.3694	0.403	0.0386	0.483	0.0201	GO:0048467//gynoecium development;GO:0001510//RNA methylation;GO:0006412//translation;GO:1902626//assembly of large subunit precursor of preribosome;GO:0005739//mitochondrion;GO:0005730//nucleolus;GO:0000027//ribosomal large subunit assembly;GO:0009734//auxin-activated signaling pathway;GO:0003735//structural constituent of ribosome;GO:0009507//chloroplast;GO:0022625//cytosolic large ribosomal su…	Ribosomal protein L24E	Ribosome	biological_regulation cellular_component_organization_or_biogenesis cellular_process developmental_process metabolic_process multicellular_organismal_process regulation_of_biological_process reproduction reproductive_process response_to_stimulus signaling	cell cell_part macromolecular_complex membrane-enclosed_lumen organelle organelle_part	structural_molecule_activity
B6TAQ1	60S ribosomal protein L27 OS=Zea mays PE=2 SV=1	7.48299	1	13	1	16.279	7.28	0.991	0.8211	0.549	0.0171	0.563	0.018	GO:0003735//structural constituent of ribosome;GO:0001510//RNA methylation;GO:0022625//cytosolic large ribosomal subunit;GO:0006412//translation;GO:0005739//mitochondrion	Ribosomal protein L14E/L6E/L27E	Ribosome	cellular_process metabolic_process	cell cell_part macromolecular_complex organelle organelle_part	structural_molecule_activity
A0A1Q3AVN8	Ribosomal_L30 domain-containing protein/Ribosomal_L30_N domain-containing protein (Fragment) OS=Cephalotus follicularis GN=CFOL_v3_03235 PE=4 SV=1	11.0236	3	24	1	29.552	9.8	1.884	0.6474	0.16	0.0319	0.312	0.0893	GO:0005886//plasma membrane;GO:0005618//cell wall;GO:0005774//vacuolar membrane;GO:0022625//cytosolic large ribosomal subunit;GO:0009507//chloroplast	Ribosomal protein L30/L7E	Ribosome		cell cell_part macromolecular_complex organelle organelle_part
A0A1D5VEP2	Obg-like ATPase 1 OS=Triticum aestivum PE=3 SV=1	25.3807	8	43	8	44.27	6.8	1.224	0.7197	0.106	0.0009	0.1	0.0021	GO:0006094//gluconeogenesis;GO:0006623//protein targeting to vacuole;GO:0043023//ribosomal large subunit binding;GO:0009651//response to salt stress;GO:0005525//GTP binding;GO:0043022//ribosome binding;GO:0005829//cytosol;GO:0006096//glycolytic process;GO:0009506//plasmodesma;GO:0016887//ATPase activity;GO:0005524//ATP binding	Predicted GTPase, probable translation factor	--	cellular_component_organization_or_biogenesis cellular_process establishment_of_localization localization metabolic_process response_to_stimulus	cell cell_part symplast	binding catalytic_activity
A0A0D3FJB8	40S ribosomal protein S6 OS=Oryza barthii PE=3 SV=1	31.2	7	19	3	28.484	10.65	2.471	0.3432	0.694	0.2531	0.297	0.0069	GO:0003735//structural constituent of ribosome;GO:0006364//rRNA processing;GO:0022627//cytosolic small ribosomal subunit;GO:0042274//ribosomal small subunit biogenesis;GO:0006412//translation	Ribosomal protein S6E (S10)	Ribosome	cellular_component_organization_or_biogenesis cellular_process metabolic_process	cell cell_part macromolecular_complex organelle organelle_part	structural_molecule_activity
C6TI64	40S ribosomal protein S3a OS=Glycine max GN=LOC100813273 PE=2 SV=1	15.7088	4	9	2	29.687	9.8	2.924	0.5717	0.256	0.3526	0.089	0.0369	GO:0001510//RNA methylation;GO:0006412//translation;GO:0005618//cell wall;GO:0005730//nucleolus;GO:0009506//plasmodesma;GO:0003735//structural constituent of ribosome;GO:0009220//pyrimidine ribonucleotide biosynthetic process;GO:0022627//cytosolic small ribosomal subunit;GO:0009507//chloroplast;GO:0005886//plasma membrane	Ribosomal protein S3AE	Ribosome	cellular_process metabolic_process	cell cell_part macromolecular_complex membrane-enclosed_lumen organelle organelle_part symplast	structural_molecule_activity
[O] Posttranslational modification, protein turnover, chaperones
Q5QHT4	70 kDa heat shock cognate protein 1 OS=Vigna radiata PE=2 SV=1	18.3359	12	144	1	70.972	5.21	1.638	0.0001	3.581	0.006	2.188	0.0258	GO:0005524//ATP binding	Molecular chaperone	Spliceosome;Endocytosis;Protein processing in endoplasmic reticulum			binding
Q93XQ6	Peptidyl-prolyl cis-trans isomerase OS=Triticum aestivum GN=CyP2 PE=2 SV=1	16.9591	2	46	2	18.367	8.25	1.831	0.0024	1.606	0.0117	0.887	0.2804	GO:0006457//protein folding;GO:0000413//protein peptidyl-prolyl isomerization;GO:0042277//peptide binding;GO:0005737//cytoplasm;GO:0003755//peptidyl-prolyl cis-trans isomerase activity	Peptidyl-prolyl cis-trans isomerase (rotamase) - cyclophilin family	--	cellular_process metabolic_process	cell cell_part	binding catalytic_activity
Q69Q32	Os06g0607800 protein OS=Oryza sativa subsp. japonica GN=Os06g0607800 PE=2 SV=1	22.4439	7	25	3	44.553	8.32	2.163	0	1.234	0.9232	0.571	0.1272	GO:0045899//positive regulation of RNA polymerase II transcriptional preinitiation complex assembly;GO:0051788//response to misfolded protein;GO:0031597//cytosolic proteasome complex;GO:0005618//cell wall;GO:0017025//TBP-class protein binding;GO:0008540//proteasome regulatory particle, base subcomplex;GO:1901800//positive regulation of proteasomal protein catabolic process;GO:0036402//proteasome-…	ATP-dependent 26S proteasome regulatory subunit	Proteasome	biological_regulation cellular_component_organization_or_biogenesis cellular_process metabolic_process positive_regulation_of_biological_process regulation_of_biological_process response_to_stimulus	cell cell_part macromolecular_complex membrane-enclosed_lumen organelle organelle_part	binding catalytic_activity
A0A1J3K4N2	Proteasome subunit alpha type (Fragment) OS=Noccaea caerulescens GN=MP_TR20288_c0_g1_i1_g.57831 PE=3 SV=1	11.4504	3	12	3	29.267	7.96	4.681	0.0172	0.956	0.3822	0.262	0.0159	GO:0019773//proteasome core complex, alpha-subunit complex;GO:0006511//ubiquitin-dependent protein catabolic process;GO:0005774//vacuolar membrane;GO:0005634//nucleus;GO:0005829//cytosol;GO:0004298//threonine-type endopeptidase activity	20S proteasome, alpha and beta subunits	Proteasome	cellular_process metabolic_process	cell cell_part macromolecular_complex organelle organelle_part	catalytic_activity
A0A1D6B1K1	Proteasome subunit alpha type OS=Triticum aestivum PE=3 SV=1	15.2249	3	31	3	31.235	5.31	0.518	0.0156	0.479	0.0153	0.929	0.3814	GO:0005829//cytosol;GO:0043161//proteasome-mediated ubiquitin-dependent protein catabolic process;GO:0051788//response to misfolded protein;GO:0009506//plasmodesma;GO:0080129//proteasome core complex assembly;GO:0004298//threonine-type endopeptidase activity;GO:0006635//fatty acid beta-oxidation;GO:0019773//proteasome core complex, alpha-subunit complex;GO:0046685//response to arsenic-containing …	20S proteasome, alpha and beta subunits	Proteasome	cellular_component_organization_or_biogenesis cellular_process metabolic_process response_to_stimulus	cell cell_part macromolecular_complex organelle symplast	catalytic_activity
A0A1D5VZZ1	Proteasome subunit alpha type OS=Triticum aestivum PE=3 SV=1	19.0083	3	9	3	26.595	5.48	3.236	0.1475	1.784	0.7737	0.552	0.0436	GO:0043161//proteasome-mediated ubiquitin-dependent protein catabolic process;GO:0051788//response to misfolded protein;GO:0080129//proteasome core complex assembly;GO:0004298//threonine-type endopeptidase activity;GO:0019773//proteasome core complex, alpha-subunit complex;GO:0022626//cytosolic ribosome;GO:0005634//nucleus	20S proteasome, alpha and beta subunits	Proteasome	cellular_component_organization_or_biogenesis cellular_process metabolic_process response_to_stimulus	cell cell_part macromolecular_complex organelle	catalytic_activity
M8B1B6	26S proteasome non-ATPase regulatory subunit 11 OS=Aegilops tauschii GN=F775_28525 PE=4 SV=1	8.82724	5	20	2	87.412	8.69	0.631	0.1775	0.567	0.0041	1.322	0.8368	GO:0005829//cytosol;GO:0051510//regulation of unidimensional cell growth;GO:0003723//RNA binding;GO:0006396//RNA processing;GO:0043161//proteasome-mediated ubiquitin-dependent protein catabolic process;GO:0034976//response to endoplasmic reticulum stress;GO:0006457//protein folding;GO:0051788//response to misfolded protein;GO:0009506//plasmodesma;GO:0009536//plastid;GO:0080129//proteasome core co…	26S proteasome regulatory complex component;La protein, small RNA-binding pol III transcript stabilizing protein and related La-motif-containing proteins involved in translation	Proteasome	biological_regulation cellular_component_organization_or_biogenesis cellular_process developmental_process growth metabolic_process regulation_of_biological_process response_to_stimulus	cell cell_part macromolecular_complex organelle symplast	binding
Q7FT21	Thioredoxin OS=Triticum aestivum PE=2 SV=1	8.46154	1	8	1	13.741	5.22	2.091	0.0461	2.711	0	1.468	0.2179	GO:0006457//protein folding;GO:0016671//oxidoreductase activity, acting on a sulfur group of donors, disulfide as acceptor;GO:0009506//plasmodesma;GO:0005886//plasma membrane;GO:0045454//cell redox homeostasis;GO:0034599//cellular response to oxidative stress;GO:0006662//glycerol ether metabolic process;GO:0050832//defense response to fungus;GO:0010188//response to microbial phytotoxin;GO:0005829…	Thiol-disulfide isomerase and thioredoxins	--	biological_regulation cellular_process metabolic_process multi-organism_process regulation_of_biological_process response_to_stimulus	cell cell_part extracellular_region symplast	catalytic_activity
A0A1Y1HP96	Peroxiredoxin OS=Klebsormidium flaccidum GN=KFL_000340060 PE=4 SV=1	6.70732	1	2	1	17.632	5.6	2.309	0.0454	2.287	0.2161	1.073	0.9316	GO:0016209//antioxidant activity;GO:0009536//plastid;GO:0016684//oxidoreductase activity, acting on peroxide as acceptor	Peroxiredoxin	Peroxisome		cell cell_part organelle	antioxidant_activity catalytic_activity
Q9SP56	Glutathione S-transferase OS=Triticum aestivum GN=GST1 PE=2 SV=1	6.60377	1	5	1	23.324	6.2	5.25	0.0007	1.466	0.1036	0.28	0.0012	GO:0005737//cytoplasm;GO:0006749//glutathione metabolic process;GO:0004364//glutathione transferase activity	Glutathione S-transferase	Glutathione metabolism	cellular_process metabolic_process	cell cell_part	catalytic_activity
B6THA1	Glutaredoxin homolog1 OS=Zea mays GN=100283339 PE=2 SV=1	7.63359	1	15	1	13.681	7.85	0.045	0.0068	0.942	0.4317	20.711	0.0264	GO:0005773//vacuole;GO:0005794//Golgi apparatus;GO:0005886//plasma membrane;GO:0009055//electron carrier activity;GO:0045454//cell redox homeostasis;GO:0005829//cytosol;GO:0015035//protein disulfide oxidoreductase activity;GO:0048046//apoplast;GO:0022900//electron transport chain	Glutaredoxin and related proteins	--	biological_regulation cellular_process metabolic_process regulation_of_biological_process	cell cell_part extracellular_region organelle	catalytic_activity electron_carrier_activity
Q10RW9	Chaperonin OS=Oryza sativa subsp. japonica GN=Os03g0143400 PE=2 SV=1	21.3172	10	44	3	61.007	5.72	1.014	0.7743	0.262	0.0317	0.309	0.2099	GO:0005774//vacuolar membrane;GO:0007010//cytoskeleton organization;GO:0006094//gluconeogenesis;GO:0009941//chloroplast envelope;GO:0042542//response to hydrogen peroxide;GO:0009220//pyrimidine ribonucleotide biosynthetic process;GO:0022626//cytosolic ribosome;GO:0005759//mitochondrial matrix;GO:0010498//proteasomal protein catabolic process;GO:0034976//response to endoplasmic reticulum stress;GO…	Chaperonin GroEL (HSP60 family)	RNA degradation	cellular_component_organization_or_biogenesis cellular_process establishment_of_localization localization metabolic_process response_to_stimulus	cell cell_part macromolecular_complex membrane-enclosed_lumen organelle organelle_part	binding
Q8GV37	Chloroplast low molecular weight heat shock protein HSP26.8 OS=Agrostis stolonifera var. palustris PE=3 SV=1	25.2066	8	147	6	26.795	6.32	0.382	0.041	0.529	0.0259	1.79	0.2565	--	Molecular chaperone (small heat shock protein)	Protein processing in endoplasmic reticulum
B4F976	17.4 kDa class I heat shock protein OS=Zea mays GN=100191552 PE=2 SV=1	44.0252	8	47	2	17.869	7.5	0.728	0.0029	0.243	0.0001	0.335	0.0002	GO:0046686//response to cadmium ion;GO:0046688//response to copper ion;GO:0005737//cytoplasm;GO:0045471//response to ethanol;GO:0042542//response to hydrogen peroxide;GO:0005634//nucleus;GO:0009408//response to heat;GO:0046685//response to arsenic-containing substance	Molecular chaperone (small heat shock protein)	Protein processing in endoplasmic reticulum	response_to_stimulus	cell cell_part organelle
A0A078IK70	BnaA10g28410D protein OS=Brassica napus GN=BnaA10g28410D PE=3 SV=1	7.38994	5	37	3	73.453	8.75	2.772	0.0544	0.372	0.0069	0.135	0.0791	GO:0005737//cytoplasm;GO:0006457//protein folding;GO:0005524//ATP binding;GO:0051082//unfolded protein binding;GO:0009816//defense response to bacterium, incompatible interaction	Molecular chaperone, HSP90 family	Protein processing in endoplasmic reticulum;Plant-pathogen interaction	cellular_process immune_system_process metabolic_process multi-organism_process response_to_stimulus	cell cell_part	binding
A0A1D6CXJ5	T-complex protein 1 subunit delta OS=Triticum aestivum PE=3 SV=1	13.4831	7	28	2	57.431	6.99	0.316	0.0664	0.612	0.0007	4.255	0.1505	GO:0005829//cytosol;GO:0010498//proteasomal protein catabolic process;GO:0006457//protein folding;GO:0009651//response to salt stress;GO:0007010//cytoskeleton organization;GO:0009536//plastid;GO:0005524//ATP binding;GO:0006094//gluconeogenesis;GO:0051082//unfolded protein binding;GO:0006096//glycolytic process	Chaperonin GroEL (HSP60 family)	--	cellular_component_organization_or_biogenesis cellular_process metabolic_process response_to_stimulus	cell cell_part organelle	binding
A0A1D5RU17	Guanosine nucleotide diphosphate dissociation inhibitor OS=Triticum aestivum PE=3 SV=1	8.85312	4	16	4	55.559	5.57	0.04	0.0581	0.061	0.0032	1.547	0.6541	GO:0005829//cytosol;GO:0016926//protein desumoylation;GO:0055114//oxidation-reduction process;GO:0051049//regulation of transport;GO:0006623//protein targeting to vacuole;GO:0009506//plasmodesma;GO:0042732//D-xylose metabolic process;GO:0010228//vegetative to reproductive phase transition of meristem;GO:0016491//oxidoreductase activity;GO:0048227//plasma membrane to endosome transport;GO:0050790/…	RAB proteins geranylgeranyltransferase component A (RAB escort protein)	--	biological_regulation cellular_component_organization_or_biogenesis cellular_process developmental_process establishment_of_localization localization metabolic_process multicellular_organismal_process regulation_of_biological_process reproduction reproductive_process	cell cell_part extracellular_region symplast	catalytic_activity enzyme_regulator_activity
A0A200R7B1	Peptidyl-prolyl cis-trans isomerase OS=Macleaya cordata GN=BVC80_1831g90 PE=3 SV=1	6.97674	1	10	1	18.343	8.25	0.291	0.0151	0.27	NA	0.927	0.2402	GO:0006457//protein folding;GO:0005794//Golgi apparatus;GO:0009506//plasmodesma;GO:0005886//plasma membrane;GO:0042277//peptide binding;GO:0007165//signal transduction;GO:0009507//chloroplast;GO:0000413//protein peptidyl-prolyl isomerization;GO:0005829//cytosol;GO:0003755//peptidyl-prolyl cis-trans isomerase activity	Peptidyl-prolyl cis-trans isomerase (rotamase) - cyclophilin family	--	biological_regulation cellular_process metabolic_process regulation_of_biological_process response_to_stimulus signaling	cell cell_part organelle symplast	binding catalytic_activity
W5C8T3	Peptidyl-prolyl cis-trans isomerase OS=Triticum aestivum PE=4 SV=1	14.0496	1	2	1	12.997	8.88	1.214	0.7211	0.531	0.1896	0.481	0.0336	GO:0044763//single-organism cellular process;GO:0043231//intracellular membrane-bounded organelle;GO:0009058//biosynthetic process;GO:0042221//response to chemical;GO:0006970//response to osmotic stress;GO:0016043//cellular component organization;GO:0044281//small molecule metabolic process;GO:0003755//peptidyl-prolyl cis-trans isomerase activity;GO:1901575//organic substance catabolic process;GO…	Parvulin-like peptidyl-prolyl isomerase	--	cellular_component_organization_or_biogenesis cellular_process metabolic_process response_to_stimulus	cell cell_part organelle	catalytic_activity
[T] Signal transduction mechanisms
Q84J55	14-3-3-like protein GF14-A OS=Oryza sativa subsp. japonica GN=GF14A PE=2 SV=1	14.3939	4	9	2	28.982	4.94	1.619	0.9073	2.498	0.012	3.346	0.2386	GO:0019904//protein domain specific binding	14-3-3 family protein	--			binding
A0A1Q3BGB9	14-3-3 domain-containing protein OS=Cephalotus follicularis GN=CFOL_v3_10323 PE=3 SV=1	15.5378	3	6	1	28.369	4.84	1.182	0.318	1.759	0.0026	1.488	0.086	GO:0019904//protein domain specific binding	14-3-3 family protein	--			binding
B6TGD5	Ethylene response protein OS=Zea mays GN=USP PE=2 SV=1	12.4294	2	4	2	19.925	6.43	0.63	0.0262	0.458	NA	0.728	0.0385	GO:0006950//response to stress;GO:0005886//plasma membrane;GO:0002238//response to molecule of fungal origin	Universal stress protein UspA and related nucleotide-binding proteins	--	multi-organism_process response_to_stimulus	cell cell_part
A0A1Q3AZ74	Arf domain-containing protein/PI3_PI4_kinase domain-containing protein/PI3Ka domain-containing protein/PI3K_C2 domain-containing protein OS=Cephalotus follicularis GN=CFOL_v3_04548 PE=3 SV=1	4.58453	4	22	4	119.993	7.62	1.166	0.9564	0.674	0.2124	0.578	0.0161	GO:0036092//phosphatidylinositol-3-phosphate biosynthetic process;GO:0016303//1-phosphatidylinositol-3-kinase activity;GO:0046855//inositol phosphate dephosphorylation;GO:0000045//autophagosome assembly;GO:0009651//response to salt stress;GO:0016926//protein desumoylation;GO:0016197//endosomal transport;GO:0032957//inositol trisphosphate metabolic process;GO:0005777//peroxisome;GO:0006487//protei…	GTPase SAR1 and related small G proteins;Predicted GTPase;Phosphatidylinositol kinase and protein kinases of the PI-3 kinase family	Metabolic pathways;Regulation of autophagy;Inositol phosphate metabolism;Phagosome;Phosphatidylinositol signaling system	biological_regulation cellular_component_organization_or_biogenesis cellular_process developmental_process establishment_of_localization localization metabolic_process multicellular_organismal_process regulation_of_biological_process reproduction reproductive_process response_to_stimulus signaling	cell cell_part macromolecular_complex organelle	binding catalytic_activity
K3Z3A3	Serine/threonine-protein phosphatase OS=Setaria italica GN=LOC101769861 PE=3 SV=1	5.59862	5	9	5	122.553	6.92	0.883	0.4455	2.349	0.156	2.938	0.0162	GO:0005829//cytosol;GO:0006470//protein dephosphorylation;GO:0046872//metal ion binding;GO:0009742//brassinosteroid mediated signaling pathway;GO:0004721//phosphoprotein phosphatase activity;GO:0005634//nucleus;GO:0005886//plasma membrane	Diadenosine tetraphosphatase and related serine/threonine protein phosphatases	--	biological_regulation cellular_process metabolic_process regulation_of_biological_process response_to_stimulus signaling	cell cell_part organelle	binding catalytic_activity
[K] Transcription
F2DVV5	RNA helicase (Fragment) OS=Hordeum vulgare subsp. vulgare PE=2 SV=1	8.96785	5	21	5	66.398	8.75	0.82	0.2529	1.357	0.1831	1.724	0.0396	GO:0044763//single-organism cellular process;GO:0043414//macromolecule methylation;GO:0044710//single-organism metabolic process;GO:0003723//RNA binding;GO:0004004//ATP-dependent RNA helicase activity;GO:0005524//ATP binding;GO:0010501//RNA secondary structure unwinding	Superfamily II DNA and RNA helicases	--	cellular_process metabolic_process		binding catalytic_activity
[L] Replication, recombination and repair
Q10MC6	Os03g0314100 protein OS=Oryza sativa subsp. japonica GN=Os03g0314100 PE=2 SV=1	8.86525	4	18	4	62.665	7.15	0.196	0.0018	0.212	0.0088	1.085	0.9675	GO:0009560//embryo sac egg cell differentiation;GO:0005829//cytosol;GO:0006396//RNA processing;GO:0004004//ATP-dependent RNA helicase activity;GO:0005730//nucleolus;GO:0005524//ATP binding;GO:0044822//poly(A) RNA binding	HrpA-like helicases	Spliceosome	cellular_process developmental_process metabolic_process multicellular_organismal_process reproduction reproductive_process	cell cell_part membrane-enclosed_lumen organelle organelle_part	binding catalytic_activity
A0A1D5U388	Proliferating cell nuclear antigen OS=Triticum aestivum PE=3 SV=1	26.3538	5	18	1	30.751	4.84	0.208	0.0368	0.336	0.0122	3.524	0.5255	GO:0045739//positive regulation of DNA repair;GO:0003684//damaged DNA binding;GO:0045740//positive regulation of DNA replication;GO:0030337//DNA polymerase processivity factor activity;GO:0006272//leading strand elongation;GO:0034644//cellular response to UV;GO:0006298//mismatch repair;GO:0043626//PCNA complex;GO:0019985//translesion synthesis;GO:0003682//chromatin binding;GO:0005634//nucleus	DNA polymerase sliding clamp subunit (PCNA homolog)	Nucleotide excision repair;Base excision repair;DNA replication;Mismatch repair	biological_regulation cellular_process metabolic_process positive_regulation_of_biological_process regulation_of_biological_process response_to_stimulus	cell cell_part macromolecular_complex organelle	binding enzyme_regulator_activity
A0A1J3GB89	Proliferating cell nuclear antigen OS=Noccaea caerulescens GN=GA_TR19292_c2_g1_i1_g.63079 PE=3 SV=1	9.09091	2	10	1	29.246	4.72	0.808	0.3517	2.127	0.2464	2.801	0.0064	GO:0045739//positive regulation of DNA repair;GO:0003684//damaged DNA binding;GO:0045740//positive regulation of DNA replication;GO:0030337//DNA polymerase processivity factor activity;GO:0006272//leading strand elongation;GO:0034644//cellular response to UV;GO:0006298//mismatch repair;GO:0043626//PCNA complex;GO:0019985//translesion synthesis;GO:0003682//chromatin binding;GO:0005634//nucleus	DNA polymerase sliding clamp subunit (PCNA homolog)	Nucleotide excision repair;Base excision repair;Mismatch repair;DNA replication	biological_regulation cellular_process metabolic_process positive_regulation_of_biological_process regulation_of_biological_process response_to_stimulus	cell cell_part macromolecular_complex organelle	binding enzyme_regulator_activity
A0A078I381	BnaC01g10520D protein OS=Brassica napus GN=BnaC01g10520D PE=4 SV=1	2.82258	1	3	1	55.843	5.52	3.598	0.0156	NA	NA	NA	NA	GO:0006468//protein phosphorylation;GO:0004674//protein serine/threonine kinase activity;GO:0004713//protein tyrosine kinase activity;GO:0005524//ATP binding;GO:0009742//brassinosteroid mediated signaling pathway;GO:0005886//plasma membrane	Serine/threonine protein kinase	Plant-pathogen interaction	biological_regulation cellular_process metabolic_process regulation_of_biological_process response_to_stimulus signaling	cell cell_part	binding catalytic_activity
[M] Cell wall/membrane/envelope biogenesis
A0A0D3GCR3	Translation factor GUF1 homolog, mitochondrial OS=Oryza barthii PE=3 SV=1	5.98958	3	3	3	84.827	9.04	0.5	0.0106	0.329	0.0663	0.683	0.2484	GO:0006412//translation;GO:0005743//mitochondrial inner membrane;GO:0009536//plastid;GO:0003924//GTPase activity;GO:0005525//GTP binding	Membrane GTPase LepA	--	cellular_process metabolic_process	cell cell_part organelle organelle_part	binding catalytic_activity
[U] Intracellular trafficking, secretion, and vesicular transport
W5AA91	Importin subunit alpha OS=Triticum aestivum PE=3 SV=1	13.8577	5	20	2	58.583	5.25	5.507	0.0363	4.013	0.0601	0.747	0.0458	GO:0008139//nuclear localization sequence binding;GO:0007010//cytoskeleton organization;GO:0006094//gluconeogenesis;GO:0005654//nucleoplasm;GO:0008565//protein transporter activity;GO:0010498//proteasomal protein catabolic process;GO:0005618//cell wall;GO:0048767//root hair elongation;GO:0005730//nucleolus;GO:0005829//cytosol;GO:0005643//nuclear pore;GO:0006607//NLS-bearing protein import into nu…	Karyopherin (importin) alpha	Ubiquitin mediated proteolysis	biological_regulation cellular_component_organization_or_biogenesis cellular_process developmental_process establishment_of_localization growth localization metabolic_process multicellular_organismal_process viral_reproduction	cell cell_part macromolecular_complex membrane-enclosed_lumen organelle organelle_part	binding transporter_activity
A0A0D3G3F2	Importin subunit alpha OS=Oryza barthii PE=3 SV=1	9.55752	4	22	1	61.99	5.38	NA	NA	NA	NA	4.582	0.0468	GO:0008139//nuclear localization sequence binding;GO:0007010//cytoskeleton organization;GO:0006094//gluconeogenesis;GO:0005654//nucleoplasm;GO:0008565//protein transporter activity;GO:0010498//proteasomal protein catabolic process;GO:0005618//cell wall;GO:0048767//root hair elongation;GO:0005730//nucleolus;GO:0005829//cytosol;GO:0005643//nuclear pore;GO:0006607//NLS-bearing protein import into nu…	Karyopherin (importin) alpha	Ubiquitin mediated proteolysis	biological_regulation cellular_component_organization_or_biogenesis cellular_process developmental_process establishment_of_localization growth localization metabolic_process multicellular_organismal_process viral_reproduction	cell cell_part macromolecular_complex membrane-enclosed_lumen organelle organelle_part	binding transporter_activity
B6T9E7	Ran-binding protein 1 OS=Zea mays PE=2 SV=1	15.311	2	12	2	23.191	4.78	1.917	0.0045	NA	NA	NA	NA	GO:0000278//mitotic cell cycle;GO:0006406//mRNA export from nucleus;GO:0005622//intracellular;GO:0000060//protein import into nucleus, translocation;GO:0006396//RNA processing	Ran GTPase-activating protein (Ran-binding protein)	--	cellular_process establishment_of_localization localization metabolic_process	cell cell_part
[Z] Cytoskeleton
B6SZ83	Actin-7 OS=Zea mays GN=100281811 PE=2 SV=1	9.57447	3	17	1	41.607	5.31	1.527	0.0572	2.183	0.0284	1.43	0.0802	GO:0005737//cytoplasm;GO:0005200//structural constituent of cytoskeleton;GO:0005884//actin filament;GO:0005524//ATP binding;GO:0003774//motor activity	Actin and related proteins	Phagosome		cell cell_part macromolecular_complex organelle organelle_part	binding catalytic_activity structural_molecule_activity
A0A078G9C9	BnaC09g46850D protein OS=Brassica napus GN=BnaC09g46850D PE=3 SV=1	14.3236	4	21	2	41.663	5.49	0.519	0.108	0.456	0.0415	1.311	0.9607	GO:0005524//ATP binding	Actin and related proteins	Phagosome			binding
P04264	Keratin, type II cytoskeletal 1 OS=Homo sapiens GN=KRT1 PE=1 SV=6	20.4969	12	101	12	65.999	8.12	1.164	0.3085	0.624	0.0513	0.552	0.0401	--	Myosin heavy chain	--
[F] Nucleotide transport and metabolism
A0A1D5RTB0	Amidophosphoribosyltransferase OS=Triticum aestivum PE=3 SV=1	4.93601	2	2	2	58.891	7.21	1.073	0.8815	0.531	0.1092	0.523	0.0193	GO:0051536//iron-sulfur cluster binding;GO:0009113//purine nucleobase biosynthetic process;GO:0046872//metal ion binding;GO:0009536//plastid;GO:0009116//nucleoside metabolic process;GO:0004044//amidophosphoribosyltransferase activity;GO:0006189//'de novo' IMP biosynthetic process	Glutamine phosphoribosylpyrophosphate amidotransferase	Purine metabolism;Metabolic pathways;Biosynthesis of secondary metabolites;Alanine, aspartate and glutamate metabolism	cellular_process metabolic_process	cell cell_part organelle	binding catalytic_activity
[H] Coenzyme transport and metabolism
I1HCH9	NADH-cytochrome b5 reductase OS=Brachypodium distachyon GN=LOC100829805 PE=3 SV=1	14.791	4	7	3	33.817	8.75	2.352	0.0051	1.863	0.1367	0.814	0.3308	GO:0005507//copper ion binding;GO:0055114//oxidation-reduction process;GO:0016023//cytoplasmic, membrane-bounded vesicle;GO:0009266//response to temperature stimulus;GO:0009505//plant-type cell wall;GO:0005758//mitochondrial intermembrane space;GO:0006972//hyperosmotic response;GO:0006833//water transport;GO:0007030//Golgi organization;GO:0004128//cytochrome-b5 reductase activity, acting on NAD(P…	Flavodoxin reductases (ferredoxin-NADPH reductases) family 1;Na+-transporting NADH:ubiquinone oxidoreductase, subunit NqrF;2-polyprenylphenol hydroxylase and related flavodoxin oxidoreductases	Amino sugar and nucleotide sugar metabolism	cellular_component_organization_or_biogenesis cellular_process establishment_of_localization localization metabolic_process response_to_stimulus	cell cell_part membrane-enclosed_lumen organelle organelle_part	binding catalytic_activity
A0A176W9Z2	Delta-aminolevulinic acid dehydratase OS=Marchantia polymorpha subsp. ruderalis GN=AXG93_2960s1030 PE=3 SV=1	6.04027	2	4	2	48.46	6.1	2.132	0.0213	3.582	0	1.68	0.0241	GO:0005829//cytosol;GO:0008270//zinc ion binding;GO:0004655//porphobilinogen synthase activity;GO:0006098//pentose-phosphate shunt;GO:0006364//rRNA processing;GO:0015995//chlorophyll biosynthetic process;GO:0006782//protoporphyrinogen IX biosynthetic process;GO:0009570//chloroplast stroma	Delta-aminolevulinic acid dehydratase	Biosynthesis of secondary metabolites;Metabolic pathways;Porphyrin and chlorophyll metabolism	cellular_component_organization_or_biogenesis cellular_process metabolic_process	cell cell_part organelle organelle_part	binding catalytic_activity
K3XHU5	S-adenosylmethionine synthase OS=Setaria italica GN=LOC101756508 PE=3 SV=1	10.6335	4	16	1	48.134	6.43	1.579	0.4054	0.188	0.0126	0.118	0.141	GO:0005829//cytosol;GO:0009651//response to salt stress;GO:0004478//methionine adenosyltransferase activity;GO:0046872//metal ion binding;GO:0006556//S-adenosylmethionine biosynthetic process;GO:0006730//one-carbon metabolic process;GO:0005524//ATP binding	S-adenosylmethionine synthetase	Cysteine and methionine metabolism;Metabolic pathways;Selenoamino acid metabolism;Biosynthesis of secondary metabolites	cellular_process metabolic_process response_to_stimulus	cell cell_part	binding catalytic_activity
[P] Inorganic ion transport and metabolism
A0A0H4LXI0	Catalase OS=Triticum aestivum GN=Cat3-A1 PE=2 SV=1	14.2276	5	45	4	56.382	7.25	0.358	0.0459	1.065	0.7872	3.752	0.0536	GO:0046872//metal ion binding;GO:0098869//cellular oxidant detoxification;GO:0042744//hydrogen peroxide catabolic process;GO:0020037//heme binding;GO:0042542//response to hydrogen peroxide;GO:0009514//glyoxysome;GO:0004096//catalase activity;GO:0055114//oxidation-reduction process	Catalase	Metabolic pathways;Tryptophan metabolism;Microbial metabolism in diverse environments;Peroxisome	cellular_process metabolic_process response_to_stimulus	cell cell_part organelle	antioxidant_activity binding catalytic_activity
B6TLT7	Copper chaperone for superoxide dismutase OS=Zea mays PE=2 SV=1	21.4286	5	17	5	32.189	5.53	0.565	0.0159	0.71	0.182	1.277	0.5696	GO:0055114//oxidation-reduction process;GO:0006801//superoxide metabolic process;GO:0009570//chloroplast stroma;GO:0016532//superoxide dismutase copper chaperone activity;GO:0030001//metal ion transport;GO:0043085//positive regulation of catalytic activity;GO:0006878//cellular copper ion homeostasis	Cu/Zn superoxide dismutase;Copper chaperone	Peroxisome	biological_regulation cellular_process establishment_of_localization localization metabolic_process regulation_of_biological_process	cell cell_part organelle organelle_part	binding metallochaperone_activity
Q9SQL5	Superoxide dismutase [Cu-Zn] OS=Ananas comosus GN=SOD1 PE=2 SV=1	7.89474	1	6	1	15.166	5.62	0.395	0.0654	0.102	0	0.411	0.0709	GO:0005737//cytoplasm;GO:0005615//extracellular space;GO:0005507//copper ion binding;GO:0019430//removal of superoxide radicals;GO:0004784//superoxide dismutase activity;GO:0008270//zinc ion binding;GO:0055114//oxidation-reduction process	Cu/Zn superoxide dismutase	Peroxisome	cellular_process metabolic_process response_to_stimulus	cell cell_part extracellular_region extracellular_region_part	antioxidant_activity binding catalytic_activity
A0A1D5YR47	ATPase ASNA1 homolog OS=Triticum aestivum PE=3 SV=1	8.81543	3	4	1	40.657	4.91	0.956	0.3849	0.361	0.0069	0.379	0.0526	GO:0045048//protein insertion into ER membrane;GO:0043248//proteasome assembly;GO:0043161//proteasome-mediated ubiquitin-dependent protein catabolic process;GO:0046872//metal ion binding;GO:0051788//response to misfolded protein;GO:0006891//intra-Golgi vesicle-mediated transport;GO:0005524//ATP binding;GO:0016887//ATPase activity;GO:0005783//endoplasmic reticulum	Oxyanion-translocating ATPase	--	cellular_component_organization_or_biogenesis cellular_process establishment_of_localization localization metabolic_process response_to_stimulus	cell cell_part organelle	binding catalytic_activity
[Q] Secondary metabolites biosynthesis, transport and catabolism
A0A1D5UXN7	Amine oxidase OS=Triticum aestivum PE=3 SV=1	7.23056	5	13	5	81.067	7.46	1.361	0.1372	0.251	0.0603	0.185	0.0003	GO:0009987//cellular process;GO:0048038//quinone binding;GO:0005507//copper ion binding;GO:0008131//primary amine oxidase activity;GO:0055114//oxidation-reduction process;GO:0016023//cytoplasmic, membrane-bounded vesicle;GO:0009308//amine metabolic process;GO:0016020//membrane;GO:0005794//Golgi apparatus	Cu2+-containing amine oxidase	Tropane, piperidine and pyridine alkaloid biosynthesis;Isoquinoline alkaloid biosynthesis;beta-Alanine metabolism;Phenylalanine metabolism;Glycine, serine and threonine metabolism;Biosynthesis of secondary metabolites;Tyrosine metabolism;Metabolic pathways	cellular_process metabolic_process	cell cell_part organelle	binding catalytic_activity
[R] General function prediction only
B4FR57	Eukaryotic translation initiation factor 3 subunit H OS=Zea mays GN=100272851 PE=2 SV=1	13.4111	4	18	4	38.908	4.93	1.708	0.9558	3.416	0.0243	5.128	0.1917	GO:0003743//translation initiation factor activity;GO:0001731//formation of translation preinitiation complex;GO:0005829//cytosol;GO:0016282//eukaryotic 43S preinitiation complex;GO:0009640//photomorphogenesis;GO:0010388//cullin deneddylation;GO:0005852//eukaryotic translation initiation factor 3 complex;GO:0033290//eukaryotic 48S preinitiation complex	Predicted metal-dependent protease of the PAD1/JAB1 superfamily	RNA transport	cellular_component_organization_or_biogenesis cellular_process developmental_process metabolic_process multicellular_organismal_process response_to_stimulus	cell cell_part macromolecular_complex	binding
A0A1J3CJB9	GTP-binding protein SAR1A (Fragment) OS=Noccaea caerulescens GN=GA_TR3939_c0_g1_i1_g.13937 PE=3 SV=1	17.4274	3	9	1	27.375	7.77	0.785	0.3284	1.916	0.0474	3.811	0.0848	GO:0007264//small GTPase mediated signal transduction;GO:0016023//cytoplasmic, membrane-bounded vesicle;GO:0006888//ER to Golgi vesicle-mediated transport;GO:0005215//transporter activity;GO:0006886//intracellular protein transport;GO:0005783//endoplasmic reticulum;GO:0005794//Golgi apparatus;GO:0005525//GTP binding	GTPase SAR1 and related small G proteins	Protein processing in endoplasmic reticulum	biological_regulation cellular_process establishment_of_localization localization regulation_of_biological_process response_to_stimulus signaling	cell cell_part organelle	binding transporter_activity
Q8S694	ABC transporter family protein, expressed OS=Oryza sativa subsp. japonica GN=LOC_Os03g32630 PE=2 SV=1	4.92958	2	7	2	77.768	6.62	1.215	0.4827	2.048	0.0412	1.742	0.0493	GO:0006810//transport;GO:0042626//ATPase activity, coupled to transmembrane movement of substances;GO:0009536//plastid;GO:0019243//methylglyoxal catabolic process to D-lactate via S-lactoyl-glutathione;GO:0043190//ATP-binding cassette (ABC) transporter complex;GO:0003677//DNA binding;GO:0005524//ATP binding;GO:0003918//DNA topoisomerase type II (ATP-hydrolyzing) activity;GO:0006265//DNA topologic…	ATPase components of ABC transporters with duplicated ATPase domains	--	cellular_process establishment_of_localization localization metabolic_process	cell cell_part macromolecular_complex organelle	binding catalytic_activity transporter_activity
A0A1D5XAY1	RNA cytidine acetyltransferase OS=Triticum aestivum PE=3 SV=1	2.43446	2	6	2	120.25	8.35	NA	NA	3.272	0.0034	NA	NA	GO:0044710//single-organism metabolic process;GO:0008080//N-acetyltransferase activity;GO:0016020//membrane	Predicted P-loop ATPase fused to an acetyltransferase	--		cell cell_part	catalytic_activity
A0A1D5WD84	Cytokinin riboside 5'-monophosphate phosphoribohydrolase OS=Triticum aestivum PE=3 SV=1	13.7168	2	3	2	24.017	5.07	2.903	0.0384	4.264	0.0404	1.802	0.4821	GO:0016799//hydrolase activity, hydrolyzing N-glycosyl compounds;GO:0005634//nucleus;GO:0005829//cytosol;GO:0009691//cytokinin biosynthetic process;GO:0042803//protein homodimerization activity	Predicted Rossmann fold nucleotide-binding protein	--	biological_regulation cellular_process metabolic_process	cell cell_part organelle	binding catalytic_activity
A0A078JWC7	BnaC07g51230D protein OS=Brassica napus GN=BnaC07g51230D PE=4 SV=1	3.9267	1	2	1	41.827	7.56	NA	NA	2.187	0.0432	NA	NA	GO:0003676//nucleic acid binding;GO:0000166//nucleotide binding	RNA-binding proteins (RRM domain)	Spliceosome			binding
A0A200QPQ7	Acid phosphatase (Class B) OS=Macleaya cordata GN=BVC80_1791g23 PE=3 SV=1	1.93299	1	2	1	84.459	8.59	1.835	0.0478	1.014	NA	0.554	0.0485	GO:0009536//plastid;GO:0008270//zinc ion binding;GO:0098588//bounding membrane of organelle;GO:0005743//mitochondrial inner membrane;GO:0006091//generation of precursor metabolites and energy;GO:0044724//single-organism carbohydrate catabolic process;GO:0042221//response to chemical;GO:0070469//respiratory chain;GO:0004222//metalloendopeptidase activity;GO:0031974//membrane-enclosed lumen;GO:1902…	Predicted Zn-dependent peptidases	--	cellular_component_organization_or_biogenesis cellular_process establishment_of_localization localization metabolic_process response_to_stimulus	cell cell_part membrane-enclosed_lumen organelle organelle_part	binding catalytic_activity transporter_activity
Q9MBF3	Glycine-rich RNA-binding protein OS=Citrus unshiu PE=4 SV=1	10.1796	2	34	2	16.839	8.13	0.472	0.0008	0.547	0.0013	1.165	0.0761	GO:0006094//gluconeogenesis;GO:0048046//apoplast;GO:0032508//DNA duplex unwinding;GO:0010119//regulation of stomatal movement;GO:0006833//water transport;GO:0000166//nucleotide binding;GO:0006406//mRNA export from nucleus;GO:0009507//chloroplast;GO:0003697//single-stranded DNA binding;GO:0006972//hyperosmotic response;GO:0005777//peroxisome;GO:0005829//cytosol;GO:0007030//Golgi organization;GO:00…	RNA-binding proteins (RRM domain)	Ribosome;Spliceosome	biological_regulation cellular_component_organization_or_biogenesis cellular_process developmental_process establishment_of_localization localization metabolic_process multicellular_organismal_process regulation_of_biological_process reproduction reproductive_process response_to_stimulus rhythmic_process	cell cell_part extracellular_region organelle symplast	binding
Q9FVU9	COP9 signalosome complex subunit 5b OS=Arabidopsis thaliana GN=CSN5B PE=1 SV=1	10.0559	3	6	3	40.293	5.29	0.501	0.026	0.64	0.076	1.281	0.027	GO:0045893//positive regulation of transcription, DNA-templated;GO:0016579//protein deubiquitination;GO:0010093//specification of floral organ identity;GO:0016571//histone methylation;GO:0010971//positive regulation of G2/M transition of mitotic cell cycle;GO:0010388//cullin deneddylation;GO:0009733//response to auxin;GO:0045732//positive regulation of protein catabolic process;GO:2000082//regula…	Predicted metal-dependent protease of the PAD1/JAB1 superfamily	--	biological_regulation cellular_component_organization_or_biogenesis cellular_process developmental_process metabolic_process multicellular_organismal_process negative_regulation_of_biological_process positive_regulation_of_biological_process regulation_of_biological_process reproduction reproductive_process response_to_stimulus
A0A200PQM5	Nucleolar GTP-binding protein 1 OS=Macleaya cordata GN=BVC80_9089g90 PE=3 SV=1	2.95421	2	2	2	77.189	9.41	0.283	0.0075	0.832	0.0539	3.33	0.1918	GO:0009987//cellular process;GO:0005730//nucleolus;GO:0015684//ferrous iron transport;GO:0042254//ribosome biogenesis;GO:0016020//membrane;GO:0005525//GTP binding	Predicted GTPase	--	cellular_component_organization_or_biogenesis cellular_process establishment_of_localization localization	cell cell_part membrane-enclosed_lumen organelle organelle_part	binding
Q5GA18	Cystathionine beta synthase domain protein1 OS=Zea mays GN=adh1F PE=4 SV=1	6.64336	2	2	1	31.907	9.44	0.551	NA	0.445	0.0079	0.808	0.0313	--	FOG: CBS domain	--
A0A0D3H3T1	Coatomer subunit alpha OS=Oryza barthii PE=4 SV=1	6.55738	7	10	2	136.629	6.79	0.934	0.5695	0.294	0	0.351	0.0104	GO:0030126//COPI vesicle coat;GO:0005829//cytosol;GO:0005739//mitochondrion;GO:0030244//cellulose biosynthetic process;GO:0006890//retrograde vesicle-mediated transport, Golgi to ER;GO:0006891//intra-Golgi vesicle-mediated transport;GO:0006888//ER to Golgi vesicle-mediated transport;GO:0009630//gravitropism;GO:0006886//intracellular protein transport;GO:0005198//structural molecule activity;GO:00…	FOG: WD40 repeat	--	cellular_process establishment_of_localization localization metabolic_process multicellular_organismal_process response_to_stimulus	cell cell_part macromolecular_complex organelle organelle_part	structural_molecule_activity
K3Y5T2	Polyadenylate-binding protein OS=Setaria italica GN=SETIT_009571mg PE=3 SV=1	8.06697	5	11	2	71.631	8.76	0.579	0.0204	0.466	0.1137	0.807	0.3532	GO:0005737//cytoplasm;GO:0000166//nucleotide binding;GO:0003723//RNA binding	RNA-binding proteins (RRM domain)	Spliceosome		cell cell_part	binding
A0A1Q3DD01	Polyadenylate-binding protein (Fragment) OS=Cephalotus follicularis GN=CFOL_v3_33612 PE=3 SV=1	3.35366	2	10	2	72.085	7.4	0.286	0.1283	0.692	0.1071	2.579	0.0099	GO:0005737//cytoplasm;GO:0000166//nucleotide binding;GO:0003723//RNA binding	RNA-binding proteins (RRM domain)	Spliceosome		cell cell_part	binding
Q52ZH8	FVE OS=Pisum sativum GN=FVE PE=2 SV=1	5.24272	2	11	2	57.179	6.44	1.322	0.9719	5.934	0.0575	4.488	0.0378	GO:0005730//nucleolus;GO:0046872//metal ion binding;GO:0080008//Cul4-RING E3 ubiquitin ligase complex;GO:0005829//cytosol;GO:0006281//DNA repair	FOG: WD40 repeat	--	cellular_process metabolic_process response_to_stimulus	cell cell_part macromolecular_complex membrane-enclosed_lumen organelle organelle_part	binding
F4K9G7	NAD(P)-linked oxidoreductase superfamily protein OS=Arabidopsis thaliana GN=At5g01670 PE=4 SV=1	6.01719	2	20	2	39.629	7.55	0.932	0.5589	1.702	0.1885	1.873	0.0071	GO:0016491//oxidoreductase activity;GO:0048573//photoperiodism, flowering;GO:0010048//vernalization response;GO:0055114//oxidation-reduction process	Aldo/keto reductases, related to diketogulonate reductase	Glycolysis / Gluconeogenesis;Microbial metabolism in diverse environments;Biosynthesis of secondary metabolites;Metabolic pathways;Butanoate metabolism;Glycerolipid metabolism;Linoleic acid metabolism;Fructose and mannose metabolism	developmental_process metabolic_process multicellular_organismal_process reproduction reproductive_process response_to_stimulus		catalytic_activity
B6UDC2	Actin-interacting protein 1-2 OS=Zea mays GN=100192950 PE=2 SV=1	1.80328	1	4	1	66.245	6.83	NA	NA	NA	NA	0.602	0.0229	GO:0005829//cytosol;GO:0048767//root hair elongation;GO:0009651//response to salt stress;GO:0030243//cellulose metabolic process;GO:0080008//Cul4-RING E3 ubiquitin ligase complex;GO:0009750//response to fructose;GO:0006816//calcium ion transport;GO:0006833//water transport;GO:0007030//Golgi organization;GO:0007033//vacuole organization;GO:0009832//plant-type cell wall biogenesis	FOG: WD40 repeat	RNA transport;Spliceosome	biological_regulation cellular_component_organization_or_biogenesis cellular_process developmental_process establishment_of_localization growth localization metabolic_process multicellular_organismal_process response_to_stimulus	cell cell_part macromolecular_complex
Q6Z6C8	Os02g0205400 protein OS=Oryza sativa subsp. japonica GN=Os02g0205400 PE=4 SV=1	8.47953	2	3	1	37.178	6	1.548	0.8268	4.09	0.1111	2.745	0.0093	GO:0016301//kinase activity;GO:0005829//cytosol;GO:0016310//phosphorylation	FOG: WD40 repeat	RNA transport	cellular_process metabolic_process	cell cell_part	catalytic_activity
[S] Function unknown
W5BH20	Anamorsin homolog OS=Triticum aestivum PE=3 SV=1	13.8889	3	7	3	37.937	7.75	1.327	0.4243	3.386	0.0162	2.657	0.0125	GO:0005758//mitochondrial intermembrane space;GO:0046872//metal ion binding;GO:0016226//iron-sulfur cluster assembly;GO:0009055//electron carrier activity;GO:0051537//2 iron, 2 sulfur cluster binding;GO:0043066//negative regulation of apoptotic process	Uncharacterized conserved protein, contains Zn-ribbon-like motif	--	biological_regulation cellular_process death metabolic_process negative_regulation_of_biological_process regulation_of_biological_process	cell cell_part membrane-enclosed_lumen organelle organelle_part	binding electron_carrier_activity
Note: Blue accessions indicated the annotated DEPs shared by seed ageing and melatonin priming.
