# Supplementary material for: Melatonin Priming Alleviates Aging-Induced Germination Inhibition by Regulating β-oxidation, Protein Translation, and Antioxidant Metabolism in Oat (Avena sativa L.) Seeds
Source: Int J Mol Sci. 2020 Mar 10;21(5):1898. doi: 10.3390/ijms21051898 (PMC7084597; doi:10.3390/ijms21051898)
Supplement: Supplementary file 1 [file ijms-21-01898-s001.zip › Supplementary Materials/Table S6.xlsx]

## Sheet: C2 vs C1
Table S6A. The TOP10 KEGG pathways of DEPs during seed aging process, compared with non-aged oat seeds (C1).
NO.	Pathway	Diff Proteins with pathway annotation	All Proteins with pathway annotation	P-value	Pathway ID	Proteins
1	Spliceosome	13	153	0.0963551	ko03040	F2D3D5, F2DYT5, F2CRA3, K3Z3Q4, F2E9D5, A0A1J7I879, A0A0D3FIE9, A0A0D3FGC8, K4A651, A0A1Q3DD01, F2CXU0, A0A1Y1HNC9, F2DI61
2	Ribosome	10	136	0.253592	ko03010	B6T366, B6U9H6, K3XMZ4, K3YIJ8, B4FRM7, B6TNR8, F2DFA6, K3XZH3, A0A1Q3DHJ5, A0A1E5V7S7
3	RNA transport	8	93	0.162754	ko03013	J3LGY9, B4FR57, K3ZQ95, F2DDK5, A0A0D3FIE9, F2DH88, A0A0D3GNQ3, A0A1Y1HNC9
4	Arginine and proline metabolism	7	38	0.00500134	ko00330	Q84XG9, F2DCC0, A0A0D3F371, K3YSF2, A0A0D3F8F4, F2CXB2, Q53UC8
5	Citrate cycle (TCA cycle)	6	69	0.203237	ko00020	V4KRX5, F2E8M3, A0A0K9QKF2, A0A1D5YZH3, K3YG24, K7LJ93
6	Protein processing in endoplasmic reticulum	6	112	0.63617	ko04141	F2DYL9, A0A0A7LU49, F2DYT5, K3YV75, F2E9D5, K4A651
7	Glycolysis / Gluconeogenesis	5	104	0.728496	ko00010	F2E8M3, F2YJ66, A0A0C4MLF7, A0A1D6AGT9, F2CXB2
8	Glutathione metabolism	5	40	0.0763725	ko00480	K3YGE4, A0A0D3F371, F2CV50, A0A0D3EZ31, A0A0D3ENV9
9	Glyoxylate and dicarboxylate metabolism	5	28	0.0197025	ko00630	V4KRX5, A0A0D3H7G9, A0A1D5YZH3, K3YG24, K7LJ93
10	Carbon fixation in photosynthetic organisms	5	61	0.272812	ko00710	P29194, V4KRX5, F2DCC0, A0A0C4MLF7, A0A1D6AGT9

## Sheet: M200 vs C2
Table S6B. The TOP10 KEGG pathways of DEPs during melatonin priming process (M200), compared with aged oat seeds (C2).
NO.	Pathway	Diff Proteins with pathway annotation	All Proteins with pathway annotation	P-value	Pathway ID	Proteins
1	Spliceosome	9	153	0.440799	ko03040	F2D3D5, U5HC85, F2DYT5, Q5QHT4, Q10MC6, K3Y5T2, F2DJY6, K4A651, Q9MBF3
2	Glycolysis / Gluconeogenesis	8	104	0.192139	ko00010	Q10P35, F2DDZ5, A0A0D3FS26, K4A6V8, A0A1D6RDZ8, Q8S7N6, A0A1J7GPG1, B1P767
3	RNA transport	8	93	0.122688	ko03013	W5FI26, J3LGY9, F2DNP1, F2DAB2, F2DGV9, F2CYG9, F2DJY6, A0A0D3GNQ3
4	Protein processing in endoplasmic reticulum	7	112	0.397119	ko04141	B6TNF1, F2DYT5, Q5QHT4, Q8GV37, F2DA22, F2DYD4, K4A651
5	Pyruvate metabolism	6	84	0.295556	ko00620	P29194, K3Y7S6, F2DDZ5, A0A0D3FS26, Q8S7N6, A0A1J7GPG1
6	Valine, leucine and isoleucine biosynthesis	6	32	0.00607151	ko00290	F2DDZ5, A0A1D5RP81, A0A0D3FS26, A3RZG3, B6U6T6, A0A1J7GPG1
7	Citrate cycle (TCA cycle)	5	69	0.311921	ko00020	F2DDZ5, A0A1D6S991, A0A0D3FS26, A0A1J7GPG1, K3XFR6
8	Peroxisome	5	59	0.208032	ko04146	A0A1Y1HP96, B6TLT7, A0A0H4LXI0, D2KZ12, A0A0U9HI21
9	Ribosome	5	136	0.869466	ko03010	K7MAP3, F2EA93, K3XZH3, A0A1Q3DHJ5, Q9MBF3
10	Purine metabolism	5	61	0.227887	ko00230	K4A6V8, B4FFH8, K3ZI13, Q8S7N6, F2DTH4

## Sheet: M1000 vs C2
Table S6C. The TOP10 KEGG pathways of DEPs during melatonin priming process (M1000), compared with aged oat seeds (C2).
NO.	Pathway	Diff Proteins with pathway annotation	All Proteins with pathway annotation	P-value	Pathway ID	Proteins
1	Ribosome	17	136	0.00361741	ko03010	K7MAP3, K3XMZ4, A0A1Q3AVN8, F2DAK3, F2D702, A0A1J3D3H0, B6TAQ1, B4FRM7, A0A200QCY4, F2E5B0, A0A1D5TUK5, F4J4W3, K4AFG0, K3XZH3, A0A078GTP4, F2ECY1, Q9MBF3
2	Glycolysis / Gluconeogenesis	10	104	0.109267	ko00010	F2DDZ5, A0A1D5ZD42, A0A0D3FS26, A0A0D3EN96, K3ZSW8, A0A1D5S2P8, K3Y755, A0A1J7HKK2, F2E9M5, F2CXB2
3	Pyruvate metabolism	10	84	0.0332211	ko00620	F2DDZ5, A0A0D3FS26, V4KRX5, A0A0D3EN96, K3Y755, A0A1J7HKK2, A0A1D5RX10, F2CWA2, F2E9M5, F2CXB2
4	Protein processing in endoplasmic reticulum	10	112	0.155965	ko04141	F2EL23, Q5QHT4, K3YGH8, Q8GV37, F2D3T5, A0A078IK70, B4F976, K4A651, A0A1J3CJB9, K3ZJZ5
5	Citrate cycle (TCA cycle)	8	69	0.0618828	ko00020	F2DDZ5, A0A0D3FS26, V4KRX5, A0A0D3EN96, F2DCZ4, K3Y755, A0A1J7HKK2, K3XFR6
6	Spliceosome	8	153	0.754668	ko03040	F2D3D5, Q5QHT4, Q10MC6, F2DJY6, A0A078JWC7, K4A651, Q9MBF3, F2CQF3
7	Carbon fixation in photosynthetic organisms	6	61	0.176843	ko00710	V4KRX5, P52894, A0A1D5RX10, K3XVH0, F2CWA2, F2E9M5
8	RNA degradation	5	57	0.281209	ko03018	Q10RW9, F2D0D8, A0A0D3H8E4, K3ZSW8, F2EE28
9	RNA transport	5	93	0.701983	ko03013	B4FR57, F2DJY6, F2DDK5, F2D3T5, A0A0D3GNQ3
10	Pentose phosphate pathway	5	26	0.0199297	ko00030	A0A1D5ZD42, F2DDP7, A0A218Y317, A0A1D5S2P8, K3XVH0
