# Supplementary material for: Melatonin Priming Alleviates Aging-Induced Germination Inhibition by Regulating β-oxidation, Protein Translation, and Antioxidant Metabolism in Oat (Avena sativa L.) Seeds
Source: Int J Mol Sci. 2020 Mar 10;21(5):1898. doi: 10.3390/ijms21051898 (PMC7084597; doi:10.3390/ijms21051898)
Supplement: Supplementary file 1 [file ijms-21-01898-s001.zip › Supplementary Materials/Table S7.xlsx]

## Sheet: Table S7
Table S7. Primer sequences of qRT-PCR in this study.
Accession	Primer F (5'-3')	Primer R (5'-3')
W5DQ12	AAGAACCTCCACCTCTACCAGT	CGTTGCGATGTAGTCAATGTAG
B6TJX6	AAGCAGCCAGACCAAGAGTT	AGTGTCCCATCAGCACAGTAAC
A0A0D3GV84	AGGGAGCCAAGGAAGAGTCA	CCTTCCTCCACTTTCGTTGT
A0A1Y1HNC9	GGAGGGCATCAAGCAGTTCT	ATCTTCTCAGTCAGCCAGTCC
A9UIF0	GGGAACCGTTTACTGTTTATGT	TAATCCTTGGGGTTTGCTTC
A0A1D5RZK8	CGCAGGAAGAAGAAGGCT	GAGTTCCACTGACCACCCAT
Q10P35	CTGATTACTTGGGAAAGGGTG	ACAGCCAGGATAGCATTAGCAC
M1Q6S1	GACTACGAGGACAACCAGCA	CCCTGTAGATGCCATTGGAC
W5AA91	TTCGGCTTCTGTTCTCATTC	GCTTTTCTTGTGGTTGGTAGTC
A0A072VAH0	TTCCGTTCTTTTGGGTGG	CGTGCGTTGAATCCTCTAAG
A0A1D5VEP2	CAGTGAATCTGCTGTCAAGGCT	TCATCACTTCTTTCCGCCTC
F2DCZ4	ATGTCTGTCTGGACCAAAACG	GCAAAACCCTTGAACCCTAC
A0A1D5RU17	TTGCTCTTCACAGGGACGAT	CACCATAAACAGCACTTAGACG
H9CWE9	GACCACGGCATCCTCTACC	CTTGGGCAGGTCTGGGTT
A0A1J3DH40	CTTGTGGGCTTGCTTTGC	TTCGCTGCTCTTCGTTGC
A0A078HA44	CAGCGTCATTGGTACATCCAG	TTTCATCAAGCTCACGGCAC
Q2R2B4	ATGATGAACTGGTGCCTGGT	GCCATTGCCATTGCTCTT
